# Supplementary material for: Machine Learning Uncovers a Data-Driven Transcriptional Regulatory Network for the Crenarchaeal Thermoacidophile Sulfolobus acidocaldarius
Source: Front Microbiol. 2021 Oct 27;12:753521. doi: 10.3389/fmicb.2021.753521 (PMC8578740; doi:10.3389/fmicb.2021.753521)
Supplement: Supplementary file 1 [file Data_Sheet_1.ZIP]

Archive with 6 entries (3 files):
- Saci_Supplementary_File_1/
- Saci_Supplementary_File_1/Saci_Supplementary_File_1.csv
- Saci_Supplementary_File_1/Saci_Supplementary_File_1.xlsx
- __MACOSX/
- __MACOSX/Saci_Supplementary_File_1/
- __MACOSX/Saci_Supplementary_File_1/._Saci_Supplementary_File_1.csv
