# Supplementary material for: Machine Learning Uncovers a Data-Driven Transcriptional Regulatory Network for the Crenarchaeal Thermoacidophile Sulfolobus acidocaldarius
Source: Front Microbiol. 2021 Oct 27;12:753521. doi: 10.3389/fmicb.2021.753521 (PMC8578740; doi:10.3389/fmicb.2021.753521)
Supplement: Supplementary file 1 [file Data_Sheet_1.ZIP › Saci_Supplementary_File_1/Saci_Supplementary_File_1.csv]

	ReleaseDate	TaxID	ScientificName	species_tax_id	class_tax_id	strain_tax_id	species	LibraryLayout	Platform	Model	Run	SRAStudy	BioProject	ProjectID	Sample	BioSample	Submission	LibraryStrategy	LibrarySelection	LibrarySource	Body_Site	CenterName	InsertSize	InsertDev	SRA ID	Biosample	GEO Series	GEO Sample	PMID	biosample_strain	biosample_genotype	project	condition	rep_name	reference_condition	strain_description	base_media	carbon_source	nitrogen_source	aerobicity	supplement	temperature	pH	growth_phase	OD	additional_notes	R1	R2	passed_fastqc
SRX3467357	2017-12-15 12:59:19	330779	Sulfolobus acidocaldarius DSM 639	2285	183924	330779	Sulfolobus acidocaldarius	PAIRED	ILLUMINA	Illumina HiSeq 2500	SRR6372035	SRP126646	PRJNA422245	422245	SRS2755074	SAMN08167664	SRA638170	RNA-Seq	cDNA	TRANSCRIPTOMIC		GEO	0	0	4828647	8167664	GSE108018	GSM2886876	30948713.0	MW001	wild type	FadR	wt_p	1.0	wt_p	Uracil auxotrophic strain for genetic experiments (1)	Brock	sucrose(?)	(NH4)2SO4(1.3)		0.2% sucrose, 0.2% NZamine, 10µg/mL uracil	75.0	3.5						True
SRX3467358	2017-12-15 12:59:19	330779	Sulfolobus acidocaldarius DSM 639	2285	183924	330779	Sulfolobus acidocaldarius	PAIRED	ILLUMINA	Illumina HiSeq 2500	SRR6372036	SRP126646	PRJNA422245	422245	SRS2755075	SAMN08167663	SRA638170	RNA-Seq	cDNA	TRANSCRIPTOMIC		GEO	0	0	4828648	8167663	GSE108018	GSM2886877	30948713.0	MW001	wild type	FadR	wt_p	2.0	wt_p	Uracil auxotrophic strain for genetic experiments (2)	Brock	sucrose(?)	(NH4)2SO4(1.3)		0.2% sucrose, 0.2% NZamine, 10µg/mL uracil	75.0	3.5						True
SRX3467359	2017-12-15 12:59:19	330779	Sulfolobus acidocaldarius DSM 639	2285	183924	330779	Sulfolobus acidocaldarius	PAIRED	ILLUMINA	Illumina HiSeq 2500	SRR6372037	SRP126646	PRJNA422245	422245	SRS2755076	SAMN08167662	SRA638170	RNA-Seq	cDNA	TRANSCRIPTOMIC		GEO	0	0	4828649	8167662	GSE108018	GSM2886878	30948713.0	MW001	saci_1107 knock out	FadR	ko_p	1.0	wt_p	Uracil auxotrophic strain for genetic experiments (1)	Brock	sucrose(?)	(NH4)2SO4(1.3)		0.2% sucrose, 0.2% NZamine, 10µg/mL uracil	75.0	3.5						True
SRX3467360	2017-12-15 12:59:19	330779	Sulfolobus acidocaldarius DSM 639	2285	183924	330779	Sulfolobus acidocaldarius	PAIRED	ILLUMINA	Illumina HiSeq 2500	SRR6372038	SRP126646	PRJNA422245	422245	SRS2755077	SAMN08167661	SRA638170	RNA-Seq	cDNA	TRANSCRIPTOMIC		GEO	0	0	4828650	8167661	GSE108018	GSM2886879	30948713.0	MW001	saci_1107 knock out	FadR	ko_p	2.0	wt_p	Uracil auxotrophic strain for genetic experiments (2)	Brock	sucrose(?)	(NH4)2SO4(1.3)		0.2% sucrose, 0.2% NZamine, 10µg/mL uracil	75.0	3.5						True
SRX3565164	2018-01-16 10:33:12	2285	Sulfolobus acidocaldarius	2285	183924	2285	Sulfolobus acidocaldarius	SINGLE	ILLUMINA	NextSeq 500	SRR6475345	SRP129767	PRJNA403205	403205	SRS2837347	SAMN07621836	SRA647048	RNA-Seq	other	TRANSCRIPTOMIC		JGI	0	0	4950666	7621836				98-3		GDGT	75_2.4_log	2.0	75_2.4_log	Sulfobus acidocaldarius DSM 639	Brock		(NH4)2SO4(1.3)			75.0	2.4	Log phase (B)					True
SRX3565165	2018-01-16 10:32:11	2285	Sulfolobus acidocaldarius	2285	183924	2285	Sulfolobus acidocaldarius	SINGLE	ILLUMINA	NextSeq 500	SRR6475344	SRP129766	PRJNA403236	403236	SRS2837346	SAMN07621191	SRA647048	RNA-Seq	other	TRANSCRIPTOMIC		JGI	0	0	4950667	7621191				98-3		GDGT	80_3.5_stat	3.0	75_2.4_log	Sulfobus acidocaldarius DSM 639	Brock		(NH4)2SO4(1.3)			80.0	3.5	Stationary phase (C)					True
SRX3565166	2018-01-16 10:31:11	2285	Sulfolobus acidocaldarius	2285	183924	2285	Sulfolobus acidocaldarius	SINGLE	ILLUMINA	NextSeq 500	SRR6475343	SRP129765	PRJNA403224	403224	SRS2837345	SAMN07621287	SRA647048	RNA-Seq	other	TRANSCRIPTOMIC		JGI	0	0	4950668	7621287				98-3		GDGT	80_2.4_log	3.0	75_2.4_log	Sulfobus acidocaldarius DSM 639	Brock		(NH4)2SO4(1.3)			80.0	2.4	Log phase (C)					True
SRX3565167	2018-01-16 10:32:11	2285	Sulfolobus acidocaldarius	2285	183924	2285	Sulfolobus acidocaldarius	SINGLE	ILLUMINA	NextSeq 500	SRR6475342	SRP129769	PRJNA403213	403213	SRS2837349	SAMN07620962	SRA647048	RNA-Seq	other	TRANSCRIPTOMIC		JGI	0	0	4950669	7620962				98-3		GDGT	75_3.5_stat	1.0	75_2.4_log	Sulfobus acidocaldarius DSM 639	Brock		(NH4)2SO4(1.3)			75.0	3.5	Stationary phase (A)					True
SRX3565168	2018-01-16 10:31:12	2285	Sulfolobus acidocaldarius	2285	183924	2285	Sulfolobus acidocaldarius	SINGLE	ILLUMINA	NextSeq 500	SRR6475341	SRP129768	PRJNA403220	403220	SRS2837348	SAMN07621299	SRA647048	RNA-Seq	other	TRANSCRIPTOMIC		JGI	0	0	4950670	7621299				98-3		GDGT	80_1.6_stat	2.0	75_2.4_log	Sulfobus acidocaldarius DSM 639	Brock		(NH4)2SO4(1.3)			80.0	1.6	Stationary phase (B)					True
SRX3565169	2018-01-16 10:31:12	2285	Sulfolobus acidocaldarius	2285	183924	2285	Sulfolobus acidocaldarius	SINGLE	ILLUMINA	NextSeq 500	SRR6475340	SRP129772	PRJNA403221	403221	SRS2837352	SAMN07621288	SRA647048	RNA-Seq	other	TRANSCRIPTOMIC		JGI	0	0	4950671	7621288				98-3		GDGT	80_1.6_stat	3.0	75_2.4_log	Sulfobus acidocaldarius DSM 639	Brock		(NH4)2SO4(1.3)			80.0	1.6	Stationary phase (C)					True
SRX3565170	2018-01-16 10:34:12	2285	Sulfolobus acidocaldarius	2285	183924	2285	Sulfolobus acidocaldarius	SINGLE	ILLUMINA	NextSeq 500	SRR6475339	SRP129770	PRJNA403209	403209	SRS2837350	SAMN07621473	SRA647048	RNA-Seq	other	TRANSCRIPTOMIC		JGI	0	0	4950672	7621473				98-3		GDGT	75_2.4_stat	3.0	75_2.4_log	Sulfobus acidocaldarius DSM 639	Brock		(NH4)2SO4(1.3)			75.0	2.4	Stationary phase (C)					True
SRX3565171	2018-01-16 10:54:11	2285	Sulfolobus acidocaldarius	2285	183924	2285	Sulfolobus acidocaldarius	SINGLE	ILLUMINA	NextSeq 500	SRR6475338	SRP129771	PRJNA403227	403227	SRS2837351	SAMN07621263	SRA647048	RNA-Seq	other	TRANSCRIPTOMIC		JGI	0	0	4950673	7621263				98-3		GDGT	80_2.4_stat	3.0	75_2.4_log	Sulfobus acidocaldarius DSM 639	Brock		(NH4)2SO4(1.3)			80.0	2.4	Stationary phase (C)					True
SRX3565172	2018-01-16 10:31:12	2285	Sulfolobus acidocaldarius	2285	183924	2285	Sulfolobus acidocaldarius	SINGLE	ILLUMINA	NextSeq 500	SRR6475337	SRP129775	PRJNA403235	403235	SRS2837355	SAMN07621192	SRA647048	RNA-Seq	other	TRANSCRIPTOMIC		JGI	0	0	4950674	7621192				98-3		GDGT	80_3.5_stat	2.0	75_2.4_log	Sulfobus acidocaldarius DSM 639	Brock		(NH4)2SO4(1.3)			80.0	3.5	Stationary phase (B)					True
SRX3565173	2018-01-16 10:28:12	2285	Sulfolobus acidocaldarius	2285	183924	2285	Sulfolobus acidocaldarius	SINGLE	ILLUMINA	NextSeq 500	SRR6475336	SRP129773	PRJNA403216	403216	SRS2837353	SAMN07620936	SRA647048	RNA-Seq	other	TRANSCRIPTOMIC		JGI	0	0	4950675	7620936				98-3		GDGT	80_1.6_log	1.0	75_2.4_log	Sulfobus acidocaldarius DSM 639	Brock		(NH4)2SO4(1.3)			80.0	1.6	Log phase (A)					True
SRX3565174	2018-01-16 10:31:12	2285	Sulfolobus acidocaldarius	2285	183924	2285	Sulfolobus acidocaldarius	SINGLE	ILLUMINA	NextSeq 500	SRR6475335	SRP129774	PRJNA403195	403195	SRS2837354	SAMN07621132	SRA647048	RNA-Seq	other	TRANSCRIPTOMIC		JGI	0	0	4950676	7621132				98-3		GDGT	65_3.5_stat	1.0	75_2.4_log	Sulfobus acidocaldarius DSM 639	Brock		(NH4)2SO4(1.3)			65.0	3.5	Stationary phase (A)					True
SRX3565176	2018-01-16 10:28:12	2285	Sulfolobus acidocaldarius	2285	183924	2285	Sulfolobus acidocaldarius	SINGLE	ILLUMINA	NextSeq 500	SRR6475333	SRP129779	PRJNA403196	403196	SRS2837359	SAMN07621848	SRA647048	RNA-Seq	other	TRANSCRIPTOMIC		JGI	0	0	4950678	7621848				98-3		GDGT	65_3.5_stat	2.0	75_2.4_log	Sulfobus acidocaldarius DSM 639	Brock		(NH4)2SO4(1.3)			65.0	3.5	Stationary phase (B)					True
SRX3565177	2018-01-16 10:31:12	2285	Sulfolobus acidocaldarius	2285	183924	2285	Sulfolobus acidocaldarius	SINGLE	ILLUMINA	NextSeq 500	SRR6475332	SRP129776	PRJNA403214	403214	SRS2837356	SAMN07620950	SRA647048	RNA-Seq	other	TRANSCRIPTOMIC		JGI	0	0	4950679	7620950				98-3		GDGT	75_3.5_stat	2.0	75_2.4_log	Sulfobus acidocaldarius DSM 639	Brock		(NH4)2SO4(1.3)			75.0	3.5	Stationary phase (B)					True
SRX3565178	2018-01-16 10:28:12	2285	Sulfolobus acidocaldarius	2285	183924	2285	Sulfolobus acidocaldarius	SINGLE	ILLUMINA	NextSeq 500	SRR6475331	SRP129780	PRJNA403202	403202	SRS2837360	SAMN07620975	SRA647048	RNA-Seq	other	TRANSCRIPTOMIC		JGI	0	0	4950680	7620975				98-3		GDGT	75_1.6_stat	2.0	75_2.4_log	Sulfobus acidocaldarius DSM 639	Brock		(NH4)2SO4(1.3)			75.0	1.6	Stationary phase (B)					True
SRX3565179	2018-01-16 10:31:12	2285	Sulfolobus acidocaldarius	2285	183924	2285	Sulfolobus acidocaldarius	SINGLE	ILLUMINA	NextSeq 500	SRR6475330	SRP129778	PRJNA403207	403207	SRS2837358	SAMN07620974	SRA647048	RNA-Seq	other	TRANSCRIPTOMIC		JGI	0	0	4950681	7620974				98-3		GDGT	75_2.4_stat	1.0	75_2.4_log	Sulfobus acidocaldarius DSM 639	Brock		(NH4)2SO4(1.3)			75.0	2.4	Stationary phase (A)					True
SRX3565180	2018-01-16 10:28:12	2285	Sulfolobus acidocaldarius	2285	183924	2285	Sulfolobus acidocaldarius	SINGLE	ILLUMINA	NextSeq 500	SRR6475329	SRP129781	PRJNA403206	403206	SRS2837361	SAMN07621312	SRA647048	RNA-Seq	other	TRANSCRIPTOMIC		JGI	0	0	4950682	7621312				98-3		GDGT	75_2.4_log	3.0	75_2.4_log	Sulfobus acidocaldarius DSM 639	Brock		(NH4)2SO4(1.3)			75.0	2.4	Log phase (C)					True
SRX3565181	2018-01-16 10:31:12	2285	Sulfolobus acidocaldarius	2285	183924	2285	Sulfolobus acidocaldarius	SINGLE	ILLUMINA	NextSeq 500	SRR6475328	SRP129782	PRJNA403215	403215	SRS2837362	SAMN07620949	SRA647048	RNA-Seq	other	TRANSCRIPTOMIC		JGI	0	0	4950683	7620949				98-3		GDGT	75_3.5_stat	3.0	75_2.4_log	Sulfobus acidocaldarius DSM 639	Brock		(NH4)2SO4(1.3)			75.0	3.5	Stationary phase (C)					True
SRX3565182	2018-01-16 10:32:11	2285	Sulfolobus acidocaldarius	2285	183924	2285	Sulfolobus acidocaldarius	SINGLE	ILLUMINA	NextSeq 500	SRR6475327	SRP129783	PRJNA403226	403226	SRS2837363	SAMN07621274	SRA647048	RNA-Seq	other	TRANSCRIPTOMIC		JGI	0	0	4950684	7621274				98-3		GDGT	80_2.4_stat	2.0	75_2.4_log	Sulfobus acidocaldarius DSM 639	Brock		(NH4)2SO4(1.3)			80.0	2.4	Stationary phase (B)					True
SRX3565183	2018-01-16 10:29:12	2285	Sulfolobus acidocaldarius	2285	183924	2285	Sulfolobus acidocaldarius	SINGLE	ILLUMINA	NextSeq 500	SRR6475326	SRP129784	PRJNA403225	403225	SRS2837364	SAMN07621275	SRA647048	RNA-Seq	other	TRANSCRIPTOMIC		JGI	0	0	4950685	7621275				98-3		GDGT	80_2.4_stat	1.0	75_2.4_log	Sulfobus acidocaldarius DSM 639	Brock		(NH4)2SO4(1.3)			80.0	2.4	Stationary phase (A)					True
SRX3565184	2018-01-16 10:27:13	2285	Sulfolobus acidocaldarius	2285	183924	2285	Sulfolobus acidocaldarius	SINGLE	ILLUMINA	NextSeq 500	SRR6475325	SRP129785	PRJNA403208	403208	SRS2837365	SAMN07621511	SRA647048	RNA-Seq	other	TRANSCRIPTOMIC		JGI	0	0	4950686	7621511				98-3		GDGT	75_2.4_stat	2.0	75_2.4_log	Sulfobus acidocaldarius DSM 639	Brock		(NH4)2SO4(1.3)			75.0	2.4	Stationary phase (B)					True
SRX3565185	2018-01-16 10:29:12	2285	Sulfolobus acidocaldarius	2285	183924	2285	Sulfolobus acidocaldarius	SINGLE	ILLUMINA	NextSeq 500	SRR6475324	SRP129786	PRJNA403203	403203	SRS2837366	SAMN07621738	SRA647048	RNA-Seq	other	TRANSCRIPTOMIC		JGI	0	0	4950687	7621738				98-3		GDGT	75_1.6_stat	3.0	75_2.4_log	Sulfobus acidocaldarius DSM 639	Brock		(NH4)2SO4(1.3)			75.0	1.6	Stationary phase (C)					True
SRX3565186	2018-01-16 10:36:12	2285	Sulfolobus acidocaldarius	2285	183924	2285	Sulfolobus acidocaldarius	SINGLE	ILLUMINA	NextSeq 500	SRR6475323	SRP129788	PRJNA403219	403219	SRS2837368	SAMN07621937	SRA647048	RNA-Seq	other	TRANSCRIPTOMIC		JGI	0	0	4950688	7621937				98-3		GDGT	80_1.6_stat	1.0	75_2.4_log	Sulfobus acidocaldarius DSM 639	Brock		(NH4)2SO4(1.3)			80.0	1.6	Stationary phase (A)					True
SRX3565187	2018-01-16 10:32:11	2285	Sulfolobus acidocaldarius	2285	183924	2285	Sulfolobus acidocaldarius	SINGLE	ILLUMINA	NextSeq 500	SRR6475322	SRP129791	PRJNA403197	403197	SRS2837371	SAMN07621847	SRA647048	RNA-Seq	other	TRANSCRIPTOMIC		JGI	0	0	4950689	7621847				98-3		GDGT	65_3.5_stat	3.0	75_2.4_log	Sulfobus acidocaldarius DSM 639	Brock		(NH4)2SO4(1.3)			65.0	3.5	Stationary phase (C)					True
SRX3565188	2018-01-16 10:27:13	2285	Sulfolobus acidocaldarius	2285	183924	2285	Sulfolobus acidocaldarius	SINGLE	ILLUMINA	NextSeq 500	SRR6475321	SRP129787	PRJNA403198	403198	SRS2837367	SAMN07620987	SRA647048	RNA-Seq	other	TRANSCRIPTOMIC		JGI	0	0	4950690	7620987				98-3		GDGT	75_1.6_log	1.0	75_2.4_log	Sulfobus acidocaldarius DSM 639	Brock		(NH4)2SO4(1.3)			75.0	1.6	Log phase (A)					True
SRX3565191	2018-01-16 10:29:12	2285	Sulfolobus acidocaldarius	2285	183924	2285	Sulfolobus acidocaldarius	SINGLE	ILLUMINA	NextSeq 500	SRR6475318	SRP129792	PRJNA403200	403200	SRS2837372	SAMN07621326	SRA647048	RNA-Seq	other	TRANSCRIPTOMIC		JGI	0	0	4950693	7621326				98-3		GDGT	75_1.6_log	3.0	75_2.4_log	Sulfobus acidocaldarius DSM 639	Brock		(NH4)2SO4(1.3)			75.0	1.6	Log phase (C)					True
SRX3565192	2018-01-16 10:29:12	2285	Sulfolobus acidocaldarius	2285	183924	2285	Sulfolobus acidocaldarius	SINGLE	ILLUMINA	NextSeq 500	SRR6475317	SRP129793	PRJNA403222	403222	SRS2837373	SAMN07621205	SRA647048	RNA-Seq	other	TRANSCRIPTOMIC		JGI	0	0	4950694	7621205				98-3		GDGT	80_2.4_log	1.0	75_2.4_log	Sulfobus acidocaldarius DSM 639	Brock		(NH4)2SO4(1.3)			80.0	2.4	Log phase (A)					True
SRX3565193	2018-01-16 10:29:12	2285	Sulfolobus acidocaldarius	2285	183924	2285	Sulfolobus acidocaldarius	SINGLE	ILLUMINA	NextSeq 500	SRR6475316	SRP129795	PRJNA403201	403201	SRS2837375	SAMN07620986	SRA647048	RNA-Seq	other	TRANSCRIPTOMIC		JGI	0	0	4950695	7620986				98-3		GDGT	75_1.6_stat	1.0	75_2.4_log	Sulfobus acidocaldarius DSM 639	Brock		(NH4)2SO4(1.3)			75.0	1.6	Stationary phase (A)					True
SRX3565194	2018-01-16 10:28:12	2285	Sulfolobus acidocaldarius	2285	183924	2285	Sulfolobus acidocaldarius	SINGLE	ILLUMINA	NextSeq 500	SRR6475315	SRP129794	PRJNA403217	403217	SRS2837374	SAMN07620935	SRA647048	RNA-Seq	other	TRANSCRIPTOMIC		JGI	0	0	4950696	7620935				98-3		GDGT	80_1.6_log	2.0	75_2.4_log	Sulfobus acidocaldarius DSM 639	Brock		(NH4)2SO4(1.3)			80.0	1.6	Log phase (B)					True
SRX3565195	2018-01-16 10:26:12	2285	Sulfolobus acidocaldarius	2285	183924	2285	Sulfolobus acidocaldarius	SINGLE	ILLUMINA	NextSeq 500	SRR6475314	SRP129796	PRJNA403190	403190	SRS2837376	SAMN07621339	SRA647048	RNA-Seq	other	TRANSCRIPTOMIC		JGI	0	0	4950697	7621339				98-3		GDGT	65_2.4_stat	2.0	75_2.4_log	Sulfobus acidocaldarius DSM 639	Brock		(NH4)2SO4(1.3)			65.0	2.4	Stationary phase (B)					True
SRX3565197	2018-01-16 10:29:12	2285	Sulfolobus acidocaldarius	2285	183924	2285	Sulfolobus acidocaldarius	SINGLE	ILLUMINA	NextSeq 500	SRR6475312	SRP129798	PRJNA403223	403223	SRS2837378	SAMN07621591	SRA647048	RNA-Seq	other	TRANSCRIPTOMIC		JGI	0	0	4950699	7621591				98-3		GDGT	80_2.4_log	2.0	75_2.4_log	Sulfobus acidocaldarius DSM 639	Brock		(NH4)2SO4(1.3)			80.0	2.4	Log phase (B)					True
SRX3565198	2018-01-16 10:27:13	2285	Sulfolobus acidocaldarius	2285	183924	2285	Sulfolobus acidocaldarius	SINGLE	ILLUMINA	NextSeq 500	SRR6475311	SRP129799	PRJNA403231	403231	SRS2837379	SAMN07621204	SRA647048	RNA-Seq	other	TRANSCRIPTOMIC		JGI	0	0	4950700	7621204				98-3		GDGT	80_3.5_stat	1.0	75_2.4_log	Sulfobus acidocaldarius DSM 639	Brock		(NH4)2SO4(1.3)			80.0	3.5	Stationary phase (A)					True
SRX3565199	2018-01-16 10:27:13	2285	Sulfolobus acidocaldarius	2285	183924	2285	Sulfolobus acidocaldarius	SINGLE	ILLUMINA	NextSeq 500	SRR6475310	SRP129800	PRJNA403186	403186	SRS2837380	SAMN07621860	SRA647048	RNA-Seq	other	TRANSCRIPTOMIC		JGI	0	0	4950701	7621860				98-3		GDGT	65_2.4_log	1.0	75_2.4_log	Sulfobus acidocaldarius DSM 639	Brock		(NH4)2SO4(1.3)			65.0	2.4	Log phase (A)					True
SRX3565200	2018-01-16 10:31:12	2285	Sulfolobus acidocaldarius	2285	183924	2285	Sulfolobus acidocaldarius	SINGLE	ILLUMINA	NextSeq 500	SRR6475309	SRP129801	PRJNA403187	403187	SRS2837381	SAMN07621353	SRA647048	RNA-Seq	other	TRANSCRIPTOMIC		JGI	0	0	4950702	7621353				98-3		GDGT	65_2.4_log	2.0	75_2.4_log	Sulfobus acidocaldarius DSM 639	Brock		(NH4)2SO4(1.3)			65.0	2.4	Log phase (B)					True
SRX3565201	2018-01-16 10:28:12	2285	Sulfolobus acidocaldarius	2285	183924	2285	Sulfolobus acidocaldarius	SINGLE	ILLUMINA	NextSeq 500	SRR6475308	SRP129808	PRJNA403228	403228	SRS2837387	SAMN07621262	SRA647048	RNA-Seq	other	TRANSCRIPTOMIC		JGI	0	0	4950703	7621262				98-3		GDGT	80_3.5_log	1.0	75_2.4_log	Sulfobus acidocaldarius DSM 639	Brock		(NH4)2SO4(1.3)			80.0	3.5	Log phase (A)					True
SRX3565202	2018-01-16 10:31:12	2285	Sulfolobus acidocaldarius	2285	183924	2285	Sulfolobus acidocaldarius	SINGLE	ILLUMINA	NextSeq 500	SRR6475307	SRP129802	PRJNA403189	403189	SRS2837382	SAMN07621001	SRA647048	RNA-Seq	other	TRANSCRIPTOMIC		JGI	0	0	4950704	7621001				98-3		GDGT	65_2.4_stat	1.0	75_2.4_log	Sulfobus acidocaldarius DSM 639	Brock		(NH4)2SO4(1.3)			65.0	2.4	Stationary phase (A)					True
SRX3565203	2018-01-16 10:27:13	2285	Sulfolobus acidocaldarius	2285	183924	2285	Sulfolobus acidocaldarius	SINGLE	ILLUMINA	NextSeq 500	SRR6475306	SRP129803	PRJNA403188	403188	SRS2837383	SAMN07621340	SRA647048	RNA-Seq	other	TRANSCRIPTOMIC		JGI	0	0	4950705	7621340				98-3		GDGT	65_2.4_log	3.0	75_2.4_log	Sulfobus acidocaldarius DSM 639	Brock		(NH4)2SO4(1.3)			65.0	2.4	Log phase (C)					True
SRX3565204	2018-01-16 10:29:12	2285	Sulfolobus acidocaldarius	2285	183924	2285	Sulfolobus acidocaldarius	SINGLE	ILLUMINA	NextSeq 500	SRR6475305	SRP129804	PRJNA403182	403182	SRS2837384	SAMN07621365	SRA647048	RNA-Seq	other	TRANSCRIPTOMIC		JGI	0	0	4950706	7621365				98-3		GDGT	65_1.6_log	3.0	75_2.4_log	Sulfobus acidocaldarius DSM 639	Brock		(NH4)2SO4(1.3)			65.0	1.6	Log phase (C)					True
SRX3565205	2018-01-16 10:31:12	2285	Sulfolobus acidocaldarius	2285	183924	2285	Sulfolobus acidocaldarius	SINGLE	ILLUMINA	NextSeq 500	SRR6475304	SRP129806	PRJNA403191	403191	SRS2837386	SAMN07621574	SRA647048	RNA-Seq	other	TRANSCRIPTOMIC		JGI	0	0	4950707	7621574				98-3		GDGT	65_2.4_stat	3.0	75_2.4_log	Sulfobus acidocaldarius DSM 639	Brock		(NH4)2SO4(1.3)			65.0	2.4	Stationary phase (C)					True
SRX3565206	2018-01-16 10:27:13	2285	Sulfolobus acidocaldarius	2285	183924	2285	Sulfolobus acidocaldarius	SINGLE	ILLUMINA	NextSeq 500	SRR6475303	SRP129805	PRJNA403204	403204	SRS2837385	SAMN07621313	SRA647048	RNA-Seq	other	TRANSCRIPTOMIC		JGI	0	0	4950708	7621313				98-3		GDGT	75_2.4_log	1.0	75_2.4_log	Sulfobus acidocaldarius DSM 639	Brock		(NH4)2SO4(1.3)			75.0	2.4	Log phase (A)					True
SRX3565208	2018-01-16 10:26:12	2285	Sulfolobus acidocaldarius	2285	183924	2285	Sulfolobus acidocaldarius	SINGLE	ILLUMINA	NextSeq 500	SRR6475301	SRP129807	PRJNA403229	403229	SRS2837388	SAMN07621923	SRA647048	RNA-Seq	other	TRANSCRIPTOMIC		JGI	0	0	4950710	7621923				98-3		GDGT	80_3.5_log	2.0	75_2.4_log	Sulfobus acidocaldarius DSM 639	Brock		(NH4)2SO4(1.3)			80.0	3.5	Log phase (B)					True
SRX3565209	2018-01-16 10:27:13	2285	Sulfolobus acidocaldarius	2285	183924	2285	Sulfolobus acidocaldarius	SINGLE	ILLUMINA	NextSeq 500	SRR6475300	SRP129810	PRJNA403230	403230	SRS2837391	SAMN07621486	SRA647048	RNA-Seq	other	TRANSCRIPTOMIC		JGI	0	0	4950711	7621486				98-3		GDGT	80_3.5_log	3.0	75_2.4_log	Sulfobus acidocaldarius DSM 639	Brock		(NH4)2SO4(1.3)			80.0	3.5	Log phase (C)					True
SRX3565210	2018-01-16 10:27:13	2285	Sulfolobus acidocaldarius	2285	183924	2285	Sulfolobus acidocaldarius	SINGLE	ILLUMINA	NextSeq 500	SRR6475299	SRP129811	PRJNA403181	403181	SRS2837392	SAMN07621366	SRA647048	RNA-Seq	other	TRANSCRIPTOMIC		JGI	0	0	4950712	7621366				98-3		GDGT	65_1.6_log	2.0	75_2.4_log	Sulfobus acidocaldarius DSM 639	Brock		(NH4)2SO4(1.3)			65.0	1.6	Log phase (B)					True
SRX3565211	2018-01-16 10:26:12	2285	Sulfolobus acidocaldarius	2285	183924	2285	Sulfolobus acidocaldarius	SINGLE	ILLUMINA	NextSeq 500	SRR6475298	SRP129812	PRJNA403180	403180	SRS2837393	SAMN07621376	SRA647048	RNA-Seq	other	TRANSCRIPTOMIC		JGI	0	0	4950713	7621376				98-3		GDGT	65_1.6_log	1.0	75_2.4_log	Sulfobus acidocaldarius DSM 639	Brock		(NH4)2SO4(1.3)			65.0	1.6	Log phase (A)					True
SRX3823521	2020-03-20 16:27:31	2285	Sulfolobus acidocaldarius	2285	183924	2285	Sulfolobus acidocaldarius	PAIRED	ILLUMINA	Illumina HiSeq 1500	SRR6869141;SRR6869142	SRP136073	PRJNA439217	439217	SRS3072974	SAMN08742753	SRA668414	RNA-Seq	cDNA	TRANSCRIPTOMIC		GEO	0	0	5261381	8742753	GSE112071	GSM3056999	29982548.0	MW001+pyrEF	WT	UV_irr	wt0	1.0	wt0		Brock	dextrin(?)	(NH4)2SO4(1.3)		0.2% dextrin, 0.1% NZ-amine, 0.2% uracil	75.0	3.5			Before UV treatment (MW001 complemented with the pyrEF cassette)			True
SRX3823522	2020-03-20 16:27:31	2285	Sulfolobus acidocaldarius	2285	183924	2285	Sulfolobus acidocaldarius	PAIRED	ILLUMINA	Illumina HiSeq 1500	SRR6869143;SRR6869144	SRP136073	PRJNA439217	439217	SRS3072975	SAMN08742752	SRA668414	RNA-Seq	cDNA	TRANSCRIPTOMIC		GEO	0	0	5261382	8742752	GSE112071	GSM3057000	29982548.0	MW001+pyrEF	WT	UV_irr	wt0	2.0	wt0		Brock	dextrin(?)	(NH4)2SO4(1.3)		0.2% dextrin, 0.1% NZ-amine, 0.2% uracil	75.0	3.5			Before UV treatment (MW001 complemented with the pyrEF cassette)			True
SRX3823523	2020-03-20 16:27:31	2285	Sulfolobus acidocaldarius	2285	183924	2285	Sulfolobus acidocaldarius	PAIRED	ILLUMINA	Illumina HiSeq 1500	SRR6869145;SRR6869146	SRP136073	PRJNA439217	439217	SRS3072976	SAMN08742751	SRA668414	RNA-Seq	cDNA	TRANSCRIPTOMIC		GEO	0	0	5261383	8742751	GSE112071	GSM3057001	29982548.0	MW001+pyrEF	WT	UV_irr	wt0	3.0	wt0		Brock	dextrin(?)	(NH4)2SO4(1.3)		0.2% dextrin, 0.1% NZ-amine, 0.2% uracil	75.0	3.5			Before UV treatment (MW001 complemented with the pyrEF cassette)			True
SRX3823524	2020-03-20 16:27:31	2285	Sulfolobus acidocaldarius	2285	183924	2285	Sulfolobus acidocaldarius	PAIRED	ILLUMINA	Illumina HiSeq 1500	SRR6869147;SRR6869148	SRP136073	PRJNA439217	439217	SRS3072977	SAMN08742750	SRA668414	RNA-Seq	cDNA	TRANSCRIPTOMIC		GEO	0	0	5261384	8742750	GSE112071	GSM3057002	29982548.0	MW001+pyrEF	WT	UV_irr	wt1	1.0	wt0		Brock	dextrin(?)	(NH4)2SO4(1.3)		0.2% dextrin, 0.1% NZ-amine, 0.2% uracil	75.0	3.5			45 minutes after UV treatment (MW001 complemented with the pyrEF cassette)			True
SRX3823525	2020-03-20 16:27:31	2285	Sulfolobus acidocaldarius	2285	183924	2285	Sulfolobus acidocaldarius	PAIRED	ILLUMINA	Illumina HiSeq 1500	SRR6869149;SRR6869150	SRP136073	PRJNA439217	439217	SRS3072978	SAMN08742749	SRA668414	RNA-Seq	cDNA	TRANSCRIPTOMIC		GEO	0	0	5261385	8742749	GSE112071	GSM3057003	29982548.0	MW001+pyrEF	WT	UV_irr	wt1	2.0	wt0		Brock	dextrin(?)	(NH4)2SO4(1.3)		0.2% dextrin, 0.1% NZ-amine, 0.2% uracil	75.0	3.5			45 minutes after UV treatment (MW001 complemented with the pyrEF cassette)			True
SRX3823526	2020-03-20 16:27:31	2285	Sulfolobus acidocaldarius	2285	183924	2285	Sulfolobus acidocaldarius	PAIRED	ILLUMINA	Illumina HiSeq 1500	SRR6869151;SRR6869152	SRP136073	PRJNA439217	439217	SRS3072979	SAMN08742748	SRA668414	RNA-Seq	cDNA	TRANSCRIPTOMIC		GEO	0	0	5261386	8742748	GSE112071	GSM3057004	29982548.0	MW001+pyrEF	WT	UV_irr	wt1	3.0	wt0		Brock	dextrin(?)	(NH4)2SO4(1.3)		0.2% dextrin, 0.1% NZ-amine, 0.2% uracil	75.0	3.5			45 minutes after UV treatment (MW001 complemented with the pyrEF cassette)			True
SRX3823527	2020-03-20 16:27:31	2285	Sulfolobus acidocaldarius	2285	183924	2285	Sulfolobus acidocaldarius	PAIRED	ILLUMINA	Illumina HiSeq 1500	SRR6869153;SRR6869154	SRP136073	PRJNA439217	439217	SRS3072980	SAMN08742747	SRA668414	RNA-Seq	cDNA	TRANSCRIPTOMIC		GEO	0	0	5261387	8742747	GSE112071	GSM3057005	29982548.0	MW001+pyrEF	WT	UV_irr	wt2	1.0	wt0		Brock	dextrin(?)	(NH4)2SO4(1.3)		0.2% dextrin, 0.1% NZ-amine, 0.2% uracil	75.0	3.5			90 minutes after UV treatment (MW001 complemented with the pyrEF cassette)			True
SRX3823528	2020-03-20 16:27:31	2285	Sulfolobus acidocaldarius	2285	183924	2285	Sulfolobus acidocaldarius	PAIRED	ILLUMINA	Illumina HiSeq 1500	SRR6869155;SRR6869156	SRP136073	PRJNA439217	439217	SRS3072991	SAMN08742746	SRA668414	RNA-Seq	cDNA	TRANSCRIPTOMIC		GEO	0	0	5261388	8742746	GSE112071	GSM3057006	29982548.0	MW001+pyrEF	WT	UV_irr	wt2	2.0	wt0		Brock	dextrin(?)	(NH4)2SO4(1.3)		0.2% dextrin, 0.1% NZ-amine, 0.2% uracil	75.0	3.5			90 minutes after UV treatment (MW001 complemented with the pyrEF cassette)			True
SRX3823529	2020-03-20 16:27:31	2285	Sulfolobus acidocaldarius	2285	183924	2285	Sulfolobus acidocaldarius	PAIRED	ILLUMINA	Illumina HiSeq 1500	SRR6869157;SRR6869158	SRP136073	PRJNA439217	439217	SRS3072981	SAMN08742745	SRA668414	RNA-Seq	cDNA	TRANSCRIPTOMIC		GEO	0	0	5261389	8742745	GSE112071	GSM3057007	29982548.0	MW001+pyrEF	WT	UV_irr	wt2	3.0	wt0		Brock	dextrin(?)	(NH4)2SO4(1.3)		0.2% dextrin, 0.1% NZ-amine, 0.2% uracil	75.0	3.5			90 minutes after UV treatment (MW001 complemented with the pyrEF cassette)			True
SRX3823530	2020-03-20 16:27:31	2285	Sulfolobus acidocaldarius	2285	183924	2285	Sulfolobus acidocaldarius	PAIRED	ILLUMINA	Illumina HiSeq 1500	SRR6869159;SRR6869160	SRP136073	PRJNA439217	439217	SRS3072982	SAMN08742744	SRA668414	RNA-Seq	cDNA	TRANSCRIPTOMIC		GEO	0	0	5261390	8742744	GSE112071	GSM3057008	29982548.0	MW001 tbf3::pyrEF	tfb3 insertion mutant	UV_irr	mut0	1.0	wt0		Brock	dextrin(?)	(NH4)2SO4(1.3)		0.2% dextrin, 0.1% NZ-amine, 0.2% uracil	75.0	3.5			Before UV treatment (insertion mutant, tfb3 disrupted by prEF from S. solfataricus)			True
SRX3823531	2020-03-20 16:27:31	2285	Sulfolobus acidocaldarius	2285	183924	2285	Sulfolobus acidocaldarius	PAIRED	ILLUMINA	Illumina HiSeq 1500	SRR6869161;SRR6869162	SRP136073	PRJNA439217	439217	SRS3072983	SAMN08742743	SRA668414	RNA-Seq	cDNA	TRANSCRIPTOMIC		GEO	0	0	5261391	8742743	GSE112071	GSM3057009	29982548.0	MW001 tbf3::pyrEF	tfb3 insertion mutant	UV_irr	mut0	2.0	wt0		Brock	dextrin(?)	(NH4)2SO4(1.3)		0.2% dextrin, 0.1% NZ-amine, 0.2% uracil	75.0	3.5			Before UV treatment (insertion mutant, tfb3 disrupted by prEF from S. solfataricus)			True
SRX3823532	2020-03-20 16:27:31	2285	Sulfolobus acidocaldarius	2285	183924	2285	Sulfolobus acidocaldarius	PAIRED	ILLUMINA	Illumina HiSeq 1500	SRR6869163;SRR6869164	SRP136073	PRJNA439217	439217	SRS3072984	SAMN08742742	SRA668414	RNA-Seq	cDNA	TRANSCRIPTOMIC		GEO	0	0	5261392	8742742	GSE112071	GSM3057010	29982548.0	MW001 tbf3::pyrEF	tfb3 insertion mutant	UV_irr	mut0	3.0	wt0		Brock	dextrin(?)	(NH4)2SO4(1.3)		0.2% dextrin, 0.1% NZ-amine, 0.2% uracil	75.0	3.5			Before UV treatment (insertion mutant, tfb3 disrupted by prEF from S. solfataricus)			True
SRX3823533	2020-03-20 16:27:31	2285	Sulfolobus acidocaldarius	2285	183924	2285	Sulfolobus acidocaldarius	PAIRED	ILLUMINA	Illumina HiSeq 1500	SRR6869165;SRR6869166	SRP136073	PRJNA439217	439217	SRS3072985	SAMN08742741	SRA668414	RNA-Seq	cDNA	TRANSCRIPTOMIC		GEO	0	0	5261393	8742741	GSE112071	GSM3057011	29982548.0	MW001 tbf3::pyrEF	tfb3 insertion mutant	UV_irr	mut1	1.0	wt0		Brock	dextrin(?)	(NH4)2SO4(1.3)		0.2% dextrin, 0.1% NZ-amine, 0.2% uracil	75.0	3.5			45 minutes after UV treatment (insertion mutant, tfb3 disrupted by prEF from S. solfataricus)			True
SRX3823534	2020-03-20 16:27:31	2285	Sulfolobus acidocaldarius	2285	183924	2285	Sulfolobus acidocaldarius	PAIRED	ILLUMINA	Illumina HiSeq 1500	SRR6869167;SRR6869168	SRP136073	PRJNA439217	439217	SRS3072986	SAMN08742740	SRA668414	RNA-Seq	cDNA	TRANSCRIPTOMIC		GEO	0	0	5261394	8742740	GSE112071	GSM3057012	29982548.0	MW001 tbf3::pyrEF	tfb3 insertion mutant	UV_irr	mut1	2.0	wt0		Brock	dextrin(?)	(NH4)2SO4(1.3)		0.2% dextrin, 0.1% NZ-amine, 0.2% uracil	75.0	3.5			45 minutes after UV treatment (insertion mutant, tfb3 disrupted by prEF from S. solfataricus)			True
SRX3823536	2020-03-20 16:27:31	2285	Sulfolobus acidocaldarius	2285	183924	2285	Sulfolobus acidocaldarius	PAIRED	ILLUMINA	Illumina HiSeq 1500	SRR6869169;SRR6869170	SRP136073	PRJNA439217	439217	SRS3072987	SAMN08742739	SRA668414	RNA-Seq	cDNA	TRANSCRIPTOMIC		GEO	0	0	5261396	8742739	GSE112071	GSM3057013	29982548.0	MW001 tbf3::pyrEF	tfb3 insertion mutant	UV_irr	mut1	3.0	wt0		Brock	dextrin(?)	(NH4)2SO4(1.3)		0.2% dextrin, 0.1% NZ-amine, 0.2% uracil	75.0	3.5			45 minutes after UV treatment (insertion mutant, tfb3 disrupted by prEF from S. solfataricus)			True
SRX3823537	2020-03-20 16:27:31	2285	Sulfolobus acidocaldarius	2285	183924	2285	Sulfolobus acidocaldarius	PAIRED	ILLUMINA	Illumina HiSeq 1500	SRR6869171;SRR6869172	SRP136073	PRJNA439217	439217	SRS3072988	SAMN08742738	SRA668414	RNA-Seq	cDNA	TRANSCRIPTOMIC		GEO	0	0	5261397	8742738	GSE112071	GSM3057014	29982548.0	MW001 tbf3::pyrEF	tfb3 insertion mutant	UV_irr	mut2	1.0	wt0		Brock	dextrin(?)	(NH4)2SO4(1.3)		0.2% dextrin, 0.1% NZ-amine, 0.2% uracil	75.0	3.5			90 minutes after UV treatment (insertion mutant, tfb3 disrupted by prEF from S. solfataricus)			True
SRX3823538	2020-03-20 16:27:31	2285	Sulfolobus acidocaldarius	2285	183924	2285	Sulfolobus acidocaldarius	PAIRED	ILLUMINA	Illumina HiSeq 1500	SRR6869173;SRR6869174	SRP136073	PRJNA439217	439217	SRS3072989	SAMN08742737	SRA668414	RNA-Seq	cDNA	TRANSCRIPTOMIC		GEO	0	0	5261398	8742737	GSE112071	GSM3057015	29982548.0	MW001 tbf3::pyrEF	tfb3 insertion mutant	UV_irr	mut2	2.0	wt0		Brock	dextrin(?)	(NH4)2SO4(1.3)		0.2% dextrin, 0.1% NZ-amine, 0.2% uracil	75.0	3.5			90 minutes after UV treatment (insertion mutant, tfb3 disrupted by prEF from S. solfataricus)			True
SRX3823539	2020-03-20 16:27:31	2285	Sulfolobus acidocaldarius	2285	183924	2285	Sulfolobus acidocaldarius	PAIRED	ILLUMINA	Illumina HiSeq 1500	SRR6869175;SRR6869176	SRP136073	PRJNA439217	439217	SRS3072990	SAMN08742736	SRA668414	RNA-Seq	cDNA	TRANSCRIPTOMIC		GEO	0	0	5261399	8742736	GSE112071	GSM3057016	29982548.0	MW001 tbf3::pyrEF	tfb3 insertion mutant	UV_irr	mut2	3.0	wt0		Brock	dextrin(?)	(NH4)2SO4(1.3)		0.2% dextrin, 0.1% NZ-amine, 0.2% uracil	75.0	3.5			90 minutes after UV treatment (insertion mutant, tfb3 disrupted by prEF from S. solfataricus)			True
SRX4001511	2018-12-23 11:52:17	2285	Sulfolobus acidocaldarius	2285	183924	2285	Sulfolobus acidocaldarius	PAIRED	ILLUMINA	Illumina HiSeq 1500	SRR7070766;SRR7070767;SRR7070768	SRP143365	PRJNA453776	453776	SRS3223603	SAMN08988072	SRA696355	RNA-Seq	cDNA	TRANSCRIPTOMIC		GEO	0	0	5472803	8988072	GSE113716	GSM3112643	30687244.0	MW001		NutLim	t0	1.0	t0		Brock	dextrin(?)	(NH4)2SO4(1.3)		0.2% dextrin, 0.1% NZ-amine, 10µg/mL uracil	75.0	3.5			Before starvation			True
SRX4001513	2018-12-23 11:52:17	2285	Sulfolobus acidocaldarius	2285	183924	2285	Sulfolobus acidocaldarius	PAIRED	ILLUMINA	Illumina HiSeq 1500	SRR7070770;SRR7070771	SRP143365	PRJNA453776	453776	SRS3223604	SAMN08988070	SRA696355	RNA-Seq	cDNA	TRANSCRIPTOMIC		GEO	0	0	5472805	8988070	GSE113716	GSM3112645	30687244.0	MW001		NutLim	t0	3.0	t0		Brock	dextrin(?)	(NH4)2SO4(1.3)		0.2% dextrin, 0.1% NZ-amine, 10µg/mL uracil	75.0	3.5			Before starvation			True
SRX4001514	2018-12-23 11:52:17	2285	Sulfolobus acidocaldarius	2285	183924	2285	Sulfolobus acidocaldarius	PAIRED	ILLUMINA	Illumina HiSeq 1500	SRR7070772;SRR7070773;SRR7070774	SRP143365	PRJNA453776	453776	SRS3223607	SAMN08988069	SRA696355	RNA-Seq	cDNA	TRANSCRIPTOMIC		GEO	0	0	5472806	8988069	GSE113716	GSM3112646	30687244.0	MW001		NutLim	t05	1.0	t0		Brock		(NH4)2SO4(1.3)		10µg/mL uracil	75.0	3.5			30 minutes after exposure to nutrient limitation			True
SRX4001515	2018-12-23 11:52:17	2285	Sulfolobus acidocaldarius	2285	183924	2285	Sulfolobus acidocaldarius	PAIRED	ILLUMINA	Illumina MiSeq	SRR7070775	SRP143365	PRJNA453776	453776	SRS3223608	SAMN08988068	SRA696355	RNA-Seq	cDNA	TRANSCRIPTOMIC		GEO	0	0	5472807	8988068	GSE113716	GSM3112647	30687244.0	MW001		NutLim	t05	2.0	t0		Brock		(NH4)2SO4(1.3)		10µg/mL uracil	75.0	3.5			30 minutes after exposure to nutrient limitation			True
SRX4001516	2018-12-23 11:52:17	2285	Sulfolobus acidocaldarius	2285	183924	2285	Sulfolobus acidocaldarius	PAIRED	ILLUMINA	Illumina HiSeq 1500	SRR7070776;SRR7070777	SRP143365	PRJNA453776	453776	SRS3223622	SAMN08988067	SRA696355	RNA-Seq	cDNA	TRANSCRIPTOMIC		GEO	0	0	5472808	8988067	GSE113716	GSM3112648	30687244.0	MW001		NutLim	t05	3.0	t0		Brock		(NH4)2SO4(1.3)		10µg/mL uracil	75.0	3.5			30 minutes after exposure to nutrient limitation			True
SRX4001517	2018-12-23 11:52:17	2285	Sulfolobus acidocaldarius	2285	183924	2285	Sulfolobus acidocaldarius	PAIRED	ILLUMINA	Illumina HiSeq 1500	SRR7070778;SRR7070779;SRR7070780	SRP143365	PRJNA453776	453776	SRS3223610	SAMN08988066	SRA696355	RNA-Seq	cDNA	TRANSCRIPTOMIC		GEO	0	0	5472809	8988066	GSE113716	GSM3112649	30687244.0	MW001		NutLim	t1	1.0	t0		Brock		(NH4)2SO4(1.3)		10µg/mL uracil	75.0	3.5			60 minutes after exposure to nutrient limitation			True
SRX4001518	2018-12-23 11:52:17	2285	Sulfolobus acidocaldarius	2285	183924	2285	Sulfolobus acidocaldarius	PAIRED	ILLUMINA	Illumina MiSeq	SRR7070781	SRP143365	PRJNA453776	453776	SRS3223606	SAMN08988065	SRA696355	RNA-Seq	cDNA	TRANSCRIPTOMIC		GEO	0	0	5472810	8988065	GSE113716	GSM3112650	30687244.0	MW001		NutLim	t1	2.0	t0		Brock		(NH4)2SO4(1.3)		10µg/mL uracil	75.0	3.5			60 minutes after exposure to nutrient limitation			True
SRX4001519	2018-12-23 11:52:17	2285	Sulfolobus acidocaldarius	2285	183924	2285	Sulfolobus acidocaldarius	PAIRED	ILLUMINA	Illumina HiSeq 1500	SRR7070782;SRR7070783	SRP143365	PRJNA453776	453776	SRS3223609	SAMN08988064	SRA696355	RNA-Seq	cDNA	TRANSCRIPTOMIC		GEO	0	0	5472811	8988064	GSE113716	GSM3112651	30687244.0	MW001		NutLim	t1	3.0	t0		Brock		(NH4)2SO4(1.3)		10µg/mL uracil	75.0	3.5			60 minutes after exposure to nutrient limitation			True
SRX4001520	2018-12-23 11:52:17	2285	Sulfolobus acidocaldarius	2285	183924	2285	Sulfolobus acidocaldarius	PAIRED	ILLUMINA	Illumina HiSeq 1500	SRR7070784;SRR7070785;SRR7070786	SRP143365	PRJNA453776	453776	SRS3223611	SAMN08988063	SRA696355	RNA-Seq	cDNA	TRANSCRIPTOMIC		GEO	0	0	5472812	8988063	GSE113716	GSM3112652	30687244.0	MW001		NutLim	t15	1.0	t0		Brock		(NH4)2SO4(1.3)		10µg/mL uracil	75.0	3.5			90 minutes after exposure to nutrient limitation			True
SRX4001521	2018-12-23 11:52:17	2285	Sulfolobus acidocaldarius	2285	183924	2285	Sulfolobus acidocaldarius	PAIRED	ILLUMINA	Illumina MiSeq	SRR7070787	SRP143365	PRJNA453776	453776	SRS3223612	SAMN08988062	SRA696355	RNA-Seq	cDNA	TRANSCRIPTOMIC		GEO	0	0	5472813	8988062	GSE113716	GSM3112653	30687244.0	MW001		NutLim	t15	2.0	t0		Brock		(NH4)2SO4(1.3)		10µg/mL uracil	75.0	3.5			90 minutes after exposure to nutrient limitation			True
SRX4001522	2018-12-23 11:52:17	2285	Sulfolobus acidocaldarius	2285	183924	2285	Sulfolobus acidocaldarius	PAIRED	ILLUMINA	Illumina HiSeq 1500	SRR7070788;SRR7070789	SRP143365	PRJNA453776	453776	SRS3223613	SAMN08988061	SRA696355	RNA-Seq	cDNA	TRANSCRIPTOMIC		GEO	0	0	5472814	8988061	GSE113716	GSM3112654	30687244.0	MW001		NutLim	t15	3.0	t0		Brock		(NH4)2SO4(1.3)		10µg/mL uracil	75.0	3.5			90 minutes after exposure to nutrient limitation			True
SRX4001523	2018-12-23 11:52:17	2285	Sulfolobus acidocaldarius	2285	183924	2285	Sulfolobus acidocaldarius	PAIRED	ILLUMINA	Illumina HiSeq 1500	SRR7070790;SRR7070791;SRR7070792	SRP143365	PRJNA453776	453776	SRS3223614	SAMN08988060	SRA696355	RNA-Seq	cDNA	TRANSCRIPTOMIC		GEO	0	0	5472815	8988060	GSE113716	GSM3112655	30687244.0	MW001		NutLim	t2	1.0	t0		Brock		(NH4)2SO4(1.3)		10µg/mL uracil	75.0	3.5			120 minutes after exposure to nutrient limitation			True
SRX4001524	2018-12-23 11:52:17	2285	Sulfolobus acidocaldarius	2285	183924	2285	Sulfolobus acidocaldarius	PAIRED	ILLUMINA	Illumina MiSeq	SRR7070793	SRP143365	PRJNA453776	453776	SRS3223615	SAMN08988059	SRA696355	RNA-Seq	cDNA	TRANSCRIPTOMIC		GEO	0	0	5472816	8988059	GSE113716	GSM3112656	30687244.0	MW001		NutLim	t2	2.0	t0		Brock		(NH4)2SO4(1.3)		10µg/mL uracil	75.0	3.5			120 minutes after exposure to nutrient limitation			True
SRX4001525	2018-12-23 11:52:17	2285	Sulfolobus acidocaldarius	2285	183924	2285	Sulfolobus acidocaldarius	PAIRED	ILLUMINA	Illumina HiSeq 1500	SRR7070794;SRR7070795	SRP143365	PRJNA453776	453776	SRS3223616	SAMN08988058	SRA696355	RNA-Seq	cDNA	TRANSCRIPTOMIC		GEO	0	0	5472817	8988058	GSE113716	GSM3112657	30687244.0	MW001		NutLim	t2	3.0	t0		Brock		(NH4)2SO4(1.3)		10µg/mL uracil	75.0	3.5			120 minutes after exposure to nutrient limitation			True
SRX4001526	2018-12-23 11:52:17	2285	Sulfolobus acidocaldarius	2285	183924	2285	Sulfolobus acidocaldarius	PAIRED	ILLUMINA	Illumina HiSeq 1500	SRR7070796;SRR7070797;SRR7070798	SRP143365	PRJNA453776	453776	SRS3223617	SAMN08988057	SRA696355	RNA-Seq	cDNA	TRANSCRIPTOMIC		GEO	0	0	5472818	8988057	GSE113716	GSM3112658	30687244.0	MW001		NutLim	t4	1.0	t0		Brock		(NH4)2SO4(1.3)		10µg/mL uracil	75.0	3.5			240 minutes after exposure to nutrient limitation			True
SRX4001528	2018-12-23 11:52:17	2285	Sulfolobus acidocaldarius	2285	183924	2285	Sulfolobus acidocaldarius	PAIRED	ILLUMINA	Illumina HiSeq 1500	SRR7070800;SRR7070801	SRP143365	PRJNA453776	453776	SRS3223618	SAMN08988073	SRA696355	RNA-Seq	cDNA	TRANSCRIPTOMIC		GEO	0	0	5472820	8988073	GSE113716	GSM3112660	30687244.0	MW001		NutLim	t4	3.0	t0		Brock		(NH4)2SO4(1.3)		10µg/mL uracil	75.0	3.5			240 minutes after exposure to nutrient limitation			True
SRX5495523	2019-09-19 16:33:15	2285	Sulfolobus acidocaldarius	2285	183924	2285	Sulfolobus acidocaldarius	PAIRED	ILLUMINA	NextSeq 500	SRR8699929	SRP187965	PRJNA526225	526225	SRS4465134	SAMN11090945	SRA857651	RNA-Seq	cDNA	TRANSCRIPTOMIC		GEO	0	0	7419194	11090945	GSE128063	GSM3662081	31539494.0	DSM 639	Wild type	Chrom	sac_log		sac_MW001		Brock		(NH4)2SO4(1.3)		0.2% sucrose, 0.1% tryptone	78.0	3.2	Log phase cells					True
SRX5495524	2019-09-19 16:33:15	2285	Sulfolobus acidocaldarius	2285	183924	2285	Sulfolobus acidocaldarius	PAIRED	ILLUMINA	NextSeq 500	SRR8699930	SRP187965	PRJNA526225	526225	SRS4465135	SAMN11090944	SRA857651	RNA-Seq	cDNA	TRANSCRIPTOMIC		GEO	0	0	7419195	11090944	GSE128063	GSM3662082	31539494.0	DSM 639	Wild type	Chrom	sac_log		sac_MW001		Brock		(NH4)2SO4(1.3)		0.2% sucrose, 0.1% tryptone	78.0	3.2	Log phase cells					True
SRX5495525	2019-09-19 16:33:15	2285	Sulfolobus acidocaldarius	2285	183924	2285	Sulfolobus acidocaldarius	PAIRED	ILLUMINA	NextSeq 500	SRR8699931	SRP187965	PRJNA526225	526225	SRS4465136	SAMN11090943	SRA857651	RNA-Seq	cDNA	TRANSCRIPTOMIC		GEO	0	0	7419196	11090943	GSE128063	GSM3662083	31539494.0	DSM 639	Wild type	Chrom	sac_sta		sac_MW001		Brock		(NH4)2SO4(1.3)		0.2% sucrose, 0.1% tryptone	78.0	3.2	Stationary phase cells					True
SRX5495526	2019-09-19 16:33:15	2285	Sulfolobus acidocaldarius	2285	183924	2285	Sulfolobus acidocaldarius	PAIRED	ILLUMINA	NextSeq 500	SRR8699932	SRP187965	PRJNA526225	526225	SRS4465137	SAMN11090942	SRA857651	RNA-Seq	cDNA	TRANSCRIPTOMIC		GEO	0	0	7419197	11090942	GSE128063	GSM3662084	31539494.0	DSM 639	Wild type	Chrom	sac_sta		sac_MW001		Brock		(NH4)2SO4(1.3)		0.2% sucrose, 0.1% tryptone	78.0	3.2	Stationary phase cells					True
SRX5653264	2019-09-26 16:21:09	2285	Sulfolobus acidocaldarius	2285	183924	2285	Sulfolobus acidocaldarius	SINGLE	ILLUMINA	NextSeq 500	SRR8866151;SRR8866152;SRR8866153;SRR8866154	SRP191407	PRJNA531435	531435	SRS4598405	SAMN11357838	SRA870765	RNA-Seq	cDNA	TRANSCRIPTOMIC		GEO	0	0	7616668	11357838	GSE129463	GSM3713297	31552000.0	SK-1		YtrA	overexpr	1.0	wt	Homologous ytrASa overexpression strain (Uracil auxotrophic, del_suaI strain for genetic experiments)	Brock		(NH4)2SO4(1.3)		0.2% sucrose, 0.2% NZamine, 10mg/mL uracil	75.0	3.5						True
SRX5653265	2019-09-26 16:21:09	2285	Sulfolobus acidocaldarius	2285	183924	2285	Sulfolobus acidocaldarius	SINGLE	ILLUMINA	NextSeq 500	SRR8866155;SRR8866156;SRR8866157;SRR8866158	SRP191407	PRJNA531435	531435	SRS4598406	SAMN11357837	SRA870765	RNA-Seq	cDNA	TRANSCRIPTOMIC		GEO	0	0	7616669	11357837	GSE129463	GSM3713298	31552000.0	SK-1		YtrA	overexpr	2.0	wt	Homologous ytrASa overexpression strain (Uracil auxotrophic, del_suaI strain for genetic experiments)	Brock		(NH4)2SO4(1.3)		0.2% sucrose, 0.2% NZamine, 10mg/mL uracil	75.0	3.5						True
SRX5653266	2019-09-26 16:21:09	2285	Sulfolobus acidocaldarius	2285	183924	2285	Sulfolobus acidocaldarius	SINGLE	ILLUMINA	NextSeq 500	SRR8866159;SRR8866160;SRR8866161;SRR8866162	SRP191407	PRJNA531435	531435	SRS4598413	SAMN11357836	SRA870765	RNA-Seq	cDNA	TRANSCRIPTOMIC		GEO	0	0	7616670	11357836	GSE129463	GSM3713299	31552000.0	SK-1		YtrA	overexpr	3.0	wt	Homologous ytrASa overexpression strain (Uracil auxotrophic, del_suaI strain for genetic experiments)	Brock		(NH4)2SO4(1.3)		0.2% sucrose, 0.2% NZamine, 10mg/mL uracil	75.0	3.5						True
SRX5653267	2019-09-26 16:21:09	2285	Sulfolobus acidocaldarius	2285	183924	2285	Sulfolobus acidocaldarius	SINGLE	ILLUMINA	NextSeq 500	SRR8866163;SRR8866164;SRR8866165;SRR8866166	SRP191407	PRJNA531435	531435	SRS4598409	SAMN11357835	SRA870765	RNA-Seq	cDNA	TRANSCRIPTOMIC		GEO	0	0	7616671	11357835	GSE129463	GSM3713300	31552000.0	SK-1		YtrA	wt	1.0	wt	Isogenic wild type of homologous ytrASa overexpression strain (Uracil auxotrophic, del_suaI strain for genetic experiments)	Brock		(NH4)2SO4(1.3)		0.2% sucrose, 0.2% NZamine, 10mg/mL uracil	75.0	3.5						True
SRX5653268	2019-09-26 16:21:09	2285	Sulfolobus acidocaldarius	2285	183924	2285	Sulfolobus acidocaldarius	SINGLE	ILLUMINA	NextSeq 500	SRR8866167;SRR8866168;SRR8866170;SRR8866171	SRP191407	PRJNA531435	531435	SRS4598408	SAMN11357834	SRA870765	RNA-Seq	cDNA	TRANSCRIPTOMIC		GEO	0	0	7616672	11357834	GSE129463	GSM3713301	31552000.0	SK-1		YtrA	wt	2.0	wt	Isogenic wild type of homologous ytrASa overexpression strain (Uracil auxotrophic, del_suaI strain for genetic experiments)	Brock		(NH4)2SO4(1.3)		0.2% sucrose, 0.2% NZamine, 10mg/mL uracil	75.0	3.5						True
SRX5653269	2019-09-26 16:21:09	2285	Sulfolobus acidocaldarius	2285	183924	2285	Sulfolobus acidocaldarius	SINGLE	ILLUMINA	NextSeq 500	SRR8866172;SRR8866173;SRR8866174;SRR8866175	SRP191407	PRJNA531435	531435	SRS4598407	SAMN11357833	SRA870765	RNA-Seq	cDNA	TRANSCRIPTOMIC		GEO	0	0	7616673	11357833	GSE129463	GSM3713302	31552000.0	SK-1		YtrA	wt	3.0	wt	Isogenic wild type of homologous ytrASa overexpression strain (Uracil auxotrophic, del_suaI strain for genetic experiments)	Brock		(NH4)2SO4(1.3)		0.2% sucrose, 0.2% NZamine, 10mg/mL uracil	75.0	3.5						True
SRX6762909	2019-09-19 16:33:15	2285	Sulfolobus acidocaldarius	2285	183924	2285	Sulfolobus acidocaldarius	PAIRED	ILLUMINA	NextSeq 500	SRR10026621	SRP187965	PRJNA526225	526225	SRS5311422	SAMN12644731	SRA857651	RNA-Seq	cDNA	TRANSCRIPTOMIC		GEO	0	0	8907445	12644731	GSE128063	GSM4050868	31539494.0	DSM 639	DpyrEF	Chrom	sac_MW001	1.0	sac_MW001		Brock		(NH4)2SO4(1.3)		0.2% sucrose, 0.1% tryptone, 10µg/mL uracil	78.0	3.2	Log phase cells					True
SRX6762910	2019-09-19 16:33:15	2285	Sulfolobus acidocaldarius	2285	183924	2285	Sulfolobus acidocaldarius	PAIRED	ILLUMINA	NextSeq 500	SRR10026622	SRP187965	PRJNA526225	526225	SRS5311423	SAMN12644730	SRA857651	RNA-Seq	cDNA	TRANSCRIPTOMIC		GEO	0	0	8907446	12644730	GSE128063	GSM4050869	31539494.0	DSM 639	DpyrEF	Chrom	sac_MW001	2.0	sac_MW001		Brock		(NH4)2SO4(1.3)		0.2% sucrose, 0.1% tryptone, 10µg/mL uracil	78.0	3.2	Log phase cells					True
SRX6762911	2019-09-19 16:33:15	2285	Sulfolobus acidocaldarius	2285	183924	2285	Sulfolobus acidocaldarius	PAIRED	ILLUMINA	NextSeq 500	SRR10026623	SRP187965	PRJNA526225	526225	SRS5311424	SAMN12644729	SRA857651	RNA-Seq	cDNA	TRANSCRIPTOMIC		GEO	0	0	8907447	12644729	GSE128063	GSM4050870	31539494.0	DSM 639	DpyrEF DfadR	Chrom	sac_fadR	1.0	sac_MW001		Brock		(NH4)2SO4(1.3)		0.2% sucrose, 0.1% tryptone, 10µg/mL uracil	78.0	3.2	Log phase cells					True
SRX6762912	2019-09-19 16:33:15	2285	Sulfolobus acidocaldarius	2285	183924	2285	Sulfolobus acidocaldarius	PAIRED	ILLUMINA	NextSeq 500	SRR10026624	SRP187965	PRJNA526225	526225	SRS5311425	SAMN12644761	SRA857651	RNA-Seq	cDNA	TRANSCRIPTOMIC		GEO	0	0	8907448	12644761	GSE128063	GSM4050871	31539494.0	DSM 639	DpyrEF DfadR	Chrom	sac_fadR	2.0	sac_MW001		Brock		(NH4)2SO4(1.3)		0.2% sucrose, 0.1% tryptone, 10µg/mL uracil	78.0	3.2	Log phase cells					True
[truncated: 6 more columns]
