# Supplementary material for: Machine Learning Uncovers a Data-Driven Transcriptional Regulatory Network for the Crenarchaeal Thermoacidophile Sulfolobus acidocaldarius
Source: Front Microbiol. 2021 Oct 27;12:753521. doi: 10.3389/fmicb.2021.753521 (PMC8578740; doi:10.3389/fmicb.2021.753521)
Supplement: Supplementary file 3 [file Data_Sheet_3.ZIP › Saci_Supplementary_File_3/Saci_Supplementary_File_3.xlsx]

## Sheet: Sheet1
locus_tag	gene_name	old_locus_tag	prokka_locus_tag	synonyms	start	end	strand	gene_product	gene_product_prokka	COG	uniprot	accession	operon
SACI_RS00005	cdc6-3	Saci_0001			101	1261	+	ORC1-type DNA replication protein 3 (AAA family ATPase)		Replication, recombination and repair	A0A0U3H3T6	NC_007181.1	Op0
SACI_RS00010	Saci_0002	Saci_0002	Sacid_00002		1294	1629	+	hypothetical protein	hypothetical protein	Function Unknown	A0A0U3FP71	NC_007181.1	Op0
SACI_RS00015	Saci_0003	Saci_0003	Sacid_00003		1665	2504	+	hypothetical protein	hypothetical protein	Function Unknown	A0A0U2NAH6	NC_007181.1	Op0
SACI_RS00020	Saci_0004	Saci_0004	Sacid_00004		2553	3056	-	hypothetical protein	hypothetical protein	Function Unknown	A0A0U3HCE5	NC_007181.1	Op1
SACI_RS00025	Saci_0005	Saci_0005	Sacid_00005		3049	3768	-	hypothetical protein	hypothetical protein	Function Unknown	A0A0U3FGW8	NC_007181.1	Op1
SACI_RS00030	Saci_0006	Saci_0006	Sacid_00006		3801	4052	-	winged helix-turn-helix transcriptional regulator	hypothetical protein	Transcription	A0A0U3F8V4	NC_007181.1	Op1
SACI_RS11965	Saci_0007	Saci_0007	Sacid_00007		4138	4419	-	hypothetical protein	hypothetical protein	No arCOG annotation	UPI000782E83E	NC_007181.1	Op2
SACI_RS00035	ramA	Saci_0008	Sacid_00008		4456	5271	-	amidohydrolase	(R)-stereoselective amidase	General Function Prediction Only	A0A0U3GLD2	NC_007181.1	Op2
SACI_RS00040	nadE	Saci_0009	Sacid_00009		5262	6101	-	NAD+ synthase	NH(3)-dependent NAD(+) synthetase	Coenzyme transport and metabolism	A0A0U3H6P7	NC_007181.1	Op2
SACI_RS00045	Saci_0010	Saci_0010	Sacid_00010		6117	7601	-	hypothetical protein	hypothetical protein	Function Unknown	A0A0U2W771	NC_007181.1	Op2
SACI_RS00050	Saci_0011	Saci_0011	Sacid_00011		7727	8245	-	NTPase	Nucleoside-triphosphatase THEP1	Nucleotide transport and metabolism	A0A0U3GMM1	NC_007181.1	Op3
SACI_RS00055	Saci_0012	Saci_0012	Sacid_00012		8367	9035	+	chlorite dismutase family protein	hypothetical protein	General Function Prediction Only	A0A0U2X1L2	NC_007181.1	Op4
SACI_RS00060	nudF	Saci_0013	Sacid_00013		8989	9516	-	NUDIX hydrolase	ADP-ribose pyrophosphatase	Replication, recombination and repair	A0A0U2Y9R3	NC_007181.1	Op5
SACI_RS00065	Saci_0014	Saci_0014	Sacid_00014		9521	10129	-	hypothetical protein	hypothetical protein	Function Unknown	A0A0U3HBG1	NC_007181.1	Op5
SACI_RS00070	nfo	Saci_0015	Sacid_00015		10199	11032	+	endonuclease 4	endonuclease 4	Replication, recombination and repair	A0A0U3GHG1	NC_007181.1	Op6
SACI_RS00075	Saci_0016	Saci_0016	Sacid_00016		11025	11702	+	phosphoglycolate phosphatase (putative TPP gene involved in trehalose synthesis)	hypothetical protein	General Function Prediction Only	A0A0U2VWY0	NC_007181.1	Op6
SACI_RS00080	Saci_0017	Saci_0017	Sacid_00017		11673	12182	-	methyltransferase domain-containing protein	hypothetical protein	Translation, ribosomal structure and biogenesis	UPI0009B59A0C	NC_007181.1	Op7
SACI_RS00085	gph_1	Saci_0018	Sacid_00018		12269	12931	-	HAD family hydrolase	Phosphoglycolate phosphatase	General Function Prediction Only	A0A0U3HMZ9	NC_007181.1	Op8
SACI_RS00090	Saci_0019	Saci_0019	Sacid_00019		12928	13242	-	transcriptional regulator	hypothetical protein	Transcription	A0A0U3FPJ0	NC_007181.1	Op8
SACI_RS00095	Saci_0020	Saci_0020	Sacid_00020		13239	14261	-	UPF0284 protein (TIGR00303 family protein)	hypothetical protein	Coenzyme transport and metabolism	A0A0U3H3Q8	NC_007181.1	Op8
SACI_RS00100	Saci_0022	Saci_0022	Sacid_00021		14302	14658	+	hypothetical protein	hypothetical protein	Function Unknown	A0A0U3GUC4	NC_007181.1	Op9
SACI_RS00105	nadA	Saci_0023	Sacid_00022		14685	15683	+	quinolinate synthase NadA	Quinolinate synthase A	Coenzyme transport and metabolism	UPI0000552108	NC_007181.1	Op9
SACI_RS00110	kynu	Saci_0024	Sacid_00023		15604	16728	-	Selenocysteine lyase, aminotransferase class V-fold PLP-dependent enzyme	Kynureninase	Posttranslational modification, protein turnover, chaperones	A0A0U3FP60	NC_007181.1	Op10
SACI_RS00115	acs	Saci_0025	Sacid_00024		16715	18421	-	AMP-binding protein	Acetyl-coenzyme A synthetase	Lipid transport and metabolism	A0A0U2NAH0	NC_007181.1	Op10
SACI_RS00120	Saci_0026	Saci_0026	Sacid_00025		18433	18909	-	NOB1 family endonuclease	hypothetical protein	Defense mechanisms	A0A0U3HFG5	NC_007181.1	Op10
SACI_RS00125	nadK	Saci_0027	Sacid_00026		18899	19645	-	NAD(+)/NADH kinase	NAD kinase	Coenzyme transport and metabolism	A0A0U3FGV3	NC_007181.1	Op10
SACI_RS00130	Saci_0028	Saci_0028	Sacid_00027		19654	20007	-	hypothetical protein	hypothetical protein	Function Unknown	A0A0U3F8U1	NC_007181.1	Op10
SACI_RS00135	Saci_0029	Saci_0029	Sacid_00028		20087	21088	+	NAD(P)/FAD-dependent oxidoreductase, Ferredoxin--NADP reductase 1	Ferredoxin--NADP reductase	Posttranslational modification, protein turnover, chaperones	A0A0U3FYH3	NC_007181.1	Op11
SACI_RS00140	Saci_0030	Saci_0030	Sacid_00029		21085	21975	+	methyltransferase domain-containing protein	hypothetical protein	Translation, ribosomal structure and biogenesis	A0A0U2X1J8	NC_007181.1	Op11
SACI_RS11510	Saci_0031	Saci_0031	Sacid_00030		21901	22383	-	DUF371 domain-containing protein	hypothetical protein	Function Unknown	A0A0U3H4L1	NC_007181.1	Op12
SACI_RS00145	Saci_0032	Saci_0032	Sacid_00031		22370	22651	-	YhbY family RNA-binding protein	hypothetical protein	Translation, ribosomal structure and biogenesis	UPI0002B2998B	NC_007181.1	Op12
SACI_RS11515	rnp4	Saci_0033			22557	22913	-	ribonuclease P protein component 4		Translation, ribosomal structure and biogenesis	UPI0000552112	NC_007181.1	Op13
SACI_RS00150	Saci_0034	Saci_0034	Sacid_00032		22932	23591	+	16S rRNA methyltransferase	hypothetical protein	Translation, ribosomal structure and biogenesis	UPI0000552113	NC_007181.1	Op14
SACI_RS00155	Saci_0035	Saci_0035	Sacid_00033		23574	24155	-	hypothetical protein	hypothetical protein	Function Unknown	A0A0U3GX03	NC_007181.1	Op15
SACI_RS00160	Saci_0037	Saci_0037	Sacid_00035		24505	25560	-	hypothetical protein	hypothetical protein	Amino acid transport and metabolism	A0A0U3HBD1	NC_007181.1	Op16
SACI_RS00165	mqnD	Saci_0038	Sacid_00036		25618	26484	-	ABC transporter substrate-binding protein	1,4-dihydroxy-6-naphtoate synthase	General Function Prediction Only	A0A0U3FX22	NC_007181.1	Op17
SACI_RS00170	Saci_0039	Saci_0039	Sacid_00037		26513	27022	+	DUF84 family protein	Inosine/xanthosine triphosphatase	Nucleotide transport and metabolism	A0A0U2NGA1	NC_007181.1	Op18
SACI_RS00175	Saci_0040	Saci_0040	Sacid_00038		27019	27600	-	hypothetical protein	hypothetical protein	Function Unknown	A0A0U3HMY4	NC_007181.1	Op19
SACI_RS00180	trxA	Saci_0041	Sacid_00039		27676	28014	-	thioredoxin	Thioredoxin	Posttranslational modification, protein turnover, chaperones	A0A0U2Y1X2	NC_007181.1	Op20
SACI_RS00185	dtdA	Saci_0042	Sacid_00040		28098	28811	+	D-aminoacyl-tRNA deacylase	hypothetical protein	Translation, ribosomal structure and biogenesis	A0A0U3FGG2	NC_007181.1	Op21
SACI_RS00190	pspB	Saci_0043	Sacid_00041		28791	29417	-	histidine phosphatase family protein	Putative phosphoserine phosphatase 2	General Function Prediction Only	A0A0U3H3Q3	NC_007181.1	Op22
SACI_RS00195	IMPDH_1	Saci_0044	Sacid_00042		29614	30108	+	CBS domain-containing protein	Inosine-5'-monophosphate dehydrogenase	Function Unknown	A0A0U3GVE4	NC_007181.1	Op23
SACI_RS00200	Saci_0045	Saci_0045	Sacid_00043		30140	30481	+	hypothetical protein	hypothetical protein	Function Unknown	A0A0U2NAF9	NC_007181.1	Op23
SACI_RS00205	clsN	Saci_0046	Sacid_00044		30432	32177	-	Coalesin	hypothetical protein	Replication, recombination and repair	A0A0U3HFF5	NC_007181.1	Op24
SACI_RS00210	rihA_1	Saci_0047	Sacid_00045		32386	33312	+	nucleoside hydrolase	Pyrimidine-specific ribonucleoside hydrolase RihA	Nucleotide transport and metabolism	A0A0U3GPP9	NC_007181.1	Op25
SACI_RS00215	Saci_0048	Saci_0048	Sacid_00046		33275	33697	-	transcriptional repressor	hypothetical protein	Inorganic ion transport and metabolism	A0A0U2W5E0	NC_007181.1	Op26
SACI_RS00220	Saci_0049	Saci_0049	Sacid_00047		34242	34703	+	hypothetical protein	hypothetical protein	Function Unknown	A0A0U3GLA1	NC_007181.1	Op27
SACI_RS00225	nurA	Saci_0050	Sacid_00048	p39	34784	35782	-	DNA double-strand break repair nuclease NurA	hypothetical protein	Replication, recombination and repair	A0A0U2X1I6	NC_007181.1	Op28
SACI_RS00230	rad50	Saci_0051	Sacid_00049	smc_1	35772	38432	-	DNA double-strand break repair Rad50 ATPase (AAA family ATPase)	Chromosome partition protein Smc	Replication, recombination and repair	A0A0U3H4J7	NC_007181.1	Op28
SACI_RS00235	mre11	Saci_0052	Sacid_00050	cpdA	38429	39577	-	exonuclease SbcCD subunit D, mre11 repair nuclease	3',5'-cyclic adenosine monophosphate phosphodiesterase CpdA	Replication, recombination and repair	A0A0U3HBD0	NC_007181.1	Op28
SACI_RS00240	herA	Saci_0053	Sacid_00051	herA_1, P4	39583	41070	-	DNA double-strand break repair helicase HerA	hypothetical protein	Replication, recombination and repair	A0A0U3GHC8	NC_007181.1	Op28
SACI_RS00245	Saci_0054	Saci_0054	Sacid_00052		41173	41547	-	hypothetical protein	hypothetical protein	Function Unknown	A0A0U3FX00	NC_007181.1	Op29
SACI_RS00250	Saci_0055	Saci_0055	Sacid_00053		41687	42094	-	hypothetical protein	hypothetical protein	Function Unknown	A0A0U3FQ04	NC_007181.1	Op30
SACI_RS00255	nnr	Saci_0057	Sacid_00054		42224	43735	+	bifunctional ADP-dependent NAD(P)H-hydrate dehydratase/NAD(P)H-hydrate epimerase	Bifunctional NAD(P)H-hydrate repair enzyme Nnr	Carbohydrate transport and metabolism	A0A0U2WTV7	NC_007181.1	Op31
SACI_RS00260	bcpB	Saci_0058	Sacid_00055		43732	44193	-	peroxiredoxin	Putative peroxiredoxin	Posttranslational modification, protein turnover, chaperones	A0A0U2Y1V6	NC_007181.1	Op32
SACI_RS00265	ppcA	Saci_0059	Sacid_00056	pepC	44258	45793	+	phosphoenolpyruvate carboxylase	Phosphoenolpyruvate carboxylase	Carbohydrate transport and metabolism	A0A0U3FGE5	NC_007181.1	Op33
SACI_RS00270	Saci_0060	Saci_0060	Sacid_00057		45790	46605	+	hypothetical protein	hypothetical protein	General Function Prediction Only	A0A0U3H3P2	NC_007181.1	Op33
SACI_RS00275	meaB	Saci_0061	Sacid_00058		46630	47589	-	Lysine arginine ornithine transport system kinase, methylmalonyl Co-A mutase-associated GTPase MeaB	putative GTPase	Amino acid transport and metabolism	A0A0U3FP30	NC_007181.1	Op34
SACI_RS00280	mcmB	Saci_0062	Sacid_00059	scpA	47573	47995	-	Methylmalonyl-CoA mutase subunit beta (E8 beta)	Methylmalonyl-CoA mutase	Lipid transport and metabolism	A0A0U3HC99	NC_007181.1	Op34
SACI_RS00290	sac7d	Saci_0064	Sacid_00061		48401	48601	+	DNA-binding protein Sul7d	hypothetical protein	Replication, recombination and repair	A0A0U3H459	NC_007181.1	Op35
SACI_RS00295	Saci_0065	Saci_0065	Sacid_00062		48720	49055	+	hypothetical protein	hypothetical protein	General Function Prediction Only	A0A0U3FGS1	NC_007181.1	Op36
SACI_RS00305	lysS	Saci_0067	Sacid_00063		49408	50886	+	lysine--tRNA ligase	Lysine--tRNA ligase	Translation, ribosomal structure and biogenesis	A0A0U3HCX8	NC_007181.1	Op37
SACI_RS00310	Saci_0068	Saci_0068	Sacid_00064		50870	51946	-	site-2 protease family protein	hypothetical protein	Cell wall/membrane/envelope biogenesis	A0A0U3F8Q8	NC_007181.1	Op38
SACI_RS00315	Saci_0069	Saci_0069	Sacid_00065		51981	52646	+	nucleotidyltransferase domain-containing protein	hypothetical protein	General Function Prediction Only	A0A0U3GL87	NC_007181.1	Op39
SACI_RS00320	Saci_0070	Saci_0070	Sacid_00066		52633	53166	+	DUF1122 family protein	hypothetical protein	Function Unknown	A0A0U2X1H6	NC_007181.1	Op39
SACI_RS00325	Saci_0071	Saci_0071	Sacid_00067		53147	54160	+	radical SAM protein	hypothetical protein	General Function Prediction Only	A0A0U3H4I9	NC_007181.1	Op39
SACI_RS00330	pelA	Saci_0072	Sacid_00068		54137	55165	-	mRNA surveillance protein pelota homolog	hypothetical protein	General Function Prediction Only	A0A0U3GWX2	NC_007181.1	Op40
SACI_RS00335	rimI	Saci_0073	Sacid_00069		55188	55652	+	ribosomal protein S18-alanine N-acetyltransferase	hypothetical protein	General Function Prediction Only	A0A0U3HBA2	NC_007181.1	Op41
SACI_RS00340	dpo3	Saci_0074	Sacid_00070	polB	55685	58033	+	DNA polymerase III	DNA polymerase II	Replication, recombination and repair	A0A0U3FWY9	NC_007181.1	Op41
SACI_RS00345	dnaG	Saci_0075	Sacid_00071		58023	59261	-	DNA primase DnaG	hypothetical protein	Replication, recombination and repair	A0A0U2NG65	NC_007181.1	Op42
SACI_RS00350	tyrS	Saci_0076	Sacid_00072		59271	60356	-	tyrosine--tRNA ligase	hypothetical protein	Translation, ribosomal structure and biogenesis	A0A0U2WTT9	NC_007181.1	Op42
SACI_RS00355	Saci_0077	Saci_0077	Sacid_00073		60401	60751	-	hypothetical protein	hypothetical protein	Function Unknown	A0A0U3FP99	NC_007181.1	Op43
SACI_RS00360	Saci_0078	Saci_0078	Sacid_00074		60797	61237	-	YjbQ family protein	hypothetical protein	Function Unknown	A0A0U3H3J8	NC_007181.1	Op44
SACI_RS00365	Saci_0079	Saci_0079	Sacid_00075		61236	62510	+	AIR synthase	hypothetical protein	Posttranslational modification, protein turnover, chaperones	A0A0U3H3M6	NC_007181.1	Op45
SACI_RS00370	rps13	Saci_0080	Sacid_00076		62537	63049	+	30S ribosomal protein S13	hypothetical protein	Translation, ribosomal structure and biogenesis	A0A0U3FP18	NC_007181.1	Op45
SACI_RS00375	rps4	Saci_0081	Sacid_00077		63067	63597	+	30S ribosomal protein S4	hypothetical protein	Translation, ribosomal structure and biogenesis	A0A0U2NAE0	NC_007181.1	Op45
SACI_RS00380	rps11	Saci_0082	Sacid_00078	rpsK	63581	63979	+	30S ribosomal protein S11	30S ribosomal protein S11	Translation, ribosomal structure and biogenesis	A0A0U3HFC3	NC_007181.1	Op45
SACI_RS00385	rpoD	Saci_0083	Sacid_00079		63991	64785	+	DNA-directed RNA polymerase subunit D	hypothetical protein	Transcription	A0A0U3FGQ5	NC_007181.1	Op45
SACI_RS00390	rpl18e	Saci_0084	Sacid_00080		64785	65141	+	50S ribosomal protein L18e	hypothetical protein	Translation, ribosomal structure and biogenesis	A0A0U3F8P0	NC_007181.1	Op45
SACI_RS00395	rpl13	Saci_0085	Sacid_00081		65138	65584	+	50S ribosomal protein L13	hypothetical protein	Translation, ribosomal structure and biogenesis	A0A0U3FYD7	NC_007181.1	Op45
SACI_RS00400	rps9	Saci_0086	Sacid_00082	rpsI	65581	65997	+	30S ribosomal protein S9	30S ribosomal protein S9	Translation, ribosomal structure and biogenesis	A0A0U2X1F8	NC_007181.1	Op45
SACI_RS00405	rpoN	Saci_0087	Sacid_00083		66004	66204	+	DNA-directed RNA polymerase subunit N	hypothetical protein	Transcription	A0A0U3H4H5	NC_007181.1	Op45
SACI_RS00410	rps2	Saci_0088	Sacid_00084	nbp1	66214	66891	+	30S ribosomal protein S2	hypothetical protein	Translation, ribosomal structure and biogenesis	A0A0U3HBA1	NC_007181.1	Op45
SACI_RS00415	amrB	Saci_0089	Sacid_00085		66888	67742	+	AmmeMemoRadiSam system protein B (MEMO1 family protein)	hypothetical protein	General Function Prediction Only	A0A0U3GH96	NC_007181.1	Op45
SACI_RS00420	Saci_0090	Saci_0090	Sacid_00086		67735	68421	+	hypothetical protein	hypothetical protein	Function Unknown	A0A0U3FWX5	NC_007181.1	Op45
SACI_RS00425	fni	Saci_0091	Sacid_00087		68396	69499	+	type 2 isopentenyl-diphosphate Delta-isomerase	Isopentenyl-diphosphate delta-isomerase	Coenzyme transport and metabolism	UPI0009B5A7FC	NC_007181.1	Op46
SACI_RS00430	gds	Saci_0092	Sacid_00088	ispB	69496	70488	+	polyprenyl synthetase family protein, Geranylgeranyl diphosphate synthase	Octaprenyl diphosphate synthase	Coenzyme transport and metabolism	A0A0U2WTS7	NC_007181.1	Op46
SACI_RS00435	gnpTA	Saci_0093	Sacid_00089	tagO	70488	71474	+	UDP-N-acetylglucosamine--dolichyl-phosphate N-acetylglucosaminephosphotransferase	putative undecaprenyl-phosphate N-acetylglucosaminyl 1-phosphate transferase	Cell wall/membrane/envelope biogenesis	A0A0U2Y1S9	NC_007181.1	Op46
SACI_RS00440	ppaX	Saci_0094	Sacid_00090		71474	72148	+	HAD family phosphatase	Pyrophosphatase PpaX	General Function Prediction Only	A0A0U3H3I2	NC_007181.1	Op46
SACI_RS00455	doxB	Saci_0097	Sacid_00092		72941	74701	+	cbb3-type cytochrome c oxidase subunit I (DoxBCE complex component)	hypothetical protein	Energy production and conversion	A0A0U3HCX6	NC_007181.1	Op47
SACI_RS00460	doxC	Saci_0098	Sacid_00093		74714	75799	+	DoxBCE complex component	hypothetical protein	Energy production and conversion	A0A0U3FYM5	NC_007181.1	Op47
SACI_RS00465	doxE	Saci_0099	Sacid_00094		75808	75993	+	DoxBCE complex component	hypothetical protein	Energy production and conversion	A0A0U3GQK2	NC_007181.1	Op47
SACI_RS00470	ycfH_1	Saci_0100	Sacid_00095		76005	76736	-	TatD family hydrolase	putative metal-dependent hydrolase YcfH	Replication, recombination and repair	A0A0U3GU67	NC_007181.1	Op48
SACI_RS00475	Saci_0101	Saci_0101	Sacid_00096		76782	76943	-	AbrB/MazE/SpoVT family DNA-binding domain-containing protein	hypothetical protein	Transcription	A0A0U3FP02	NC_007181.1	Op49
SACI_RS11785	SACI_RS11785				76954	77094	-	DUF1836 domain-containing protein		No arCOG annotation	UPI0011BD5F4A	NC_007181.1	Op49
SACI_RS00480	sta1	Saci_0102	Sacid_00097		77181	77561	+	ArsR family transcriptional regulator	hypothetical protein	Transcription	A0A0U3HC64	NC_007181.1	Op50
SACI_RS00485	Saci_0103	Saci_0103	Sacid_00098		77583	78254	-	diphthine--ammonia ligase	hypothetical protein	General Function Prediction Only	A0A0U3HFA7	NC_007181.1	Op51
SACI_RS00490	Saci_0104	Saci_0104	Sacid_00099		78251	78718	-	hypothetical protein	hypothetical protein	Secondary metabolites biosynthesis, transport and catabolism	A0A0U3FGP0	NC_007181.1	Op51
SACI_RS00495	mobA_1	Saci_0105	Sacid_00100		78712	79299	-	molybdenum cofactor guanylyltransferase	putative molybdenum cofactor guanylyltransferase	Coenzyme transport and metabolism	A0A0U3F8M3	NC_007181.1	Op51
SACI_RS00500	Saci_0106	Saci_0106	Sacid_00101		79274	80443	-	molybdopterin molybdotransferase MoeA	hypothetical protein	Coenzyme transport and metabolism	A0A0U3GL55	NC_007181.1	Op52
SACI_RS00505	mobB	Saci_0107	Sacid_00102		80463	80978	+	molybdopterin-guanine dinucleotide biosynthesis protein B	hypothetical protein	Coenzyme transport and metabolism	A0A0U2X1E2	NC_007181.1	Op53
SACI_RS00510	COQ5_1	Saci_0108	Sacid_00103		81151	81846	+	class I SAM-dependent methyltransferase	2-methoxy-6-polyprenyl-1,4-benzoquinol methylase, mitochondrial	Secondary metabolites biosynthesis, transport and catabolism	A0A0U3GMD0	NC_007181.1	Op54
SACI_RS00515	Saci_0109	Saci_0109	Sacid_00104		81827	82237	-	hypothetical protein	hypothetical protein	Function Unknown	A0A0U3HB84	NC_007181.1	Op55
SACI_RS00520	Saci_0110	Saci_0110	Sacid_00105		82213	82614	-	hypothetical protein	hypothetical protein	Function Unknown	UPI0000552152	NC_007181.1	Op56
SACI_RS00525	Saci_0111	Saci_0111	Sacid_00106		82751	83005	+	hypothetical protein	hypothetical protein	Function Unknown	A0A0U3FWV5	NC_007181.1	Op57
SACI_RS00530	mntR	Saci_0112	Sacid_00107		83009	83653	+	metal-dependent transcriptional regulator	HTH-type transcriptional regulator MntR	Transcription	A0A0U2NG24	NC_007181.1	Op57
SACI_RS00535	Saci_0113	Saci_0113	Sacid_00108		83637	84857	+	DUF4147 domain-containing protein	D-glycerate 2-kinase	Carbohydrate transport and metabolism	UPI0002B26A69	NC_007181.1	Op57
SACI_RS00545	Saci_0114	Saci_0114	Sacid_00110		85270	86070	+	ABC transporter permease	hypothetical protein	Posttranslational modification, protein turnover, chaperones	A0A0U2WTR5	NC_007181.1	Op58
SACI_RS00550	Saci_0116	Saci_0116	Sacid_00111		86173	86481	+	hypothetical protein	hypothetical protein	Function Unknown	A0A0U2Y1R8	NC_007181.1	Op59
SACI_RS00555	tpiA	Saci_0117	Sacid_00112		86487	87179	-	triose-phosphate isomerase	Triosephosphate isomerase	Carbohydrate transport and metabolism	A0A0U3H3G6	NC_007181.1	Op60
SACI_RS00560	Saci_0118	Saci_0118	Sacid_00113		87193	87738	+	hypothetical protein	hypothetical protein	General Function Prediction Only	A0A0U3H3J1	NC_007181.1	Op61
SACI_RS00565	Saci_0119	Saci_0119	Sacid_00114		87713	89284	-	cation:proton antiporter	hypothetical protein	Inorganic ion transport and metabolism	A0A0U3HC48	NC_007181.1	Op62
SACI_RS00570	Saci_0120	Saci_0120	Sacid_00115		89673	90632	+	esterase	hypothetical protein	Inorganic ion transport and metabolism	A0A0U2NAC1	NC_007181.1	Op63
SACI_RS00575	Saci_0121	Saci_0121	Sacid_00117		90953	91405	-	8-oxo-dGTP diphosphatase	hypothetical protein	Replication, recombination and repair	A0A0U3GPJ2	NC_007181.1	Op64
SACI_RS00580	fumC	Saci_0122	Sacid_00118		91411	92727	-	class II fumarate hydratase	Fumarate hydratase class II	Energy production and conversion	A0A0U3HF92	NC_007181.1	Op64
SACI_RS00585	Saci_0123	Saci_0123	Sacid_00119		92849	93445	+	MBL fold metallo-hydrolase	putative protein	General Function Prediction Only	A0A0U3FYA5	NC_007181.1	Op65
SACI_RS00590	Saci_0124	Saci_0124	Sacid_00120		93482	94768	+	glycosyltransferase	hypothetical protein	Cell wall/membrane/envelope biogenesis	A0A0U2X1C6	NC_007181.1	Op65
SACI_RS00595	Saci_0125	Saci_0125	Sacid_00121		94881	97319	+	MMPL family transporter	hypothetical protein	General Function Prediction Only	A0A0U3GK54	NC_007181.1	Op66
SACI_RS00600	tmcA_1	Saci_0127	Sacid_00122		97397	99625	+	tRNA(Met) cytidine acetyltransferase	tRNA(Met) cytidine acetyltransferase TmcA	General Function Prediction Only	A0A0U2Y9H3	NC_007181.1	Op67
SACI_RS00605	Saci_0128	Saci_0128	Sacid_00123		99663	100643	+	stage II sporulation protein M	hypothetical protein	General Function Prediction Only	A0A0U3GMB5	NC_007181.1	Op67
SACI_RS00610	exoA	Saci_0129	Sacid_00124	xth	100629	101354	-	exodeoxyribonuclease III	Exodeoxyribonuclease	Replication, recombination and repair	A0A0U3H4E1	NC_007181.1	Op68
SACI_RS00615	Saci_0130	Saci_0130	Sacid_00125		101617	101877	+	sulfurtransferase TusA family protein	hypothetical protein	Posttranslational modification, protein turnover, chaperones	A0A0U3GWR9	NC_007181.1	Op69
SACI_RS00620	Saci_0131	Saci_0131	Sacid_00126		101944	103008	-	DUF1641 domain-containing protein	hypothetical protein	Function Unknown	A0A0U2W0H0	NC_007181.1	Op70
SACI_RS00625	Saci_0132	Saci_0132	Sacid_00127		103217	103636	-	hypothetical protein	hypothetical protein	Function Unknown	A0A0U3FHY7	NC_007181.1	Op71
SACI_RS00630	Saci_0133	Saci_0133	Sacid_00128		103892	104302	+	MarR family transcriptional regulator	hypothetical protein	Transcription	A0A0U2NG11	NC_007181.1	Op72
SACI_RS00635	Saci_0134	Saci_0134	Sacid_00129		104311	105249	+	NAD-dependent epimerase/dehydratase family protein	hypothetical protein	Cell wall/membrane/envelope biogenesis	A0A0U2VWM5	NC_007181.1	Op72
SACI_RS00640	Saci_0135	Saci_0135	Sacid_00130		105251	106054	-	aldo/keto reductase	hypothetical protein	General Function Prediction Only	A0A0U3FP48	NC_007181.1	Op73
SACI_RS00645	lpdV	Saci_0136	Sacid_00131		106051	107295	-	NAD(P)/FAD-dependent oxidoreductase	Dihydrolipoyl dehydrogenase	Energy production and conversion	A0A0U3FG68	NC_007181.1	Op73
SACI_RS00650	thiC	Saci_0137	Sacid_00132	bzaF	107432	108718	+	phosphomethylpyrimidine synthase ThiC (thiamin)	5-hydroxybenzimidazole synthase	Coenzyme transport and metabolism	A0A0U2Y1Q4	NC_007181.1	Op74
SACI_RS00655	Saci_0138	Saci_0138	Sacid_00133		108774	109628	+	translation elongation factor	hypothetical protein	Translation, ribosomal structure and biogenesis	A0A0U3H3F0	NC_007181.1	Op75
SACI_RS00660	pibD	Saci_0139	Sacid_00134		109767	110435	+	prepilin peptidase, putative class III signal peptidase PibD	hypothetical protein	Cell motility	UPI0009B5AD12	NC_007181.1	Op76
SACI_RS00665	Saci_0140	Saci_0140	Sacid_00135		110503	111342	+	DUF973 family protein	hypothetical protein	Function Unknown	A0A0U3FNX1	NC_007181.1	Op77
SACI_RS00670	Saci_0141	Saci_0141	Sacid_00136		111332	112000	-	creatininase family protein	hypothetical protein	Coenzyme transport and metabolism	A0A0U3GPI0	NC_007181.1	Op78
SACI_RS00675	SACI_RS00675		Sacid_00137		112370	113017	-	hypothetical protein	putative transporter	Inorganic ion transport and metabolism	A0A0U2W555	NC_007181.1	Op79
SACI_RS00680	SACI_RS00680		Sacid_00138		113025	113624	-	citrate transporter	hypothetical protein	Inorganic ion transport and metabolism	M1IME1	NC_007181.1	Op79
SACI_RS00685	Saci_0144	Saci_0144	Sacid_00139		113681	114820	+	MFS transporter	hypothetical protein	Carbohydrate transport and metabolism	A0A0U3FGK7	NC_007181.1	Op80
SACI_RS00690	Saci_0145	Saci_0145	Sacid_00140		114813	115748	-	acyl-CoA thioesterase	hypothetical protein	Lipid transport and metabolism	UPI0000552171	NC_007181.1	Op81
SACI_RS00695	Saci_0146	Saci_0146	Sacid_00141		115735	116127	-	hypothetical protein	hypothetical protein	Function Unknown	A0A0U3GL29	NC_007181.1	Op81
SACI_RS00700	Saci_0147	Saci_0147	Sacid_00142		116128	117948	-	ATP-binding protein	hypothetical protein	Replication, recombination and repair	A0A0U3HB51	NC_007181.1	Op81
SACI_RS00705	Saci_0148	Saci_0148	Sacid_00143		117938	119026	-	DNA double-strand break repair nuclease NurA	hypothetical protein	Function Unknown	A0A0U3HB39	NC_007181.1	Op81
SACI_RS00710	npr	Saci_0149	Sacid_00144		119093	120415	-	FAD-dependent oxidoreductase	NADH peroxidase	Inorganic ion transport and metabolism	A0A0U2WWR4	NC_007181.1	Op82
SACI_RS11970	Saci_0150	Saci_0150	Sacid_00145		120774	121208	+	hypothetical protein	hypothetical protein	Function Unknown	A0A0U3FWS9	NC_007181.1	Op83
SACI_RS00720	Saci_0151	Saci_0151	Sacid_00146		121201	122121	+	bifunctional phosphoglucose/phosphomannose isomerase	hypothetical protein	Carbohydrate transport and metabolism	A0A0U3GH45	NC_007181.1	Op83
SACI_RS00725	cysS	Saci_0152	Sacid_00147		122124	123533	+	cysteine--tRNA ligase	Cysteine--tRNA ligase	Translation, ribosomal structure and biogenesis	A0A0U3HMN3	NC_007181.1	Op83
SACI_RS00730	rppH	Saci_0153	Sacid_00148		123514	123954	-	NUDIX hydrolase	RNA pyrophosphohydrolase	Nucleotide transport and metabolism	A0A0U3FPU3	NC_007181.1	Op84
SACI_RS00735	Saci_0154	Saci_0154	Sacid_00149		124051	125265	+	hypothetical protein	hypothetical protein	Function Unknown	A0A0U3GWY5	NC_007181.1	Op85
SACI_RS00740	gdhA	Saci_0155	Sacid_00150		125386	126657	+	Glu/Leu/Phe/Val dehydrogenase	Glutamate dehydrogenase	Amino acid transport and metabolism	A0A0U2Y1N7	NC_007181.1	Op86
SACI_RS00745	Saci_0156	Saci_0156	Sacid_00151		126658	126939	-	DUF131 domain-containing protein	hypothetical protein	Function Unknown	A0A0U3GU18	NC_007181.1	Op87
SACI_RS00750	recF	Saci_0157	Sacid_00152		126944	128431	-	AAA family ATPase	DNA replication and repair protein RecF	General Function Prediction Only	A0A0U3H3G4	NC_007181.1	Op87
SACI_RS00755	fabG_1	Saci_0158	Sacid_00153		128542	129330	-	SDR family oxidoreductase	3-oxoacyl-[acyl-carrier-protein] reductase FabG	Lipid transport and metabolism	UPI000055217E	NC_007181.1	Op88
SACI_RS00760	udg	Saci_0159	Sacid_00154		129299	129940	-	uracil-DNA glycosylase	Type-4 uracil-DNA glycosylase	Replication, recombination and repair	A0A0U3HC18	NC_007181.1	Op88
SACI_RS00765	Saci_0160	Saci_0160	Sacid_00155		130142	130450	+	hypothetical protein	hypothetical protein	Function Unknown	A0A0U2NAA2	NC_007181.1	Op89
SACI_RS00770	Saci_0161	Saci_0161	Sacid_00156		130496	130894	-	metal-dependent transcriptional regulator	hypothetical protein	Transcription	A0A0U3HF49	NC_007181.1	Op90
SACI_RS00775	dapA	Saci_0162	Sacid_00157		130936	131793	+	dihydrodipicolinate synthase family protein	4-hydroxy-tetrahydrodipicolinate synthase	Amino acid transport and metabolism	A0A0U3FGJ3	NC_007181.1	Op91
SACI_RS00780	Saci_0164	Saci_0164	Sacid_00158		131846	132274	-	winged helix-turn-helix transcriptional regulator	hypothetical protein	Transcription	A0A0U3F8I0	NC_007181.1	Op92
SACI_RS00785	Saci_0165	Saci_0165	Sacid_00159		132333	135161	-	hypothetical protein	hypothetical protein	Function Unknown	A0A0U3GL06	NC_007181.1	Op93
SACI_RS00790	rocA1	Saci_0166	Sacid_00160		135347	136912	+	aldehyde dehydrogenase family protein	1-pyrroline-5-carboxylate dehydrogenase 1	Energy production and conversion	A0A0U2Y9D9	NC_007181.1	Op94
SACI_RS00795	Saci_0167	Saci_0167	Sacid_00161		136962	137603	-	hypothetical protein	hypothetical protein	Function Unknown	A0A0U3HB35	NC_007181.1	Op95
SACI_RS00800	yccU	Saci_0168	Sacid_00162		137735	138160	-	CoA-binding protein	putative protein YccU	General Function Prediction Only	A0A0U3HB23	NC_007181.1	Op96
SACI_RS00805	Saci_0169	Saci_0169	Sacid_00163		138313	138495	+	hypothetical protein	hypothetical protein	No arCOG annotation	A0A0U3GH30	NC_007181.1	Op97
SACI_RS00815	tfs	Saci_0171	Sacid_00164		138856	139191	-	transcription factor S	hypothetical protein	Transcription	A0A0U2NFY8	NC_007181.1	Op98
SACI_RS00820	Saci_0172	Saci_0172	Sacid_00165		139218	139466	-	hypothetical protein	hypothetical protein	Function Unknown	A0A0U3HML8	NC_007181.1	Op98
SACI_RS00825	rpoL	Saci_0173	Sacid_00166		139463	139735	-	DNA-directed RNA polymerase subunit L	hypothetical protein	Transcription	A0A0U3FP06	NC_007181.1	Op98
SACI_RS00830	Saci_0174	Saci_0174	Sacid_00167		139725	140291	-	exosome complex RNA-binding protein Csl4	hypothetical protein	Translation, ribosomal structure and biogenesis	A0A0U3FG21	NC_007181.1	Op98
SACI_RS00835	dph2	Saci_0175	Sacid_00168		140298	141302	-	diphthamide biosynthesis enzyme Dph2	hypothetical protein	Translation, ribosomal structure and biogenesis	A0A0U3GU07	NC_007181.1	Op98
SACI_RS00840	rpl10e	Saci_0176	Sacid_00169		141299	141829	-	50S ribosomal protein L16, 50S ribosomal protein L10e	hypothetical protein	Translation, ribosomal structure and biogenesis	A0A0U3GV37	NC_007181.1	Op98
SACI_RS00845	SACI_RS00845		Sacid_00170		141860	142120	-	hypothetical protein	hypothetical protein	Function Unknown	A0A0U3FNU1	NC_007181.1	Op98
SACI_RS00850	recJdbh	Saci_0177	Sacid_00171		142098	143135	-	hypothetical protein	hypothetical protein	Replication, recombination and repair	A0A0U2NA94	NC_007181.1	Op99
SACI_RS00855	Saci_0178	Saci_0178	Sacid_00172		143120	144070	-	flippase-like domain-containing protein	hypothetical protein	Function Unknown	A0A0U3GPE9	NC_007181.1	Op99
SACI_RS00860	ttuC	Saci_0179	Sacid_00173		144039	144911	-	ELSA/Uba4p/ThiF E1-like enzyme (HesA/MoeB/ThiF family) [needed to bind with Urn1]	Sulfur carrier protein adenylyltransferase	Coenzyme transport and metabolism	A0A0U3H5U9	NC_007181.1	Op99
SACI_RS00865	aptA	Saci_0180	Sacid_00174		144979	145794	+	transketolase	Apulose-4-phosphate transketolase subunit A	Carbohydrate transport and metabolism	A0A0U3FGH7	NC_007181.1	Op100
SACI_RS00870	aptB	Saci_0181	Sacid_00175		145763	146704	+	transketolase family protein	Apulose-4-phosphate transketolase subunit B	Carbohydrate transport and metabolism	A0A0U3F8G1	NC_007181.1	Op100
SACI_RS00875	tyrA	Saci_0182	Sacid_00176		146701	147726	+	chorismate mutase	T-protein	Amino acid transport and metabolism	A0A0U3GKY7	NC_007181.1	Op100
SACI_RS00880	aroF	Saci_0183	Sacid_00177		147730	148722	+	3-deoxy-7-phosphoheptulonate synthase	Phospho-2-dehydro-3-deoxyheptonate aldolase	Amino acid transport and metabolism	A0A0U3GM68	NC_007181.1	Op100
SACI_RS00885	aroB	Saci_0184	Sacid_00178	aroB_1	148719	149780	+	3-dehydroquinate synthase	3-dehydroquinate synthase	Amino acid transport and metabolism	A0A0U3HB20	NC_007181.1	Op100
SACI_RS00890	aroE	Saci_0185	Sacid_00179		149768	150559	+	shikimate dehydrogenase	Shikimate dehydrogenase (NADP(+))	Amino acid transport and metabolism	A0A0U3HB10	NC_007181.1	Op100
SACI_RS00895	aroC	Saci_0186	Sacid_00180		150537	151712	+	chorismate synthase	Chorismate synthase	Amino acid transport and metabolism	A0A0U3FWQ1	NC_007181.1	Op101
SACI_RS00900	aroK	Saci_0187	Sacid_00181	thrB_1	151685	152470	+	shikimate kinase	Homoserine kinase	Amino acid transport and metabolism	A0A0U3GH14	NC_007181.1	Op101
SACI_RS00905	aroA	Saci_0188	Sacid_00182		152482	153684	+	3-phosphoshikimate 1-carboxyvinyltransferase	3-phosphoshikimate 1-carboxyvinyltransferase	Amino acid transport and metabolism	UPI0009B5D3C7	NC_007181.1	Op101
SACI_RS00910	aroD	Saci_0189	Sacid_00183		153665	154324	+	type I 3-dehydroquinate dehydratase	3-dehydroquinate dehydratase	Amino acid transport and metabolism	A0A0U3FPR1	NC_007181.1	Op101
SACI_RS00915	Saci_0190	Saci_0190	Sacid_00184		154288	154590	-	Rieske (2Fe-2S) protein	hypothetical protein	Inorganic ion transport and metabolism	A0A0U3FG13	NC_007181.1	Op102
SACI_RS00920	Saci_0191	Saci_0191	Sacid_00185		154751	155041	+	hypothetical protein	hypothetical protein	Function Unknown	A0A0U3GTZ2	NC_007181.1	Op103
SACI_RS00925	xpd	Saci_0192	Sacid_00186	dinG	155041	156696	+	ATP-dependent DNA helicase, archaeal nucleotide excision repair protein	3'-5' exonuclease DinG	Transcription	A0A0U3H3A2	NC_007181.1	Op103
SACI_RS00930	Saci_0193	Saci_0193	Sacid_00187		156693	157496	+	thioredoxin family protein	hypothetical protein	Posttranslational modification, protein turnover, chaperones	A0A0U3HBY5	NC_007181.1	Op103
SACI_RS00935	Saci_0194	Saci_0194	Sacid_00188		157512	157739	+	hypothetical protein	hypothetical protein	Posttranslational modification, protein turnover, chaperones	F2Z601	NC_007181.1	Op103
SACI_RS00940	sod	Saci_0195	Sacid_00189	sodA, sodF	157840	158475	+	Superoxide dismutase [Fe]	Superoxide dismutase [Mn/Fe]	Inorganic ion transport and metabolism	A0A0U3FNS6	NC_007181.1	Op104
SACI_RS00945	mpg1	Saci_0196	Sacid_00190	cugP_1	158508	159587	+	NDP-sugar synthase, putative mannose-1-phosphate guanyltransferase, N-acetylglucosamine-1-phosphate uridyltransferase	UTP--glucose-1-phosphate uridylyltransferase	Cell wall/membrane/envelope biogenesis	A0A0U2NA86	NC_007181.1	Op104
SACI_RS00950	SACI_RS00950		Sacid_00191		159625	160275	+	hypothetical protein	hypothetical protein	Function Unknown	A0A0U2W518	NC_007181.1	Op104
SACI_RS00955	Saci_0198	Saci_0198	Sacid_00192		160314	162212	+	thioredoxin domain-containing protein	hypothetical protein	Posttranslational modification, protein turnover, chaperones	A0A0U3FY45	NC_007181.1	Op104
SACI_RS00960	fabG_2	Saci_0199	Sacid_00193		162209	162913	+	SDR family oxidoreductase	3-oxoacyl-[acyl-carrier-protein] reductase FabG	Lipid transport and metabolism	A0A0U2X148	NC_007181.1	Op104
SACI_RS00965	nucS	Saci_0200	Sacid_00194		162967	163719	+	endonuclease NucS	Endonuclease NucS	Replication, recombination and repair	A0A0U2Y9A9	NC_007181.1	Op105
SACI_RS00970	Saci_0201	Saci_0201	Sacid_00195		163640	164668	+	glycosyltransferase family 2 protein	hypothetical protein	Cell wall/membrane/envelope biogenesis	A0A0U3GM53	NC_007181.1	Op105
SACI_RS00975	Saci_0202	Saci_0202	Sacid_00196		164665	165033	+	hypothetical protein	hypothetical protein	No arCOG annotation	A0A0U3H478	NC_007181.1	Op105
SACI_RS00980	segB	Saci_0203	Sacid_00197		165123	165578	-	hypothetical protein	hypothetical protein	Function Unknown	A0A0U3FWP0	NC_007181.1	Op106
SACI_RS00985	segA	Saci_0204	Sacid_00198	parA, soj	165575	166237	-	ATPase involved in chromosome partitioning ParA family, ParA family protein	Sporulation initiation inhibitor protein Soj	Cell cycle control, cell division, chromosome partitioning	A0A0U2NFX3	NC_007181.1	Op106
SACI_RS00990	lutA	Saci_0205	Sacid_00199		166310	167272	-	(Fe-S)-binding protein	Lactate utilization protein A	Energy production and conversion	A0A0U2VWD5	NC_007181.1	Op107
SACI_RS00995	glcD	Saci_0206	Sacid_00200		167263	168642	-	glycolate oxidase (FAD-binding)	putative FAD-linked oxidoreductase	Energy production and conversion	A0A0U3FNW7	NC_007181.1	Op107
SACI_RS01000	Saci_0207	Saci_0207	Sacid_00201		168792	169754	+	FAD-binding oxidoreductase	hypothetical protein	Energy production and conversion	A0A0U3FFZ8	NC_007181.1	Op108
SACI_RS01005	Saci_0208	Saci_0208	Sacid_00202		169751	170665	-	2-oxoacid ferredoxin oxidoreductase subunit beta	hypothetical protein	Energy production and conversion	A0A0U2Y1J0	NC_007181.1	Op109
SACI_RS01010	korA	Saci_0209	Sacid_00203		170652	172535	-	2-oxoacid:acceptor oxidoreductase subunit alpha	2-oxoglutarate oxidoreductase subunit KorA	Energy production and conversion	A0A0U3GV11	NC_007181.1	Op109
SACI_RS01015	Saci_0210	Saci_0210	Sacid_00204		172652	173464	-	hypothetical protein	hypothetical protein	Function Unknown	A0A0U3HBW9	NC_007181.1	Op110
SACI_RS01020	yafV	Saci_0211	Sacid_00205		173496	174212	-	carbon-nitrogen hydrolase family protein	Omega-amidase YafV	General Function Prediction Only	A0A0U3H3S9	NC_007181.1	Op110
SACI_RS01025	IMPDH_2	Saci_0212	Sacid_00206		174209	175342	-	CBS domain-containing protein	Inosine-5'-monophosphate dehydrogenase	General Function Prediction Only	A0A0U3GPA9	NC_007181.1	Op110
SACI_RS01030	acuC	Saci_0213	Sacid_00207		175393	176433	+	acetoin utilization protein AcuC	Acetoin utilization protein AcuC	General Function Prediction Only	A0A0U2W4Z9	NC_007181.1	Op111
SACI_RS01035	purT	Saci_0214	Sacid_00208		176428	177624	-	formate-dependent phosphoribosylglycinamide formyltransferase	Formate-dependent phosphoribosylglycinamide formyltransferase	Nucleotide transport and metabolism	A0A0U3FGE0	NC_007181.1	Op112
SACI_RS01040	Saci_0215	Saci_0215	Sacid_00209		177638	178252	-	hypothetical protein	hypothetical protein	Function Unknown	A0A0U2X131	NC_007181.1	Op112
SACI_RS01045	Saci_0216	Saci_0216	Sacid_00210		178302	178952	+	phosphatidate cytidylyltransferase	hypothetical protein	Lipid transport and metabolism	A0A0U3GKT8	NC_007181.1	Op113
SACI_RS01050	Saci_0217	Saci_0217	Sacid_00211		178908	179534	-	hypothetical protein	hypothetical protein	Function Unknown	A0A0U3HAY7	NC_007181.1	Op114
SACI_RS01055	Saci_0218	Saci_0218	Sacid_00212		179632	180072	+	hypothetical protein	hypothetical protein	Function Unknown	A0A0U3H461	NC_007181.1	Op115
SACI_RS01060	Saci_0219	Saci_0219	Sacid_00213		180060	181058	-	FAD-binding oxidoreductase	hypothetical protein	Amino acid transport and metabolism	A0A0U3FWM9	NC_007181.1	Op116
SACI_RS01065	Saci_0220	Saci_0220	Sacid_00214		181095	181892	+	hypothetical protein	hypothetical protein	General Function Prediction Only	A0A0U2NFW2	NC_007181.1	Op117
SACI_RS01070	moaB	Saci_0221	Sacid_00215		181889	182425	+	MogA/MoaB family molybdenum cofactor biosynthesis protein	Molybdenum cofactor biosynthesis protein B	Coenzyme transport and metabolism	A0A0U2VWC3	NC_007181.1	Op117
SACI_RS01075	Saci_0222	Saci_0222	Sacid_00216		182422	182907	+	DUF1286 domain-containing protein	hypothetical protein	General Function Prediction Only	A0A0U3FPN9	NC_007181.1	Op117
SACI_RS01080	Saci_0223	Saci_0223	Sacid_00217		183419	183763	-	PaREP1 family protein	hypothetical protein	General Function Prediction Only	UPI0009B5C84D	NC_007181.1	Op118
SACI_RS01085	Saci_0224	Saci_0224	Sacid_00218		183747	184130	-	PaREP1 family protein	hypothetical protein	General Function Prediction Only	M1IMM7	NC_007181.1	Op118
SACI_RS01090	KDGA	Saci_0225	Sacid_00221	nanA, KDPGA	186300	187166	+	2-dehydro-3-deoxy-phosphogluconate/2-dehydro-3-deoxy-6-phosphogalactonate aldolase	N-acetylneuraminate lyase	Amino acid transport and metabolism	A0A0U3GTV7	NC_007181.1	Op119
SACI_RS01095	kdgK	Saci_0226	Sacid_00222		187177	188112	+	sugar kinase	2-dehydro-3-deoxygluconokinase	Carbohydrate transport and metabolism	A0A0U3H3A1	NC_007181.1	Op119
SACI_RS01100	gapN	Saci_0227	Sacid_00223		188141	189664	+	glyceraldehyde-3-phosphate dehydrogenase	NADP-dependent glyceraldehyde-3-phosphate dehydrogenase	Energy production and conversion	A0A0U3FNP7	NC_007181.1	Op119
SACI_RS01105	Saci_0228	Saci_0228	Sacid_00224		189727	190044	-	Rieske 2Fe-2S domain-containing protein	hypothetical protein	Inorganic ion transport and metabolism	A0A0U2NA72	NC_007181.1	Op120
SACI_RS01110	Saci_0229	Saci_0229	Sacid_00225		190498	191061	+	hypothetical protein	hypothetical protein	No arCOG annotation	A0A0U3GP95	NC_007181.1	Op121
SACI_RS01115	SACI_RS01115		Sacid_00226		191187	191366	-	hypothetical protein	hypothetical protein	No arCOG annotation	A0A0U2W4Y9	NC_007181.1	Op122
SACI_RS01120	Saci_0230	Saci_0230	Sacid_00227		191363	192301	-	Small-conductance mechanosensitive ion channel	hypothetical protein	Cell wall/membrane/envelope biogenesis	A0A0U3F8B8	NC_007181.1	Op122
SACI_RS01125	Saci_0231	Saci_0231	Sacid_00228		192591	193658	+	encapsulin	hypothetical protein	Function Unknown	A0A0U3GKS3	NC_007181.1	Op123
SACI_RS01130	Saci_0232	Saci_0232	Sacid_00229		193627	194217	-	hypothetical protein	hypothetical protein	Function Unknown	A0A0U2Y979	NC_007181.1	Op124
SACI_RS01135	Saci_0233	Saci_0233	Sacid_00230		194295	195149	+	lysine exporter LysO family protein	hypothetical protein	Function Unknown	A0A0U3HAX4	NC_007181.1	Op125
SACI_RS01140	lgoT	Saci_0234	Sacid_00231		195146	196270	+	MFS transporter	putative L-galactonate transporter	Carbohydrate transport and metabolism	A0A0U3HAV7	NC_007181.1	Op125
SACI_RS01145	Saci_0236	Saci_0236	Sacid_00232		196255	196752	-	hypothetical protein	hypothetical protein	Function Unknown	A0A0U3FWL8	NC_007181.1	Op126
SACI_RS01150	Saci_0237	Saci_0237	Sacid_00233		196832	197806	+	hypothetical protein	hypothetical protein	General Function Prediction Only	A0A0U2NFV2	NC_007181.1	Op127
SACI_RS01155	fabG_3	Saci_0238	Sacid_00234		197851	198606	-	SDR family oxidoreductase	3-oxoacyl-[acyl-carrier-protein] reductase FabG	Lipid transport and metabolism	A0A0U3HMF8	NC_007181.1	Op128
SACI_RS01160	gph_2	Saci_0239	Sacid_00235		198658	199305	+	HAD-IA family hydrolase	Phosphoglycolate phosphatase	General Function Prediction Only	A0A0U2WTF7	NC_007181.1	Op129
SACI_RS01165	grsB	Saci_0240	Sacid_00236	miaB_1	199277	200863	-	GDGT ring synthase B (B12-binding domain-containing radical SAM protein)	tRNA-2-methylthio-N(6)-dimethylallyladenosine synthase	Energy production and conversion	A0A0U2Y1G9	NC_007181.1	Op130
SACI_RS01170	Saci_0241	Saci_0241	Sacid_00237		201088	201432	-	hypothetical protein	hypothetical protein	Function Unknown	A0A0U3GTU2	NC_007181.1	Op131
SACI_RS01175	czcD	Saci_0242	Sacid_00238		201884	202708	+	cation transporter	Cadmium, cobalt and zinc/H(+)-K(+) antiporter	Inorganic ion transport and metabolism	A0A0U3FS27	NC_007181.1	Op132
SACI_RS01180	gltA	Saci_0243	Sacid_00239	cisY	202705	203805	-	citrate synthase	Citrate synthase	Energy production and conversion	A0A0U3GUY4	NC_007181.1	Op133
SACI_RS01190	mmgF	Saci_0244	Sacid_00241	prpB	204081	204923	-	methylisocitrate lyase	2-methylisocitrate lyase	Carbohydrate transport and metabolism	A0A0U2NA61	NC_007181.1	Op134
SACI_RS01195	prpD2	Saci_0245	Sacid_00242		204898	206193	-	MmgE/PrpD family protein	2-methylcitrate dehydratase 2	General Function Prediction Only	A0A0U3GP78	NC_007181.1	Op135
SACI_RS01200	mdh	Saci_0246	Sacid_00243	ldh	206397	207317	+	malate dehydrogenase	L-lactate dehydrogenase	Energy production and conversion	A0A0U2W4W9	NC_007181.1	Op136
SACI_RS01205	ghrB	Saci_0247	Sacid_00244		207319	208218	+	3-phosphoglycerate dehydrogenase	Glyoxylate/hydroxypyruvate reductase B	Energy production and conversion	A0A0U3FY02	NC_007181.1	Op136
SACI_RS01210	Saci_0248	Saci_0248	Sacid_00245		208297	208731	+	EVE domain-containing protein	hypothetical protein	Function Unknown	UPI0009B59A42	NC_007181.1	Op137
SACI_RS01215	Saci_0249	Saci_0249	Sacid_00246		208803	209942	+	alanine--glyoxylate aminotransferase family protein	Serine-pyruvate aminotransferase	Amino acid transport and metabolism	A0A0U3HI91	NC_007181.1	Op138
SACI_RS01220	bluB	Saci_0250	Sacid_00247		209952	210617	+	5,6-dimethylbenzimidazole synthase	5,6-dimethylbenzimidazole synthase	Energy production and conversion	A0A0U2X101	NC_007181.1	Op138
SACI_RS01225	Saci_0251	Saci_0251	Sacid_00248		210738	210971	-	hypothetical protein	hypothetical protein	No arCOG annotation	A0A0U3GLZ9	NC_007181.1	Op139
SACI_RS01230	leuD	Saci_0252	Sacid_00249	dmdB	211084	211569	-	3-isopropylmalate dehydratase small subunit	2,3-dimethylmalate dehydratase small subunit	Amino acid transport and metabolism	A0A0U3H434	NC_007181.1	Op140
SACI_RS01235	leuC	Saci_0253	Sacid_00250		211569	212813	-	3-isopropylmalate dehydratase large subunit	3-isopropylmalate dehydratase large subunit	Amino acid transport and metabolism	A0A0U3GWF6	NC_007181.1	Op140
SACI_RS01240	tatC	Saci_0254	Sacid_00251		212877	213713	-	twin-arginine translocase subunit TatC	Sec-independent protein translocase protein TatC	Intracellular trafficking, secretion, and vesicular transport	A0A0U3FWJ9	NC_007181.1	Op141
SACI_RS01245	Saci_0255	Saci_0255	Sacid_00252		213685	214068	-	hypothetical protein	hypothetical protein	Intracellular trafficking, secretion, and vesicular transport	A0A0U2NFU1	NC_007181.1	Op142
SACI_RS01250	tatA	Saci_0256	Sacid_00253		214096	214386	-	twin-arginine translocase TatA/TatE family subunit	Sec-independent protein translocase protein TatA	Intracellular trafficking, secretion, and vesicular transport	A0A0U3HME3	NC_007181.1	Op142
SACI_RS01255	nrtD	Saci_0257	Sacid_00254		214660	215376	+	ABC transporter ATP-binding protein	Nitrate import ATP-binding protein NrtD	Inorganic ion transport and metabolism	A0A0U2WTE5	NC_007181.1	Op143
SACI_RS01260	Saci_0258	Saci_0258	Sacid_00255		215373	217004	+	ABC transporter permease subunit	hypothetical protein	Inorganic ion transport and metabolism	A0A0U2Y1E3	NC_007181.1	Op143
SACI_RS01265	cfiB	Saci_0260	Sacid_00256	pycA	217169	218701	+	Acetyl-CoA/propionyl-CoA carboxylase subunit alpha (E1 alpha)	2-oxoglutarate carboxylase small subunit	Lipid transport and metabolism	A0A0U3H337	NC_007181.1	Op144
SACI_RS01270	Saci_0261	Saci_0261	Sacid_00257		218701	219204	+	Acetyl-CoA/propionyl-CoA carboxylase subunit beta (E1 beta)	hypothetical protein	Lipid transport and metabolism	A0A0U3GUX2	NC_007181.1	Op144
SACI_RS01275	Saci_0262	Saci_0262	Sacid_00258		219222	220781	+	Acetyl-CoA/propionyl-CoA carboxylase subunit gamma (E1 gamma)	Methylmalonyl-CoA carboxyltransferase 12S subunit	Lipid transport and metabolism	A0A0U3FNL5	NC_007181.1	Op144
SACI_RS01280	hel308	Saci_0263	Sacid_00259		220907	223024	-	DEAD/DEAH box helicase, ATP-dependent DNA helicase Hel308	hypothetical protein	Replication, recombination and repair	A0A0U2NA50	NC_007181.1	Op145
SACI_RS01285	Saci_0264	Saci_0264	Sacid_00260		223187	223384	+	ribbon-helix-helix protein, CopG/Arc/MetJ family	hypothetical protein	Transcription	A0A0U3GP64	NC_007181.1	Op146
SACI_RS01290	cysP	Saci_0265	Sacid_00261		223381	224352	+	inorganic phosphate transporter	Sulfate permease CysP	Inorganic ion transport and metabolism	A0A0U3FGA6	NC_007181.1	Op146
SACI_RS01295	Saci_0266	Saci_0266	Sacid_00262		224341	225003	-	Phosphate transport regulator (distant homolog of PhoU)	hypothetical protein	Inorganic ion transport and metabolism	Q4JBZ7	NC_007181.1	Op147
SACI_RS01300	Saci_0267	Saci_0267	Sacid_00263		225059	226192	-	DUF763 domain-containing protein	hypothetical protein	Function Unknown	A0A0U2X0Y1	NC_007181.1	Op148
SACI_RS01305	Saci_0268	Saci_0268	Sacid_00264		226230	226892	+	metallophosphatase family protein	hypothetical protein	General Function Prediction Only	A0A0U2Y947	NC_007181.1	Op149
SACI_RS01310	Saci_0269	Saci_0269	Sacid_00265		226899	227720	-	transposase	hypothetical protein	Replication, recombination and repair	A0A0U3H415	NC_007181.1	Op150
SACI_RS01315	Saci_0270	Saci_0270	Sacid_00266		227747	228460	-	class II glutamine amidotransferase	hypothetical protein	General Function Prediction Only	A0A0U3HAS8	NC_007181.1	Op150
SACI_RS01320	rbn_1	Saci_0271	Sacid_00267		228453	229148	-	MBL fold metallo-hydrolase	Ribonuclease BN	General Function Prediction Only	A0A0U3GGT6	NC_007181.1	Op150
SACI_RS01325	rbsK	Saci_0272	Sacid_00268		229242	230108	-	bifunctional hydroxymethylpyrimidine kinase/phosphomethylpyrimidine kinase	Ribokinase	Carbohydrate transport and metabolism	A0A0U2NFT1	NC_007181.1	Op151
SACI_RS01330	pdxK	Saci_0273	Sacid_00269	thiD	230105	231292	-	bifunctional hydroxymethylpyrimidine kinase/phosphomethylpyrimidine kinase	Pyridoxine/pyridoxal/pyridoxamine kinase	Coenzyme transport and metabolism	A0A0U3FJT9	NC_007181.1	Op151
SACI_RS01335	cas4	Saci_0274	Sacid_00270		231354	231965	-	CRISPR-associated protein Cas4	hypothetical protein	Defense mechanisms	A0A0U3FPI9	NC_007181.1	Op152
SACI_RS01340	Saci_0275	Saci_0275	Sacid_00271		231969	233144	-	glycosyltransferase family 2 protein	hypothetical protein	Cell wall/membrane/envelope biogenesis	A0A0U3FNN9	NC_007181.1	Op152
SACI_RS01345	Saci_0276	Saci_0276	Sacid_00272		233183	233515	+	hypothetical protein	hypothetical protein	Function Unknown	UPI0002B28E20	NC_007181.1	Op153
SACI_RS01350	Saci_0277	Saci_0277	Sacid_00273		233532	234461	+	MBL fold metallo-hydrolase	hypothetical protein	General Function Prediction Only	A0A0U3FFT6	NC_007181.1	Op153
SACI_RS01355	Saci_0278	Saci_0278	Sacid_00274		234430	235188	-	VIT1/CCC1 transporter family protein	hypothetical protein	Function Unknown	A0A0U3GTR1	NC_007181.1	Op154
SACI_RS01360	Saci_0279	Saci_0279	Sacid_00275		235258	235728	-	AAA-associated domain-containing protein	hypothetical protein	Function Unknown	A0A0U3H356	NC_007181.1	Op155
SACI_RS01365	queC	Saci_0280	Sacid_00276		235769	237157	-	7-cyano-7-deazaguanine synthase QueC	7-cyano-7-deazaguanine synthase	General Function Prediction Only	A0A0U3FNJ9	NC_007181.1	Op155
SACI_RS01370	cshB	Saci_0281	Sacid_00277		237191	239431	+	DEAD/DEAH box helicase	DEAD-box ATP-dependent RNA helicase CshB	General Function Prediction Only	A0A0U2NA05	NC_007181.1	Op156
SACI_RS01375	Saci_0282	Saci_0282	Sacid_00278		239465	240322	+	sulfite exporter TauE/SafE family protein	hypothetical protein	General Function Prediction Only	UPI00005521F2	NC_007181.1	Op156
SACI_RS01380	Saci_0283	Saci_0283	Sacid_00279		240312	240680	+	DUF1634 domain-containing protein	hypothetical protein	Function Unknown	A0A0U2W4U5	NC_007181.1	Op156
SACI_RS01385	Saci_0284	Saci_0284	Sacid_00280		240684	241187	+	hypothetical protein	hypothetical protein	Function Unknown	A0A0U3F873	NC_007181.1	Op156
SACI_RS01390	Saci_0285	Saci_0285	Sacid_00281		241184	241621	+	hypothetical protein	hypothetical protein	Function Unknown	A0A0U2X0W5	NC_007181.1	Op156
SACI_RS01395	Saci_0286	Saci_0286	Sacid_00282		241651	242223	-	DedA family protein	hypothetical protein	Function Unknown	A0A0U2Y936	NC_007181.1	Op157
SACI_RS01400	Saci_0287	Saci_0287	Sacid_00283		242410	242832	-	hypothetical protein	hypothetical protein	Function Unknown	A0A0U3HAS9	NC_007181.1	Op158
SACI_RS01405	IMPDH_3	Saci_0288	Sacid_00284		243042	243431	+	CBS domain-containing protein	Inosine-5'-monophosphate dehydrogenase	General Function Prediction Only	A0A0U3GWC2	NC_007181.1	Op159
SACI_RS01410	Saci_0289	Saci_0289	Sacid_00285		243777	244802	-	AAA family ATPase	hypothetical protein	General Function Prediction Only	A0A0U3GPB8	NC_007181.1	Op160
SACI_RS01415	fixA	Saci_0290	Sacid_00286		245249	245980	+	electron transfer flavoprotein subunit beta/FixA family protein	Protein FixA	Energy production and conversion	A0A0U3GGS4	NC_007181.1	Op161
SACI_RS01420	fixB_1	Saci_0291	Sacid_00287		245977	246822	+	electron transfer flavoprotein subunit alpha/FixB family protein	Protein FixB	Energy production and conversion	A0A0U2NFR7	NC_007181.1	Op161
SACI_RS01425	Saci_0292	Saci_0292	Sacid_00288		246819	248042	+	FAD-dependent oxidoreductase	hypothetical protein	Energy production and conversion	A0A0U3FPH4	NC_007181.1	Op161
SACI_RS01430	Saci_0293	Saci_0293	Sacid_00289		248275	248544	-	4Fe-4S dicluster domain-containing protein	hypothetical protein	Energy production and conversion	A0A0U3FNM7	NC_007181.1	Op162
SACI_RS01435	glgP	Saci_0294	Sacid_00290		248681	250162	-	glycogen/starch/alpha-glucan phosphorylase	Glycogen phosphorylase	Carbohydrate transport and metabolism	A0A0U2Y1A6	NC_007181.1	Op163
SACI_RS01440	Saci_0295	Saci_0295	Sacid_00291		250405	251655	-	MFS transporter	hypothetical protein	Carbohydrate transport and metabolism	A0A0U3GTP3	NC_007181.1	Op164
SACI_RS01445	moaA_1	Saci_0296	Sacid_00292		251845	252864	-	PTO1314 family radical SAM protein	GTP 3',8-cyclase	General Function Prediction Only	A0A0U3H336	NC_007181.1	Op165
SACI_RS01450	Saci_0297	Saci_0297	Sacid_00293		253148	253456	+	hypothetical protein	hypothetical protein	No arCOG annotation	A0A0U3FNJ1	NC_007181.1	Op166
SACI_RS01455	Saci_0298	Saci_0298	Sacid_00294		253488	254336	-	hypothetical protein	hypothetical protein	Function Unknown	A0A0U2N9Z8	NC_007181.1	Op167
SACI_RS01460	dld	Saci_0299	Sacid_00295		254513	255835	+	glycolate oxidase (FAD-binding)	putative FAD-linked oxidoreductase	Energy production and conversion	A0A0U3HES9	NC_007181.1	Op168
SACI_RS01465	Saci_0300	Saci_0300	Sacid_00296		255832	256359	+	nicotinamide-nucleotide adenylyltransferase	Bifunctional NMN adenylyltransferase/Nudix hydrolase	Coenzyme transport and metabolism	A0A0U3FG74	NC_007181.1	Op168
SACI_RS01470	Saci_0301	Saci_0301	Sacid_00297		256423	257034	-	DUF981 domain-containing protein	hypothetical protein	Function Unknown	A0A0U3GQJ3	NC_007181.1	Op169
SACI_RS01475	hadL	Saci_0302	Sacid_00298		257424	258044	+	haloacid dehalogenase type II	(S)-2-haloacid dehalogenase	General Function Prediction Only	A0A0U3FXT0	NC_007181.1	Op170
SACI_RS01480	Saci_0303	Saci_0303	Sacid_00299		258054	258365	-	MIase like protein	hypothetical protein	Secondary metabolites biosynthesis, transport and catabolism	A0A0U2X0V3	NC_007181.1	Op171
SACI_RS01485	Saci_0304	Saci_0304	Sacid_00300		258506	259060	-	hypothetical protein	hypothetical protein	Function Unknown	A0A0U2Y921	NC_007181.1	Op172
SACI_RS01490	mtoX	Saci_0305	Sacid_00301		259029	260429	-	selenium-binding family protein	Methanethiol oxidase	Function Unknown	A0A0U3HAR4	NC_007181.1	Op172
SACI_RS01495	acsA_1	Saci_0306	Sacid_00302	acs	260644	262641	-	acetate--CoA ligase	Acetyl-coenzyme A synthetase	Lipid transport and metabolism	A0A0U3HAP5	NC_007181.1	Op173
SACI_RS01500	Saci_0307	Saci_0307	Sacid_00303		262775	263521	-	lipoate--protein ligase family protein	Lipoate--protein ligase 1	Coenzyme transport and metabolism	A0A0U3FWG0	NC_007181.1	Op174
SACI_RS01505	Saci_0308	Saci_0308	Sacid_00304		263557	263805	+	biotin attachment protein	hypothetical protein	Energy production and conversion	A0A0U2VW51	NC_007181.1	Op175
SACI_RS01510	lipA	Saci_0309	Sacid_00305		263807	264667	+	lipoyl synthase	Lipoyl synthase	Coenzyme transport and metabolism	A0A0U3HM95	NC_007181.1	Op175
SACI_RS01515	lipM_1	Saci_0310	Sacid_00306		264639	265436	+	lipoate--protein ligase family protein	Octanoyltransferase LipM	Coenzyme transport and metabolism	A0A0U3FNL3	NC_007181.1	Op176
SACI_RS01520	Saci_0311	Saci_0311	Sacid_00307		265590	265811	+	hypothetical protein	hypothetical protein	Function Unknown	A0A0U2Y181	NC_007181.1	Op177
SACI_RS01525	mcl2	Saci_0312	Sacid_00308		265913	266725	+	CoA ester lyase	(3S)-malyl-CoA thioesterase	Carbohydrate transport and metabolism	A0A0U3H2Z1	NC_007181.1	Op178
SACI_RS01530	Saci_0313	Saci_0313	Sacid_00309		266713	267117	-	PaaI family thioesterase	hypothetical protein	Secondary metabolites biosynthesis, transport and catabolism	A0A0U3GUS9	NC_007181.1	Op179
SACI_RS01535	Saci_0314	Saci_0314	Sacid_00310		267219	267641	+	hypothetical protein	hypothetical protein	Function Unknown	A0A0U3FNH5	NC_007181.1	Op180
SACI_RS01540	fixB_2	Saci_0315	Sacid_00311		267785	269614	+	electron transfer flavoprotein subunit alpha	Protein FixB	Energy production and conversion	A0A0U2N9Z4	NC_007181.1	Op181
SACI_RS01545	Saci_0316	Saci_0316	Sacid_00312		269618	270802	+	NAD(P)/FAD-dependent oxidoreductase	hypothetical protein	Energy production and conversion	A0A0U3HER5	NC_007181.1	Op181
SACI_RS01550	fixX	Saci_0317	Sacid_00313		270799	271089	+	ferredoxin family protein	Ferredoxin-like protein FixX	Energy production and conversion	A0A0U2W4R3	NC_007181.1	Op181
SACI_RS01555	fdhD	Saci_0318	Sacid_00314		271192	271953	-	formate dehydrogenase accessory sulfurtransferase FdhD	Sulfur carrier protein FdhD	Energy production and conversion	A0A0U3FXK9	NC_007181.1	Op182
SACI_RS01560	Saci_0319	Saci_0319	Sacid_00315		271925	272290	-	DUF1641 domain-containing protein	hypothetical protein	Function Unknown	A0A0U2X0U3	NC_007181.1	Op183
SACI_RS01565	fdhF	Saci_0320	Sacid_00316		272254	275184	-	formate dehydrogenase subunit alpha	Putative formate dehydrogenase	General Function Prediction Only	A0A0U2Y905	NC_007181.1	Op183
SACI_RS01570	Saci_0321	Saci_0321	Sacid_00317		275396	276538	-	2'-5' RNA ligase family protein	hypothetical protein	General Function Prediction Only	A0A0U3H3W5	NC_007181.1	Op184
SACI_RS01575	Saci_0322	Saci_0322	Sacid_00318		276696	276938	+	CopG/RHH family DNA binding protein, antitoxin	hypothetical protein	Function Unknown	A0A0U3GW91	NC_007181.1	Op185
SACI_RS01580	vapC_1	Saci_0323	Sacid_00319		276935	277333	+	type II toxin-antitoxin system VapC family toxin	tRNA(fMet)-specific endonuclease VapC	Defense mechanisms	A0A0U3GGN3	NC_007181.1	Op185
SACI_RS01585	Saci_0324	Saci_0324	Sacid_00320		277460	278311	-	sulfite exporter TauE/SafE family protein	putative membrane transporter protein	General Function Prediction Only	A0A0U2VW32	NC_007181.1	Op186
SACI_RS01590	hdrB2	Saci_0325	Sacid_00321	sdhE_1	278371	279282	-	CoB--CoM heterodisulfide reductase iron-sulfur subunit B family protein	8-methylmenaquinol:fumarate reductase membrane anchor subunit	Energy production and conversion	A0A0U3FPF4	NC_007181.1	Op187
SACI_RS01595	hdrC2	Saci_0326	Sacid_00322		279279	279971	-	4Fe-4S dicluster domain-containing protein, heterodisulfide reductase protein	hypothetical protein	Energy production and conversion	A0A0U2WT74	NC_007181.1	Op187
SACI_RS01600	Saci_0327	Saci_0327	Sacid_00323		279958	280641	-	Heterodisulfide reductase, subunit A, polyferredoxin	hypothetical protein	Function Unknown	A0A0U2Y162	NC_007181.1	Op187
SACI_RS01605	hdrA	Saci_0328	Sacid_00324	thi4_1	280685	281782	-	CoB--CoM heterodisulfide reductase iron-sulfur subunit A family protein	Thiamine thiazole synthase	Energy production and conversion	A0A0U3GTK9	NC_007181.1	Op188
SACI_RS01610	hdrB1	Saci_0329	Sacid_00325		281837	283147	-	heterodisulfide reductase subunit B	hypothetical protein	Energy production and conversion	A0A0U3GUQ8	NC_007181.1	Op189
SACI_RS01615	Saci_0330	Saci_0330	Sacid_00326		283670	283903	+	sulfurtransferase TusA family protein	hypothetical protein	Posttranslational modification, protein turnover, chaperones	A0A0U3FNF5	NC_007181.1	Op190
SACI_RS01620	Saci_0331	Saci_0331	Sacid_00327	SQO	283916	285073	+	sulphide: quinone oxidoreductase NAD(P)/FAD-dependent, Pyridine nucleotide-disulfide oxidoreductase	hypothetical protein	General Function Prediction Only	A0A0U3H3H3	NC_007181.1	Op190
SACI_RS01625	Saci_0332	Saci_0332	Sacid_00328		285075	285455	+	DsrE family protein	hypothetical protein	General Function Prediction Only	A0A0U3GP07	NC_007181.1	Op190
SACI_RS01630	Saci_0333	Saci_0333	Sacid_00329		285461	286381	+	DUF1641 domain-containing protein	hypothetical protein	Function Unknown	A0A0U3H7G2	NC_007181.1	Op190
SACI_RS01635	hdrC1	Saci_0334	Sacid_00330		286554	287396	-	4Fe-4S dicluster domain-containing protein, heterodisulfide reductase protein	hypothetical protein	Energy production and conversion	A0A0U3FG46	NC_007181.1	Op191
SACI_RS01640	tusA	Saci_0335	Sacid_00331		287471	287713	-	sulfurtransferase TusA family protein	Sulfur carrier protein TusA	Posttranslational modification, protein turnover, chaperones	A0A0U3F829	NC_007181.1	Op192
SACI_RS01645	dsrE2	Saci_0336	Sacid_00332		287725	288156	-	DsrE/DsrF/DrsH-like family protein	Sulfur carrier protein DsrE2	General Function Prediction Only	A0A0U3GKJ1	NC_007181.1	Op192
SACI_RS01650	Saci_0337	Saci_0337	Sacid_00333		288292	288693	+	Sulphur reduction (DsrE family)	hypothetical protein	General Function Prediction Only	A0A0U2Y8Z1	NC_007181.1	Op193
SACI_RS01655	lpd	Saci_0338	Sacid_00334		288700	290034	+	Pyridine nucleotide-disulfide oxidoreductase, NAD(P)/FAD-dependent	Dihydrolipoyl dehydrogenase	Energy production and conversion	A0A0U3HAN5	NC_007181.1	Op193
SACI_RS01660	Saci_0339	Saci_0339	Sacid_00335		290021	290362	+	hypothetical protein	hypothetical protein	Function Unknown	A0A0U3HAL4	NC_007181.1	Op193
SACI_RS01665	ahpF	Saci_0340	Sacid_00336		290359	290910	+	thioredoxin family protein	NADH dehydrogenase	Posttranslational modification, protein turnover, chaperones	A0A0U3GW70	NC_007181.1	Op193
SACI_RS01670	Saci_0341	Saci_0341	Sacid_00337		290876	291247	-	hypothetical protein	hypothetical protein	Function Unknown	A0A0U2NFM9	NC_007181.1	Op194
SACI_RS01675	Saci_0342	Saci_0342	Sacid_00338		291259	292092	-	peptidoglycan DD-metalloendopeptidase family protein	hypothetical protein	Function Unknown	UPI000055222E	NC_007181.1	Op194
SACI_RS01680	bioB_1	Saci_0343	Sacid_00339		292093	293148	-	radical SAM protein	Biotin synthase	General Function Prediction Only	A0A0U3FPA0	NC_007181.1	Op194
SACI_RS01685	bioB_2	Saci_0344	Sacid_00340		293145	294050	-	radical SAM protein	Biotin synthase	General Function Prediction Only	A0A0U2WT55	NC_007181.1	Op194
SACI_RS01690	lipM_2	Saci_0345	Sacid_00341		294047	295081	-	lipoate--protein ligase family protein	Octanoyltransferase LipM	Coenzyme transport and metabolism	A0A0U2Y143	NC_007181.1	Op194
SACI_RS01695	Saci_0347	Saci_0347	Sacid_00342		295433	295783	-	hypothetical protein	hypothetical protein	Function Unknown	A0A0U3GTJ3	NC_007181.1	Op195
SACI_RS01700	Saci_0348	Saci_0348	Sacid_00343		295803	296297	-	HAD family hydrolase	hypothetical protein	General Function Prediction Only	A0A0U3GUP1	NC_007181.1	Op195
SACI_RS01705	gcvH3	Saci_0349	Sacid_00344		296337	296777	+	glycine cleavage system protein H	Glycine cleavage system H protein	Amino acid transport and metabolism	A0A0U3FNE1	NC_007181.1	Op196
SACI_RS01710	gcvH2	Saci_0350	Sacid_00345		296924	297373	+	glycine cleavage system protein H	Glycine cleavage system H protein	Amino acid transport and metabolism	A0A0U2N9U9	NC_007181.1	Op196
SACI_RS01715	lipM_3	Saci_0351	Sacid_00346		297373	298470	+	lipoate--protein ligase family protein	Octanoyltransferase LipM	Coenzyme transport and metabolism	A0A0U3HEN6	NC_007181.1	Op196
SACI_RS01720	Saci_0352	Saci_0352	Sacid_00347		298665	299114	+	hypothetical protein	hypothetical protein	Function Unknown	A0A0U2W4N3	NC_007181.1	Op197
SACI_RS01725	Saci_0353	Saci_0353	Sacid_00348		299111	299536	+	OsmC family protein	hypothetical protein	Posttranslational modification, protein turnover, chaperones	A0A0U3F807	NC_007181.1	Op197
SACI_RS01730	Saci_0354	Saci_0354	Sacid_00349		299571	299894	+	hypothetical protein	hypothetical protein	Function Unknown	A0A0U3GKH9	NC_007181.1	Op197
SACI_RS01735	Saci_0355	Saci_0355	Sacid_00350		300074	300883	-	winged helix-turn-helix transcriptional regulator	hypothetical protein	Transcription	A0A0U3GLQ5	NC_007181.1	Op198
SACI_RS01740	Saci_0356	Saci_0356	Sacid_00351		300888	301091	-	DUF1059 domain-containing protein	hypothetical protein	Function Unknown	A0A0U3H3T8	NC_007181.1	Op198
SACI_RS01745	Saci_0357	Saci_0357	Sacid_00352		301187	301546	+	DUF1059 domain-containing protein	hypothetical protein	Function Unknown	A0A0U3HAK7	NC_007181.1	Op199
SACI_RS01750	Saci_0358	Saci_0358	Sacid_00353		301629	302027	-	hypothetical protein	hypothetical protein	Function Unknown	A0A0U3GGJ8	NC_007181.1	Op200
SACI_RS01755	Saci_0359	Saci_0359	Sacid_00354		302192	303019	-	DUF929 domain-containing protein	hypothetical protein	General Function Prediction Only	A0A0U2VVZ8	NC_007181.1	Op201
SACI_RS01760	Saci_0360	Saci_0360	Sacid_00355		303121	304209	+	hypothetical protein	hypothetical protein	General Function Prediction Only	M1ISI4	NC_007181.1	Op202
SACI_RS01765	gatA_1	Saci_0361	Sacid_00356		304321	305724	-	Asp-tRNA(Asn)/Glu-tRNA(Gln) amidotransferase GatCAB subunit A	Glutamyl-tRNA(Gln) amidotransferase subunit A	Translation, ribosomal structure and biogenesis	A0A0U2WT36	NC_007181.1	Op203
SACI_RS01770	Saci_0362	Saci_0362	Sacid_00358		305965	306162	-	DNA-binding protein 7e	hypothetical protein	Replication, recombination and repair	A0A0U2Y129	NC_007181.1	Op204
SACI_RS01775	Saci_0363	Saci_0363	Sacid_00359		306262	308013	-	molybdopterin-dependent oxidoreductase	hypothetical protein	Energy production and conversion	A0A0U3H2U8	NC_007181.1	Op205
SACI_RS01780	gerN	Saci_0364	Sacid_00360		308088	309284	-	cation:proton antiporter	Na(+)/H(+)-K(+) antiporter GerN	Inorganic ion transport and metabolism	A0A0U3H2Y0	NC_007181.1	Op206
SACI_RS01785	Saci_0365	Saci_0365	Sacid_00361		309342	310304	+	hypothetical protein	hypothetical protein	Function Unknown	A0A0U3FND3	NC_007181.1	Op207
SACI_RS01790	catJ	Saci_0366	Sacid_00362		310301	311020	+	CoA-transferase	3-oxoadipate CoA-transferase subunit B	Lipid transport and metabolism	A0A0U3H3E6	NC_007181.1	Op207
SACI_RS01795	catI	Saci_0367	Sacid_00363		311021	311776	-	CoA transferase subunit A	3-oxoadipate CoA-transferase subunit A	Lipid transport and metabolism	A0A0U3HEL9	NC_007181.1	Op208
SACI_RS01800	apc4_1	Saci_0368	Sacid_00364		311901	313418	-	hydantoinase B/oxoprolinase family protein	Acetophenone carboxylase delta subunit	Amino acid transport and metabolism	A0A0U2W4M5	NC_007181.1	Op209
SACI_RS01805	apc3_1	Saci_0369	Sacid_00365		313415	315337	-	hydantoinase/oxoprolinase family protein	Acetophenone carboxylase gamma subunit	Amino acid transport and metabolism	A0A0U3FXH1	NC_007181.1	Op209
SACI_RS01810	Saci_0370	Saci_0370	Sacid_00366		315526	316125	+	class I SAM-dependent methyltransferase	hypothetical protein	Secondary metabolites biosynthesis, transport and catabolism	A0A0U2X0R3	NC_007181.1	Op210
SACI_RS01815	oxlT_1	Saci_0371	Sacid_00367		316330	317448	+	MFS transporter	Oxalate:formate antiporter	Carbohydrate transport and metabolism	A0A0U3GLP0	NC_007181.1	Op211
SACI_RS01820	Saci_0372	Saci_0372	Sacid_00368		317678	320026	+	M1 family metallopeptidase	hypothetical protein	Amino acid transport and metabolism	A0A0U3HAK8	NC_007181.1	Op212
SACI_RS01825	leuS1	Saci_0373	Sacid_00369	leuS, mshC	320018	322846	-	leucine--tRNA ligase	L-cysteine:1D-myo-inositol 2-amino-2-deoxy-alpha-D-glucopyranoside ligase	Translation, ribosomal structure and biogenesis	A0A0U3GW39	NC_007181.1	Op213
SACI_RS01830	Saci_0374	Saci_0374	Sacid_00370		322873	323916	-	radical SAM/SPASM domain-containing protein	hypothetical protein	General Function Prediction Only	UPI000055224D	NC_007181.1	Op213
SACI_RS01835	dapE_1	Saci_0375	Sacid_00371		323928	325199	-	M20/M25/M40 family metallo-hydrolase	Succinyl-diaminopimelate desuccinylase	Amino acid transport and metabolism	A0A0U2NFK5	NC_007181.1	Op213
SACI_RS01840	Saci_0376	Saci_0376	Sacid_00372		325232	325546	+	hypothetical protein	hypothetical protein	Function Unknown	A0A0U3HM31	NC_007181.1	Op214
SACI_RS01845	priX	Saci_0377	Sacid_00373		325607	326065	-	DNA primase noncatalytic subunit PriX	hypothetical protein	Function Unknown	A0A0U2WT28	NC_007181.1	Op215
SACI_RS01850	ttuA_1	Saci_0378	Sacid_00374		326072	327019	-	adenine nucleotide alpha hydrolase family protein	tRNA-5-methyluridine(54) 2-sulfurtransferase	Cell cycle control, cell division, chromosome partitioning	A0A0U3FFJ9	NC_007181.1	Op215
SACI_RS01855	Saci_0379	Saci_0379	Sacid_00375		327075	327767	+	hypothetical protein	hypothetical protein	Amino acid transport and metabolism	A0A0U3GTG6	NC_007181.1	Op216
SACI_RS01860	sfsA	Saci_0380	Sacid_00376		327735	328412	-	DNA/RNA nuclease SfsA (Sugar fermentation stimulation protein homolog)	Sugar fermentation stimulation protein A	General Function Prediction Only	A0A0U3H2V9	NC_007181.1	Op217
SACI_RS01865	sir2	Saci_0381	Sacid_00377		328420	329226	-	NAD-dependent deacylase, Sir2 Alba deacetylase	NAD-dependent protein deacetylase	Transcription	UPI0000552254	NC_007181.1	Op217
SACI_RS01870	Saci_0382	Saci_0382	Sacid_00378		329597	329791	+	hypothetical protein	hypothetical protein	Function Unknown	A0A0U3H3D3	NC_007181.1	Op218
SACI_RS01875	mctP_1	Saci_0383	Sacid_00379		329797	331356	+	sodium/proline:solute symporter	Monocarboxylate transport permease protein	Amino acid transport and metabolism	A0A0U3GK45	NC_007181.1	Op218
SACI_RS01880	Saci_0384	Saci_0384	Sacid_00380		331631	331996	+	DUF2203 domain-containing protein	hypothetical protein	Function Unknown	A0A0U3HEK3	NC_007181.1	Op219
SACI_RS01885	Hgd	Saci_0385	Sacid_00381		331983	332858	-	NAD(P)-dependent oxidoreductase	2-(hydroxymethyl)glutarate dehydrogenase	Lipid transport and metabolism	A0A0U2W4K2	NC_007181.1	Op220
SACI_RS01890	Saci_0386	Saci_0386	Sacid_00382		333031	333417	-	hypothetical protein	hypothetical protein	Function Unknown	A0A0U3F7X6	NC_007181.1	Op221
SACI_RS01895	Saci_0387	Saci_0387	Sacid_00383		333604	333846	+	Rdx family protein	hypothetical protein	Posttranslational modification, protein turnover, chaperones	A0A0U2X0P4	NC_007181.1	Op222
SACI_RS01900	Saci_0388	Saci_0388	Sacid_00384		333891	334880	-	ABC transporter permease	hypothetical protein	Defense mechanisms	A0A0U3GLM0	NC_007181.1	Op223
SACI_RS01905	drrA_1	Saci_0389	Sacid_00385		334855	335682	-	ABC transporter ATP-binding protein	Daunorubicin/doxorubicin resistance ATP-binding protein DrrA	Defense mechanisms	UPI000055225D	NC_007181.1	Op224
SACI_RS01910	thiL_1	Saci_0390	Sacid_00386		335633	336574	+	AIR synthase family protein	Thiamine-monophosphate kinase	Posttranslational modification, protein turnover, chaperones	A0A0U3GW27	NC_007181.1	Op225
SACI_RS01915	mobA_2	Saci_0391	Sacid_00387		336546	337037	+	NTP transferase domain-containing protein	Molybdenum cofactor guanylyltransferase	Coenzyme transport and metabolism	A0A0U3FW92	NC_007181.1	Op226
SACI_RS01920	Saci_0392	Saci_0392	Sacid_00388		337037	337783	+	DUF1614 domain-containing protein	hypothetical protein	Function Unknown	A0A0U2NFJ4	NC_007181.1	Op226
SACI_RS01925	Saci_0393	Saci_0393	Sacid_00389		337776	338063	-	hypothetical protein	hypothetical protein	No arCOG annotation	A0A0U3HM19	NC_007181.1	Op227
SACI_RS01930	cbiF	Saci_0394	Sacid_00390	cobM	338070	338867	-	precorrin-4 C(11)-methyltransferase	Precorrin-4 C(11)-methyltransferase	Coenzyme transport and metabolism	A0A0U2WT12	NC_007181.1	Op227
SACI_RS01935	cbiL	Saci_0395	Sacid_00391	cobI	338854	339525	-	cobalt-factor II C(20)-methyltransferase	hypothetical protein	Coenzyme transport and metabolism	A0A0U2Y0Z8	NC_007181.1	Op227
SACI_RS01940	cbiT	Saci_0396	Sacid_00392		339522	340100	-	precorrin-6Y C5,15-methyltransferase (decarboxylating) subunit CbiT	Cobalt-precorrin-6B C(15)-methyltransferase (decarboxylating)	Coenzyme transport and metabolism	A0A0U3GTE2	NC_007181.1	Op227
SACI_RS01945	cbiD	Saci_0397	Sacid_00393		340097	341143	-	cobalt-precorrin-5B (C(1))-methyltransferase	Cobalt-precorrin-5B C(1)-methyltransferase	Coenzyme transport and metabolism	A0A0U3GUJ7	NC_007181.1	Op227
SACI_RS01950	cbiH	Saci_0398	Sacid_00394	cobJ	341130	341885	-	precorrin-3B C(17)-methyltransferase	Cobalt-factor III methyltransferase	Coenzyme transport and metabolism	A0A0U3HBF9	NC_007181.1	Op227
SACI_RS01955	cbiC	Saci_0399	Sacid_00395	cobH	341882	342883	-	precorrin-8X methylmutase	hypothetical protein	Coenzyme transport and metabolism	A0A0U3H2U5	NC_007181.1	Op227
SACI_RS01960	cbiE	Saci_0400	Sacid_00396	rsmI	343100	343756	-	cobalt-precorrin-7 (C(5))-methyltransferase	Ribosomal RNA small subunit methyltransferase I	Coenzyme transport and metabolism	A0A0U3GNU8	NC_007181.1	Op228
SACI_RS01965	cbiG	Saci_0401	Sacid_00397		343749	344726	-	Cobalamin biosynthesis protein CbiG	Cobalt-precorrin-5A hydrolase	Coenzyme transport and metabolism	A0A0U2N9S3	NC_007181.1	Op228
SACI_RS01970	iaaA	Saci_0402	Sacid_00398		344723	345553	-	isoaspartyl peptidase/L-asparaginase	Isoaspartyl peptidase	Amino acid transport and metabolism	A0A0U3FXF5	NC_007181.1	Op228
SACI_RS01975	Saci_0404	Saci_0404	Sacid_00399		345824	347152	-	hypothetical protein	hypothetical protein	Function Unknown	A0A0U3FFY5	NC_007181.1	Op229
SACI_RS01980	Saci_0405	Saci_0405	Sacid_00400		347149	347688	-	hypothetical protein	hypothetical protein	No arCOG annotation	M1IA13	NC_007181.1	Op229
SACI_RS01985	Saci_0406	Saci_0406	Sacid_00401		347699	348319	-	hypothetical protein	hypothetical protein	No arCOG annotation	A0A0U2Y8S3	NC_007181.1	Op229
SACI_RS01990	Saci_0407	Saci_0407	Sacid_00402		348651	348956	-	hypothetical protein	hypothetical protein	No arCOG annotation	A0A0U3GKG0	NC_007181.1	Op230
SACI_RS01995	Saci_0408	Saci_0408	Sacid_00403		348931	349482	-	hypothetical protein	hypothetical protein	No arCOG annotation	M1IN85	NC_007181.1	Op231
SACI_RS02000	SACI_RS02000		Sacid_00404		349813	350493	+	hypothetical protein	hypothetical protein	No arCOG annotation	A0A0U3GLK3	NC_007181.1	Op232
SACI_RS02005	gutB	Saci_0410	Sacid_00405		350533	351552	+	alcohol dehydrogenase catalytic domain-containing protein	Sorbitol dehydrogenase	Amino acid transport and metabolism	A0A0U3FW75	NC_007181.1	Op232
SACI_RS11520	cbiB	Saci_0411	Sacid_00406		351460	352395	-	cobalamin biosynthesis protein	Cobalamin biosynthesis protein CbiB	Coenzyme transport and metabolism	A0A0U3GW08	NC_007181.1	Op233
SACI_RS02010	cobS	Saci_0412	Sacid_00407		352350	353108	-	adenosylcobinamide-GDP ribazoletransferase	Adenosylcobinamide-GDP ribazoletransferase	Coenzyme transport and metabolism	A0A0U3GGE6	NC_007181.1	Op233
SACI_RS02015	cobQ	Saci_0413	Sacid_00408		353123	354502	+	cobyric acid synthase	Cobyric acid synthase	Coenzyme transport and metabolism	A0A0U2VVU6	NC_007181.1	Op234
SACI_RS02020	guaA_1	Saci_0414	Sacid_00409		354525	355646	+	7-cyano-7-deazaguanine synthase	GMP synthase [glutamine-hydrolyzing]	Nucleotide transport and metabolism	A0A0U3FP39	NC_007181.1	Op234
SACI_RS02025	htpX2	Saci_0415	Sacid_00410		355615	356610	-	zinc metalloprotease HtpX homolog 2	Protease HtpX	Posttranslational modification, protein turnover, chaperones	A0A0U3GTC8	NC_007181.1	Op235
SACI_RS02030	IMPDH_4	Saci_0416	Sacid_00411		356672	357079	+	CBS domain-containing protein	Inosine-5'-monophosphate dehydrogenase	General Function Prediction Only	A0A0U3GUI2	NC_007181.1	Op236
SACI_RS02035	Saci_0417	Saci_0417	Sacid_00412		357086	357301	+	hypothetical protein	hypothetical protein	No arCOG annotation	A0A0U3HBE6	NC_007181.1	Op236
SACI_RS02040	Saci_0418	Saci_0418	Sacid_00413		357389	358888	+	hypothetical protein	hypothetical protein	General Function Prediction Only	A0A0U3H2S9	NC_007181.1	Op237
SACI_RS02045	aroA'		Sacid_00414, Sacid_00415	lsrF	358904	359723	+	aldolase	2-amino-3,7-dideoxy-D-threo-hept-6-ulosonate synthase, 3-hydroxy-5-phosphonooxypentane-2,4-dione thiolase	Amino acid transport and metabolism		NC_007181.1	Op237
SACI_RS02050	agl1	Saci_0421	Sacid_00416		359720	360874	+	glycosyltransferase family 39 protein (archaeal glycosylation gene 1)	hypothetical protein	Posttranslational modification, protein turnover, chaperones	A0A0U2N9R0	NC_007181.1	Op237
SACI_RS02055	agl2	Saci_0422	Sacid_00417	rffH	360871	361644	+	sugar nucleotidyltransferase (archaeal glycosylation gene 2)	Glucose-1-phosphate thymidylyltransferase 2	Cell wall/membrane/envelope biogenesis	A0A0U3HEH4	NC_007181.1	Op237
SACI_RS02060	agl3	Saci_0423	Sacid_00418		361697	362878	-	UDP-sulfoquinovose synthase (NAD+ cofactor), archaeal glycosylation gene 3	hypothetical protein	Cell wall/membrane/envelope biogenesis	A0A0U3FFX6	NC_007181.1	Op238
SACI_RS02065	agl4	Saci_0424	Sacid_00419	murK	362924	363823	+	ATPase, archaeal glycosylation gene 4	N-acetylmuramic acid/N-acetylglucosamine kinase	Carbohydrate transport and metabolism	A0A0U3F7U3	NC_007181.1	Op239
SACI_RS02070	ywrD	Saci_0425	Sacid_00420		363809	365248	-	gamma-glutamyltransferase	Glutathione hydrolase-like YwrD proenzyme	Amino acid transport and metabolism	A0A0U3GKF7	NC_007181.1	Op240
SACI_RS02075	Saci_0426	Saci_0426	Sacid_00421		365289	365651	+	hypothetical protein	hypothetical protein	Function Unknown	A0A0U3GLI8	NC_007181.1	Op241
SACI_RS02080	Saci_0427	Saci_0427	Sacid_00422		365641	365886	+	hypothetical protein	hypothetical protein	General Function Prediction Only	A0A0U3H3M4	NC_007181.1	Op241
SACI_RS02085	tmcA_2	Saci_0428	Sacid_00423		365887	368208	+	tRNA(Met) cytidine acetyltransferase	tRNA(Met) cytidine acetyltransferase TmcA	General Function Prediction Only	A0A0U3GVZ2	NC_007181.1	Op241
SACI_RS02090	Saci_0430	Saci_0430	Sacid_00424		368235	368996	-	hypothetical protein	hypothetical protein	Function Unknown	A0A0U3HLY9	NC_007181.1	Op242
SACI_RS02095	Saci_0431	Saci_0431	Sacid_00425		369276	369596	+	hypothetical protein	hypothetical protein	Function Unknown	A0A0U3FNA5	NC_007181.1	Op243
SACI_RS02100	Saci_0432	Saci_0432	Sacid_00426		369796	371196	+	APC family permease	hypothetical protein	Amino acid transport and metabolism	M1IZQ2	NC_007181.1	Op244
SACI_RS02105	Saci_0433	Saci_0433	Sacid_00427		371319	371498	+	hypothetical protein	hypothetical protein	Function Unknown	A0A0U2WSY1	NC_007181.1	Op245
SACI_RS02110	pcm	Saci_0434	Sacid_00428		372078	372728	-	protein-L-isoaspartate O-methyltransferase	Protein-L-isoaspartate O-methyltransferase	Posttranslational modification, protein turnover, chaperones	A0A0U3GUG7	NC_007181.1	Op246
SACI_RS02115	Saci_0435	Saci_0435	Sacid_00429		372725	374482	-	ATP-binding protein	hypothetical protein	Replication, recombination and repair	UPI0000552286	NC_007181.1	Op246
SACI_RS02120	Saci_0436	Saci_0436	Sacid_00430		374461	375144	-	DNA double-strand break repair nuclease NurA	hypothetical protein	Replication, recombination and repair	A0A0U3GVQ9	NC_007181.1	Op247
SACI_RS02125	Saci_0437	Saci_0437	Sacid_00431		375206	376042	+	hypothetical protein	hypothetical protein	Coenzyme transport and metabolism	A0A0U2Y4R1	NC_007181.1	Op248
SACI_RS02130	Saci_0439	Saci_0439	Sacid_00433		376272	376916	+	hypothetical protein	hypothetical protein	Function Unknown	A0A0U3HBD4	NC_007181.1	Op249
SACI_RS02135	Saci_0440	Saci_0440	Sacid_00434		376931	377545	+	M50 family peptidase	hypothetical protein	General Function Prediction Only	A0A0U3H2Q7	NC_007181.1	Op249
SACI_RS02140	Saci_0441	Saci_0441	Sacid_00435		377559	378125	+	rhomboid family intramembrane serine protease	hypothetical protein	Amino acid transport and metabolism	A0A0U3GNR4	NC_007181.1	Op249
SACI_RS02145	Saci_0443	Saci_0443	Sacid_00437		378298	378867	+	adenylate kinase family protein	hypothetical protein	Nucleotide transport and metabolism	A0A0U2N9Q1	NC_007181.1	Op250
SACI_RS02150	mrp	Saci_0444	Sacid_00438		378880	379767	+	Mrp/NBP35 family ATP-binding protein	Iron-sulfur cluster carrier protein	Cell cycle control, cell division, chromosome partitioning	A0A0U3FXD9	NC_007181.1	Op250
SACI_RS02155	Saci_0445	Saci_0445	Sacid_00439		379764	379976	-	hypothetical protein	hypothetical protein	Function Unknown	A0A0U3FFV9	NC_007181.1	Op251
SACI_RS02160	abfR1	Saci_0446	Sacid_00440		380078	380428	+	Lrs14 family biofilm regulator AbfR1	hypothetical protein	Transcription	A0A0U2Y8Q0	NC_007181.1	Op252
SACI_RS02165	Saci_0447	Saci_0447	Sacid_00441		380399	381127	-	5-formyltetrahydrofolate cyclo-ligase	hypothetical protein	Coenzyme transport and metabolism	UPI0000552292	NC_007181.1	Op253
SACI_RS02170	Saci_0448	Saci_0448	Sacid_00442		381108	381671	-	LysE family transporter	hypothetical protein	Amino acid transport and metabolism	A0A0U3HAF0	NC_007181.1	Op253
SACI_RS02175	Saci_0449	Saci_0449	Sacid_00443		381830	382318	+	helix-turn-helix domain-containing protein	hypothetical protein	Transcription	A0A0U3HAC8	NC_007181.1	Op254
SACI_RS02180	trpS	Saci_0450	Sacid_00444		382309	383454	-	tryptophan--tRNA ligase	hypothetical protein	Translation, ribosomal structure and biogenesis	A0A0U3FW41	NC_007181.1	Op255
SACI_RS02185	cdvB1	Saci_0451	Sacid_00445		383513	384157	-	Cell division protein B1	hypothetical protein	Cell cycle control, cell division, chromosome partitioning	UPI0000552296	NC_007181.1	Op256
SACI_RS02190	SACI_RS02190		Sacid_00446		384233	384937	+	alanyl-tRNA editing protein	Alanine--tRNA ligase	General Function Prediction Only	A0A0U3HLW6	NC_007181.1	Op257
SACI_RS02195	Saci_0453	Saci_0453	Sacid_00447		385017	385448	-	GtrA family protein	hypothetical protein	Function Unknown	A0A0U3FN86	NC_007181.1	Op258
SACI_RS02200	Saci_0454	Saci_0454	Sacid_00448		385508	386461	-	histidinol-phosphate aminotransferase family protein	putative aminotransferase	Amino acid transport and metabolism	A0A0U3FFE1	NC_007181.1	Op259
SACI_RS02205	Saci_0455	Saci_0455	Sacid_00449		386458	386994	-	helix-turn-helix domain-containing protein	hypothetical protein	Transcription	A0A0U3H6L5	NC_007181.1	Op259
SACI_RS02210	zfx	Saci_0456	Sacid_00450	ndhI_1	387109	387423	+	Zinc-containing ferredoxin (4Fe-4S binding protein)	NAD(P)H-quinone oxidoreductase subunit I, chloroplastic	Energy production and conversion	A0A0U2WSW9	NC_007181.1	Op260
SACI_RS02220	coaBC	Saci_0458	Sacid_00452		387787	389016	-	bifunctional phosphopantothenoylcysteine decarboxylase/phosphopantothenate--cysteine ligase CoaBC	Coenzyme A biosynthesis bifunctional protein CoaBC	Coenzyme transport and metabolism	A0A0U2Y0U2	NC_007181.1	Op261
SACI_RS02225	rimI	Saci_0459	Sacid_00453		389060	389566	+	ribosomal protein S18-alanine N-acetyltransferase, N-alpha-acetyltransferase	hypothetical protein	General Function Prediction Only	A0A0U3H2L6	NC_007181.1	Op262
SACI_RS02230	Saci_0460	Saci_0460	Sacid_00454		389546	390001	-	hypothetical protein	hypothetical protein	General Function Prediction Only	A0A0U3H367	NC_007181.1	Op263
SACI_RS02235	Saci_0461	Saci_0461	Sacid_00455		389973	390845	-	triphosphoribosyl-dephospho-CoA synthase	hypothetical protein	Coenzyme transport and metabolism	A0A0U3GNQ3	NC_007181.1	Op264
SACI_RS02240	Saci_0462	Saci_0462	Sacid_00456		390814	391728	-	nucleotidyltransferase	hypothetical protein	General Function Prediction Only	A0A0U2N9P2	NC_007181.1	Op264
SACI_RS02245	Saci_0463	Saci_0463	Sacid_00457		391695	392597	-	DUF1464 family protein	hypothetical protein	Energy production and conversion	A0A0U3FXB9	NC_007181.1	Op264
SACI_RS02250	Saci_0464	Saci_0464	Sacid_00458		392594	393088	-	hypothetical protein	hypothetical protein	No arCOG annotation	A0A0U2X0I3	NC_007181.1	Op264
SACI_RS02255	Saci_0465	Saci_0465	Sacid_00459		393159	393815	-	hypothetical protein	hypothetical protein	No arCOG annotation	A0A0U2Y8N2	NC_007181.1	Op265
SACI_RS02260	Saci_0467	Saci_0467	Sacid_00460		394110	394478	-	type II toxin-antitoxin system VapC family toxin	hypothetical protein	Defense mechanisms	A0A0U3F7R1	NC_007181.1	Op266
SACI_RS02265	Saci_0468	Saci_0468	Sacid_00461		394465	394713	-	antitoxin VapB family protein	hypothetical protein	Transcription	A0A0U3HAB7	NC_007181.1	Op266
SACI_RS11525	SACI_RS11525				395217	395393	-	integrase		Function Unknown		NC_007181.1	Op267
SACI_RS02275	Saci_0472	Saci_0472	Sacid_00463		395689	397623	+	ATP-binding protein	hypothetical protein	Replication, recombination and repair	Q4JBF1	NC_007181.1	Op268
SACI_RS02280	Saci_0473	Saci_0473	Sacid_00464		397638	399005	+	hypothetical protein	hypothetical protein	No arCOG annotation	A0A0U3H3J6	NC_007181.1	Op268
SACI_RS02285	Saci_0474	Saci_0474	Sacid_00465		399028	399954	-	phosphoadenosine phosphosulfate reductase family protein	hypothetical protein	Amino acid transport and metabolism	A0A0U3HLU9	NC_007181.1	Op269
SACI_RS02290	Saci_0475	Saci_0475	Sacid_00466		399956	400609	-	hypothetical protein	hypothetical protein	Function Unknown	A0A0U3GG93	NC_007181.1	Op269
SACI_RS02295	SACI_RS02295		Sacid_00467		400738	400947	-	hypothetical protein	hypothetical protein	No arCOG annotation	A0A0U3FFD0	NC_007181.1	Op270
SACI_RS02300	Saci_0476	Saci_0476	Sacid_00468		400929	401072	-	ribbon-helix-helix protein, CopG family	hypothetical protein	Transcription	UPI0002B25AF9	NC_007181.1	Op270
SACI_RS02305	Saci_0477	Saci_0477	Sacid_00469		401100	401420	-	hypothetical protein	hypothetical protein	Function Unknown	A0A0U3FNZ8	NC_007181.1	Op270
SACI_RS02310	Saci_0478	Saci_0478	Sacid_00470		401417	401848	-	XRE family HTH transcriptional regulator (xenobiotic response element)	hypothetical protein	Function Unknown	A0A0U2WSV4	NC_007181.1	Op270
SACI_RS02315	Saci_0479	Saci_0479	Sacid_00472		402058	402366	-	hypothetical protein	hypothetical protein	Transcription	A0A0U2Y0S7	NC_007181.1	Op271
SACI_RS02320	Saci_0480	Saci_0480	Sacid_00473		402468	402758	+	hypothetical protein	hypothetical protein	Transcription	A0A0U2NCG0	NC_007181.1	Op272
SACI_RS02325	Saci_0481	Saci_0481	Sacid_00474		402755	403321	+	hypothetical protein	hypothetical protein	Mobilome: prophages, transposons	A0A0U3GNN5	NC_007181.1	Op272
SACI_RS02330	Saci_0482	Saci_0482	Sacid_00475		403917	404216	+	winged helix-turn-helix transcriptional regulator	hypothetical protein	Transcription	A0A0U3H2M7	NC_007181.1	Op273
SACI_RS02335	Saci_0483	Saci_0483	Sacid_00476		404226	404513	-	MarR family HTH transcriptional regulator, winged helix-turn-helix transcriptional regulator	hypothetical protein	Transcription	A0A0U3FN19	NC_007181.1	Op274
SACI_RS02340	Saci_0484	Saci_0484	Sacid_00477		404875	405324	+	hypothetical protein	hypothetical protein	Function Unknown	A0A0U2X0E9	NC_007181.1	Op275
SACI_RS11795	Saci_0485	Saci_0485	Sacid_00478		405327	405494	-	hypothetical protein	hypothetical protein	Function Unknown	UPI00005522B2	NC_007181.1	Op276
SACI_RS02345	Saci_0486	Saci_0486	Sacid_00479		405583	405888	+	hypothetical protein	hypothetical protein	Function Unknown	A0A0U2Y8L6	NC_007181.1	Op277
SACI_RS02350	Saci_0487	Saci_0487	Sacid_00480		405920	407224	+	transposase	IS200/IS605 family transposase ISSto1	Replication, recombination and repair	A0A0U3FFS7	NC_007181.1	Op277
SACI_RS02355	Saci_0488	Saci_0488	Sacid_00481		407221	407430	-	MarR family transcriptional regulator	hypothetical protein	No arCOG annotation	A0A0U3HAA2	NC_007181.1	Op278
SACI_RS02360	Saci_0489	Saci_0489	Sacid_00482		407482	407775	-	MarR family transcriptional regulator	hypothetical protein	Transcription	A0A0U3FW13	NC_007181.1	Op279
SACI_RS02365	Saci_0490	Saci_0490	Sacid_00483		407848	408144	+	hypothetical protein	hypothetical protein	No arCOG annotation	A0A0U2NF98	NC_007181.1	Op280
SACI_RS02370	Saci_0491	Saci_0491	Sacid_00484		408515	409345	+	hypothetical protein	hypothetical protein	No arCOG annotation	A0A0U3HLT3	NC_007181.1	Op281
SACI_RS02375	Saci_0492	Saci_0492	Sacid_00485		409591	410127	-	hypothetical protein	hypothetical protein	Function Unknown	A0A0U3FN65	NC_007181.1	Op282
SACI_RS02380	Saci_0493	Saci_0493	Sacid_00486		410152	410490	-	hypothetical protein	hypothetical protein	No arCOG annotation	UPI0002B26BC5	NC_007181.1	Op282
SACI_RS02385	Saci_0494	Saci_0494	Sacid_00487		411379	412086	+	hypothetical protein	hypothetical protein	Function Unknown	A0A0U2VVM8	NC_007181.1	Op283
SACI_RS02390	Saci_0495	Saci_0495	Sacid_00488		412079	412927	+	hypothetical protein	hypothetical protein	Function Unknown	A0A0U3GUC3	NC_007181.1	Op283
SACI_RS02395	Saci_0496	Saci_0496	Sacid_00490		413083	413667	-	hypothetical protein	hypothetical protein	No arCOG annotation	A0A0U3HB95	NC_007181.1	Op284
SACI_RS02400	Saci_0497	Saci_0497	Sacid_00491		413893	414747	-	hypothetical protein	hypothetical protein	Function Unknown	A0A0U2Y0S1	NC_007181.1	Op285
SACI_RS02405	Saci_0498	Saci_0498	Sacid_00492		414882	415328	-	hypothetical protein	hypothetical protein	Transcription	A0A0U3H2I4	NC_007181.1	Op286
SACI_RS02410	Saci_0500	Saci_0500	Sacid_00494		415699	416682	-	hypothetical protein	hypothetical protein	Function Unknown	A0A0U3GNL9	NC_007181.1	Op287
SACI_RS02415	Saci_0501	Saci_0501	Sacid_00495		416669	417130	-	conjugal transfer protein, predicted TF regulator (PadR family)	hypothetical protein	Transcription	M1I2F7	NC_007181.1	Op287
SACI_RS02420	Saci_0503	Saci_0503	Sacid_00497		417681	417860	+	hypothetical protein	hypothetical protein	Replication, recombination and repair	A0A0U3FN09	NC_007181.1	Op288
SACI_RS02425	Saci_0504	Saci_0504	Sacid_00498		417900	418895	+	transposase	IS200/IS605 family transposase ISSis2	Replication, recombination and repair	M1ITB6	NC_007181.1	Op288
SACI_RS02430	SACI_RS02430				418892	419104	-	hypothetical protein		Replication, recombination and repair	A0A0U2X0D2	NC_007181.1	Op289
SACI_RS02435	Saci_0505	Saci_0505	Sacid_00499		419327	419875	+	hypothetical protein	hypothetical protein	Mobilome: prophages, transposons	A0A0U2W740	NC_007181.1	Op290
SACI_RS02440	Saci_0506	Saci_0506	Sacid_00500		419872	420159	-	hypothetical protein	hypothetical protein	No arCOG annotation	A0A0U3FFQ9	NC_007181.1	Op291
SACI_RS11495	Saci_0507	Saci_0507	Sacid_00501		420271	420777	+	hypothetical protein	hypothetical protein	No arCOG annotation	UPI0011BEF369	NC_007181.1	Op292
SACI_RS02455	Saci_0510	Saci_0510	Sacid_00503		421091	421513	+	hypothetical protein	hypothetical protein	Function Unknown	A0A0U3GLC2	NC_007181.1	Op293
SACI_RS02465	Saci_0512	Saci_0512	Sacid_00505		422019	422438	+	hypothetical protein	hypothetical protein	Function Unknown	A0A0U3HLS3	NC_007181.1	Op294
SACI_RS02470	Saci_0513	Saci_0513	Sacid_00506		422475	423938	-	hypothetical protein	hypothetical protein	Function Unknown	A0A0U3FN56	NC_007181.1	Op295
SACI_RS02475	SACI_RS02475		Sacid_00507, Sacid_00508		423985	425845	+	DUF87 domain-containing protein	hypothetical protein	No arCOG annotation		NC_007181.1	Op296
SACI_RS11530	Saci_0516	Saci_0516	Sacid_00509		425847	426110	+	hypothetical protein	hypothetical protein	No arCOG annotation	Q4JBA9	NC_007181.1	Op296
SACI_RS02480	Saci_0517	Saci_0517	Sacid_00510		426068	426739	-	hypothetical protein	hypothetical protein	Function Unknown	A0A0U2VVL2	NC_007181.1	Op297
SACI_RS11535	SACI_RS11535		Sacid_00511		426819	427622	-	integrase	hypothetical protein	No arCOG annotation	UPI0002B29D24	NC_007181.1	Op298
SACI_RS02495	Saci_0520	Saci_0520	Sacid_00513		428113	429474	-	ATP-binding protein	hypothetical protein	General Function Prediction Only	A0A0U3FNX0	NC_007181.1	Op299
SACI_RS02510	Saci_0523	Saci_0523	Sacid_00516		431631	431930	-	transcriptional regulator	hypothetical protein	Transcription	A0A0U2WSS9	NC_007181.1	Op300
SACI_RS02515	Saci_0524	Saci_0524	Sacid_00517		431941	432504	-	hypothetical protein	hypothetical protein	No arCOG annotation	A0A0U3HB79	NC_007181.1	Op300
SACI_RS02520	Saci_0525	Saci_0525	Sacid_00518		432501	433196	-	SagB family peptide dehydrogenase	hypothetical protein	Energy production and conversion	A0A0U3FJS8	NC_007181.1	Op300
SACI_RS02525	Saci_0526	Saci_0526	Sacid_00519		433208	434512	-	YcaO-like family protein	hypothetical protein	Function Unknown	A0A0U3H321	NC_007181.1	Op300
SACI_RS02530	Saci_0527	Saci_0527	Sacid_00520		434491	435201	-	hypothetical protein	hypothetical protein	No arCOG annotation	A0A0U2X2Y8	NC_007181.1	Op301
SACI_RS02535	Saci_0529	Saci_0529	Sacid_00521		435514	436092	-	hypothetical protein	hypothetical protein	No arCOG annotation	A0A0U3GP98	NC_007181.1	Op302
SACI_RS02540	Saci_0530	Saci_0530	Sacid_00522		436289	437026	+	hypothetical protein	hypothetical protein	Function Unknown	A0A0U3H2J6	NC_007181.1	Op303
SACI_RS02545	ecfA3	Saci_0531	Sacid_00523		437017	437649	+	ATP-binding cassette domain-containing protein	Energy-coupling factor transporter ATP-binding protein EcfA3	Inorganic ion transport and metabolism	A0A0U3FMY9	NC_007181.1	Op303
SACI_RS02550	Saci_0532	Saci_0532	Sacid_00524		438205	438699	-	hypothetical protein	hypothetical protein	No arCOG annotation	A0A0U3FX76	NC_007181.1	Op304
SACI_RS02555	Saci_0533	Saci_0533			438773	439246	+	hypothetical protein		No arCOG annotation	A0A0U2X0B1	NC_007181.1	Op305
SACI_RS02560	pqqE_1	Saci_0535	Sacid_00526		439307	439906	-	radical SAM protein	PqqA peptide cyclase	General Function Prediction Only	A0A0U3FFP4	NC_007181.1	Op306
SACI_RS11540	SACI_RS11540				440182	440412	+	hypothetical protein		Function Unknown		NC_007181.1	Op307
SACI_RS02570	Saci_0538	Saci_0538	Sacid_00528		440555	440959	-	hypothetical protein	hypothetical protein	No arCOG annotation	A0A0U3F7L4	NC_007181.1	Op308
SACI_RS02575	mtnA	Saci_0539	Sacid_00529		441021	442124	-	S-methyl-5-thioribose-1-phosphate isomerase	Methylthioribose-1-phosphate isomerase	Translation, ribosomal structure and biogenesis	UPI00005522E0	NC_007181.1	Op309
SACI_RS11800	SACI_RS11800				442246	442317	-	hypothetical protein		No arCOG annotation		NC_007181.1	Op310
SACI_RS11805	SACI_RS11805		Sacid_00531		442342	442446	-	putative integrase	hypothetical protein	No arCOG annotation	UPI0002B2A397	NC_007181.1	Op310
SACI_RS02585	Saci_0542	Saci_0542	Sacid_00532		442601	443578	-	phosphoesterase	hypothetical protein	General Function Prediction Only	A0A0U3FVT8	NC_007181.1	Op311
SACI_RS02590	rutB	Saci_0543	Sacid_00533		443595	444197	-	cysteine hydrolase	Peroxyureidoacrylate/ureidoacrylate amidohydrolase RutB	Secondary metabolites biosynthesis, transport and catabolism	A0A0U2NF55	NC_007181.1	Op311
SACI_RS02595	nfi	Saci_0544	Sacid_00534		444223	444813	-	endonuclease V	Endonuclease V	Replication, recombination and repair	A0A0U3GVS3	NC_007181.1	Op311
SACI_RS02600	ptp	Saci_0545	Sacid_00535	saci_ptp	444798	445265	-	dual specificity protein phosphatase (phospho Tyr phosphatase)	hypothetical protein	Signal transduction mechanisms	A0A0U3FN28	NC_007181.1	Op311
SACI_RS02605	kaiC	Saci_0546	Sacid_00536		445336	446121	+	KaiC domain-containing protein	Circadian clock protein kinase KaiC	Signal transduction mechanisms	A0A0U2VVJ0	NC_007181.1	Op312
SACI_RS02610	nadC	Saci_0547	Sacid_00537		446113	446949	-	carboxylating nicotinate-nucleotide diphosphorylase	putative nicotinate-nucleotide pyrophosphorylase [carboxylating]	Coenzyme transport and metabolism	A0A0U3GT45	NC_007181.1	Op313
SACI_RS02615	guaAA	Saci_0548	Sacid_00538	guaA, guaA_2	446949	447515	-	GMP synthase [glutamine-hydrolyzing] subunit A	GMP synthase [glutamine-hydrolyzing]	Nucleotide transport and metabolism	A0A0U2WSR9	NC_007181.1	Op313
SACI_RS02620	nadB	Saci_0549	Sacid_00539		447582	449033	+	NadB (NAD+)	L-aspartate oxidase	Coenzyme transport and metabolism	A0A0U3HB63	NC_007181.1	Op314
SACI_RS02625	nudL	Saci_0550	Sacid_00540		449020	449487	+	NUDIX domain-containing protein	putative Nudix hydrolase NudL	Replication, recombination and repair	A0A0U3H2F5	NC_007181.1	Op314
SACI_RS02630	ruvB_1	Saci_0552	Sacid_00541		449509	450867	-	RuvB-like helicase	Holliday junction ATP-dependent DNA helicase RuvB	Transcription	A0A0U3GNI8	NC_007181.1	Op315
SACI_RS02635	pfkB	Saci_0553	Sacid_00542		450973	451836	+	carbohydrate kinase family protein	ATP-dependent 6-phosphofructokinase	Carbohydrate transport and metabolism	A0A0U2W477	NC_007181.1	Op316
SACI_RS02640	dpo4	Saci_0554	Sacid_00543	dinB, dbh	451833	452897	+	DNA polymerase IV	DNA polymerase IV	Replication, recombination and repair	A0A0U3FX65	NC_007181.1	Op316
SACI_RS02645	Saci_0555	Saci_0555	Sacid_00544		452874	453314	-	hypothetical protein	hypothetical protein	Function Unknown	A0A0U3HE78	NC_007181.1	Op317
SACI_RS02650	rtcA	Saci_0556	Sacid_00545		453329	454336	+	RNA 3'-terminal phosphate cyclase	RNA 3'-terminal phosphate cyclase	Translation, ribosomal structure and biogenesis	A0A0U3FFM3	NC_007181.1	Op318
SACI_RS02655	adh_1	Saci_0557	Sacid_00546	adh	454323	455327	-	alcohol dehydrogenase catalytic domain-containing protein	Alcohol dehydrogenase	General Function Prediction Only	A0A0U3F7J8	NC_007181.1	Op319
SACI_RS02660	glnA_2	Saci_0558	Sacid_00547		455333	456616	-	glutamine synthetase	Glutamate--methylamine ligase	Amino acid transport and metabolism	A0A0U3HA49	NC_007181.1	Op319
SACI_RS02665	Saci_0559	Saci_0559	Sacid_00548		456672	457448	-	class I SAM-dependent methyltransferase family protein	hypothetical protein	Translation, ribosomal structure and biogenesis	A0A0U3GKA0	NC_007181.1	Op320
SACI_RS02670	dadD	Saci_0560	Sacid_00549		457402	458550	-	amidohydrolase	5'-deoxyadenosine deaminase	Nucleotide transport and metabolism	A0A0U2NF24	NC_007181.1	Op320
SACI_RS02685	amzA	Saci_0564	Sacid_00550		459116	459649	+	archaemetzincin family Zn-dependent metalloprotease	hypothetical protein	General Function Prediction Only	A0A0U3H3D1	NC_007181.1	Op321
SACI_RS02690	Saci_0565	Saci_0565	Sacid_00551		459626	460045	-	archease	Protein archease	General Function Prediction Only	A0A0U3GVQ8	NC_007181.1	Op322
SACI_RS11810	cedA2	Saci_0567	Sacid_00553		460159	460317	-	DNA import protein CedA2	hypothetical protein	No arCOG annotation	UPI00005522F4	NC_007181.1	Op323
SACI_RS02695	cedA	Saci_0568	Sacid_00554		460333	461115	-	DNA import protein CedA	hypothetical protein	Function Unknown	A0A0U3GG40	NC_007181.1	Op323
SACI_RS02700	cedA1	Saci_0569	Sacid_00555		461116	461352	-	DNA import protein CedA1	hypothetical protein	Function Unknown	A0A0U3GT29	NC_007181.1	Op323
SACI_RS02705	cmk	Saci_0570	Sacid_00556	cdk	461381	461929	-	Cytidylate kinase	Cytidylate kinase	Nucleotide transport and metabolism	A0A0U3FNU0	NC_007181.1	Op323
SACI_RS02710	rpl34e	Saci_0571	Sacid_00557	rl34	461926	462189	-	50S ribosomal protein L34e	hypothetical protein	Translation, ribosomal structure and biogenesis	A0A0U2WSP2	NC_007181.1	Op323
SACI_RS02715	SACI_RS02715		Sacid_00558		462212	462646	-	hypothetical protein	hypothetical protein	Function Unknown	A0A0U2Y0M7	NC_007181.1	Op323
SACI_RS02720	adkA	Saci_0573	Sacid_00559	adk	462661	463245	-	adenylate kinase	hypothetical protein	Nucleotide transport and metabolism	A0A0U3GNI1	NC_007181.1	Op323
SACI_RS02725	secY	Saci_0574	Sacid_00560		463249	464640	-	preprotein translocase subunit SecY	Protein translocase subunit SecY	Intracellular trafficking, secretion, and vesicular transport	A0A0U3H2G4	NC_007181.1	Op323
SACI_RS02730	rpl15	Saci_0575	Sacid_00561		464657	465091	-	50S ribosomal protein L15	hypothetical protein	Translation, ribosomal structure and biogenesis	A0A0U3FX46	NC_007181.1	Op323
SACI_RS02735	rpl30	Saci_0576	Sacid_00562		465093	465563	-	50S ribosomal protein L30	hypothetical protein	Translation, ribosomal structure and biogenesis	A0A0U2N9J5	NC_007181.1	Op323
SACI_RS02740	rps5	Saci_0577	Sacid_00563		465560	466219	-	30S ribosomal protein S5	hypothetical protein	Translation, ribosomal structure and biogenesis	UPI0002B279CA	NC_007181.1	Op323
SACI_RS02745	rpl18	Saci_0578	Sacid_00564		466206	466799	-	50S ribosomal protein L18	hypothetical protein	Translation, ribosomal structure and biogenesis	A0A0U2Y8F3	NC_007181.1	Op323
SACI_RS02750	rpl19e	Saci_0579	Sacid_00565		466803	467255	-	50S ribosomal protein L19e	hypothetical protein	Translation, ribosomal structure and biogenesis	A0A0U3GQH7	NC_007181.1	Op323
SACI_RS02755	rpl32e	Saci_0580	Sacid_00566		467261	467656	-	50S ribosomal protein L32e	hypothetical protein	Translation, ribosomal structure and biogenesis	A0A0U3HA64	NC_007181.1	Op323
SACI_RS02760	rpl6	Saci_0581	Sacid_00567		467640	468200	-	50S ribosomal protein L6	hypothetical protein	Translation, ribosomal structure and biogenesis	A0A0U3HA32	NC_007181.1	Op323
SACI_RS02765	rps8	Saci_0582	Sacid_00568	rpsH	468215	468616	-	30S ribosomal protein S8	30S ribosomal protein S8	Translation, ribosomal structure and biogenesis	UPI0000135180	NC_007181.1	Op323
SACI_RS11545	rps14	Saci_0583			468623	468787	-	30S ribosomal protein S14		Translation, ribosomal structure and biogenesis	UPI000058E44C	NC_007181.1	Op323
SACI_RS02770	rpl5	Saci_0584	Sacid_00570		468792	469328	-	50S ribosomal protein L5	hypothetical protein	Translation, ribosomal structure and biogenesis	A0A0U3FVR5	NC_007181.1	Op323
SACI_RS02775	rps4e	Saci_0585	Sacid_00571		469325	470059	-	30S ribosomal protein S4e	hypothetical protein	Translation, ribosomal structure and biogenesis	A0A0U2NF17	NC_007181.1	Op323
SACI_RS02780	rpl24	Saci_0586	Sacid_00572		470061	470465	-	50S ribosomal protein L24	hypothetical protein	Translation, ribosomal structure and biogenesis	A0A0U3GVN2	NC_007181.1	Op323
SACI_RS02785	rpl14	Saci_0587	Sacid_00573	rplN	470467	470883	-	50S ribosomal protein L14	50S ribosomal protein L14	Translation, ribosomal structure and biogenesis	A0A0U3FN07	NC_007181.1	Op323
SACI_RS02790	rps17	Saci_0588	Sacid_00574		470885	471229	-	30S ribosomal protein S17	hypothetical protein	Translation, ribosomal structure and biogenesis	A0A0U2VVE8	NC_007181.1	Op323
SACI_RS02795	Saci_0589	Saci_0589	Sacid_00575		471222	471461	-	ribonuclease P protein subunit	hypothetical protein	Translation, ribosomal structure and biogenesis	A0A0U3FNS5	NC_007181.1	Op323
SACI_RS02800	rpl29	Saci_0590	Sacid_00576	rpmC	471463	471672	-	50S ribosomal protein L29	hypothetical protein	Translation, ribosomal structure and biogenesis	A0A0U3GU52	NC_007181.1	Op323
SACI_RS02805	rps3	Saci_0591	Sacid_00577		471656	472351	-	30S ribosomal protein S3	hypothetical protein	Translation, ribosomal structure and biogenesis	A0A0U3HB28	NC_007181.1	Op323
SACI_RS02810	rpl22	Saci_0592	Sacid_00578		472355	472825	-	50S ribosomal protein L22	hypothetical protein	Translation, ribosomal structure and biogenesis	A0A0U3H2X5	NC_007181.1	Op323
SACI_RS02815	rps19	Saci_0593	Sacid_00579		472829	473251	-	30S ribosomal protein S19	hypothetical protein	Translation, ribosomal structure and biogenesis	A0A0U3GNF8	NC_007181.1	Op323
SACI_RS02820	rpl2	Saci_0594	Sacid_00580		473298	474014	-	50S ribosomal protein L2	hypothetical protein	Translation, ribosomal structure and biogenesis	A0A0U3FMU9	NC_007181.1	Op324
SACI_RS02825	rpl23	Saci_0595	Sacid_00581		474026	474274	-	50S ribosomal protein L23	hypothetical protein	Translation, ribosomal structure and biogenesis	A0A0U2N9I7	NC_007181.1	Op324
SACI_RS02830	rpl4	Saci_0596	Sacid_00582		474271	475071	-	50S ribosomal protein L4	hypothetical protein	Translation, ribosomal structure and biogenesis	A0A0U3HE46	NC_007181.1	Op324
SACI_RS02835	rpl3	Saci_0597	Sacid_00583	rpl3p	475075	476103	-	50S ribosomal protein L3	hypothetical protein	Translation, ribosomal structure and biogenesis	A0A0U3FFJ3	NC_007181.1	Op324
SACI_RS02840	Saci_0598	Saci_0598	Sacid_00584		476159	476911	-	hypothetical protein	hypothetical protein	Function Unknown	A0A0U3F7G5	NC_007181.1	Op325
SACI_RS02845	ileS	Saci_0599	Sacid_00585		476895	480047	-	isoleucine--tRNA ligase	Isoleucine--tRNA ligase	Translation, ribosomal structure and biogenesis	A0A0U3GK72	NC_007181.1	Op325
SACI_RS02850	leuB	Saci_0600	Sacid_00586	hicd	480116	481129	-	3-isopropylmalate dehydrogenase in leucine biosynthesis (experimentally verified)	Homoisocitrate dehydrogenase	Energy production and conversion	A0A0U3GL50	NC_007181.1	Op326
SACI_RS02855	Saci_0601	Saci_0601	Sacid_00587		481139	481741	-	DUF447 family protein	hypothetical protein	General Function Prediction Only	A0A0U2NF06	NC_007181.1	Op326
SACI_RS02860	yjjG	Saci_0602	Sacid_00588		481827	482549	-	HAD family hydrolase	Pyrimidine 5'-nucleotidase YjjG	General Function Prediction Only	A0A0U3GVL8	NC_007181.1	Op327
SACI_RS02865	fusA	Saci_0603	Sacid_00589	fus	482557	484770	-	elongation factor EF-2	Elongation factor G	Translation, ribosomal structure and biogenesis	A0A0U3FMZ4	NC_007181.1	Op327
SACI_RS02870	xpf	Saci_0604	Sacid_00590		484969	485679	-	multidrug MFS transporter, XPF/RAD1 repair endonuclease	hypothetical protein	Replication, recombination and repair	A0A0U2VVC9	NC_007181.1	Op328
SACI_RS02875	pfdB	Saci_0605	Sacid_00591		485705	486082	-	prefoldin subunit beta	hypothetical protein	Posttranslational modification, protein turnover, chaperones	A0A0U3GSZ8	NC_007181.1	Op328
SACI_RS02880	Saci_0606	Saci_0606	Sacid_00592		486079	486312	-	hypothetical protein	hypothetical protein	Function Unknown	A0A0U2WSL2	NC_007181.1	Op328
SACI_RS02885	Saci_0607	Saci_0607	Sacid_00593		486290	486811	-	Brix domain-containing protein	hypothetical protein	Translation, ribosomal structure and biogenesis	A0A0U3GZL6	NC_007181.1	Op329
SACI_RS02890	Saci_0608	Saci_0608	Sacid_00594		486819	487031	-	50S ribosomal protein L37ae	hypothetical protein	Translation, ribosomal structure and biogenesis	A0A0U2Y0I6	NC_007181.1	Op329
SACI_RS02895	rrp42	Saci_0609	Sacid_00595	rph_1	487042	487872	-	exosome complex protein Rrp42	Ribonuclease PH	Translation, ribosomal structure and biogenesis	A0A0U3H2W0	NC_007181.1	Op329
SACI_RS02900	rrp41	Saci_0610	Sacid_00596	rph_2	487876	488607	-	exosome complex exonuclease Rrp41	Ribonuclease PH	Translation, ribosomal structure and biogenesis	A0A0U3GNE4	NC_007181.1	Op329
SACI_RS02905	rrp4	Saci_0611	Sacid_00597		488573	489322	-	Exosome complex component Rrp4	hypothetical protein	Translation, ribosomal structure and biogenesis	A0A0U2W436	NC_007181.1	Op329
SACI_RS02910	Saci_0612	Saci_0612	Sacid_00598		489324	490025	-	ribosome assembly factor SBDS	hypothetical protein	Translation, ribosomal structure and biogenesis	A0A0U3FX20	NC_007181.1	Op329
SACI_RS02915	prcA	Saci_0613	Sacid_00599	psmA	490043	490771	-	archaeal proteasome endopeptidase complex subunit alpha	Proteasome subunit alpha	Posttranslational modification, protein turnover, chaperones	A0A0U3GK31	NC_007181.1	Op329
SACI_RS02920	Saci_0614	Saci_0614	Sacid_00600		490869	491291	-	ribonuclease P	hypothetical protein	Translation, ribosomal structure and biogenesis	A0A0U3HE34	NC_007181.1	Op330
SACI_RS02925	Saci_0615	Saci_0615	Sacid_00601		491288	491839	-	RNase P p30-like protein	hypothetical protein	Translation, ribosomal structure and biogenesis	A0A0U2Y8B9	NC_007181.1	Op330
SACI_RS02930	Saci_0616	Saci_0616	Sacid_00602		491814	492248	-	hypothetical protein	hypothetical protein	Translation, ribosomal structure and biogenesis	A0A0U3HA35	NC_007181.1	Op331
SACI_RS02935	rpl15e	Saci_0617	Sacid_00603		492245	492898	-	50S ribosomal protein L15e	hypothetical protein	Translation, ribosomal structure and biogenesis	A0A0U3GK55	NC_007181.1	Op331
SACI_RS02940	OLA1	Saci_0618	Sacid_00604		492962	494164	+	redox-regulated ATPase YchF	Obg-like ATPase 1	Translation, ribosomal structure and biogenesis	A0A0U3GL34	NC_007181.1	Op332
SACI_RS02945	glmU_1	Saci_0619	Sacid_00605		494154	495371	-	NTP transferase domain-containing protein	Bifunctional protein GlmU	Cell wall/membrane/envelope biogenesis	A0A0U2NEZ3	NC_007181.1	Op333
SACI_RS02950	rps3ae	Saci_0620	Sacid_00606		495383	495976	-	30S ribosomal protein S3ae	hypothetical protein	Translation, ribosomal structure and biogenesis	A0A0U3HLJ7	NC_007181.1	Op333
SACI_RS02955	trmJ	Saci_0621	Sacid_00607	trmL	496001	496708	-	tRNA (cytidine-2'-O-)-methyltransferase TrmJ	tRNA (cytidine(34)-2'-O)-methyltransferase	Translation, ribosomal structure and biogenesis	A0A0U3GG23	NC_007181.1	Op333
SACI_RS02960	prmC	Saci_0622	Sacid_00608		496683	497285	-	methyltransferase	Release factor glutamine methyltransferase	Translation, ribosomal structure and biogenesis	A0A0U3FF22	NC_007181.1	Op334
SACI_RS02965	rsmA	Saci_0623	Sacid_00609	saci_KgsA/Dim1	497237	497905	-	16S ribosomal RNA methyltransferase A (KgsA/Dim1 archaeal homolog)	Ribosomal RNA small subunit methyltransferase A	Translation, ribosomal structure and biogenesis	A0A0U3GSY3	NC_007181.1	Op334
SACI_RS02970	Saci_0624	Saci_0624	Sacid_00610		497902	498528	-	DUF655 domain-containing protein	hypothetical protein	Translation, ribosomal structure and biogenesis	A0A0U2WSK0	NC_007181.1	Op334
SACI_RS02975	Saci_0625	Saci_0625	Sacid_00611		498566	498910	-	DNA-directed RNA polymerase subunit F	hypothetical protein	Transcription	A0A0U2Y0G8	NC_007181.1	Op334
SACI_RS02980	rpl21e	Saci_0626	Sacid_00612		498931	499242	-	50S ribosomal protein L21e	hypothetical protein	Translation, ribosomal structure and biogenesis	A0A0U3H2T8	NC_007181.1	Op334
SACI_RS11550	SACI_RS11550				499472	499701	-	integrase		Function Unknown		NC_007181.1	Op335
SACI_RS11555	SACI_RS11555				499991	500131	+	putative integrase		No arCOG annotation	UPI0011BFB8BC	NC_007181.1	Op336
SACI_RS02995	Saci_0630	Saci_0630	Sacid_00614		500217	501218	-	hypothetical protein	hypothetical protein	No arCOG annotation	A0A0U3GNC8	NC_007181.1	Op337
SACI_RS03000	Saci_0631	Saci_0631	Sacid_00615		501453	501749	+	hypothetical protein	hypothetical protein	Function Unknown	A0A0U3FQX1	NC_007181.1	Op338
SACI_RS03005	Saci_0632	Saci_0632	Sacid_00616		501780	502556	+	hypothetical protein	hypothetical protein	No arCOG annotation	A0A0U2W422	NC_007181.1	Op338
SACI_RS03010	Saci_0633	Saci_0633	Sacid_00617		502540	504141	+	hypothetical protein	hypothetical protein	Replication, recombination and repair	A0A0U3FMQ9	NC_007181.1	Op338
SACI_RS03015	tnpR	Saci_0634	Sacid_00618		504559	505209	+	recombinase family protein	Transposon Tn3 resolvase	Replication, recombination and repair	A0A0U2X034	NC_007181.1	Op339
SACI_RS03020	Saci_0635	Saci_0635	Sacid_00619		505247	505558	-	hypothetical protein	hypothetical protein	Transcription	A0A0U3HE18	NC_007181.1	Op340
SACI_RS03025	Saci_0636	Saci_0636	Sacid_00620		505871	506143	+	hypothetical protein	hypothetical protein	No arCOG annotation	A0A0U3HA21	NC_007181.1	Op341
SACI_RS03030	Saci_0637	Saci_0637	Sacid_00621		506140	507417	-	site-specific integrase	hypothetical protein	Replication, recombination and repair	A0A0U3H9Y3	NC_007181.1	Op342
SACI_RS03040	aCPSF1	Saci_0639	Sacid_00623	rnj, Saci-aCPSF1	507676	509571	-	beta-CASP ribonuclease aCPSF1	Ribonuclease J	General Function Prediction Only	A0A0U3GK46	NC_007181.1	Op343
SACI_RS03045	egsA	Saci_0640	Sacid_00624	aroB_2	509652	510707	+	Glycerol-1-phosphate dehydrogenase [NAD(P)+]	3-dehydroquinate synthase	Energy production and conversion	A0A0U2NEY6	NC_007181.1	Op344
SACI_RS03050	Saci_0641	Saci_0641	Sacid_00625		510704	511477	-	peptidylprolyl isomerase	hypothetical protein	Posttranslational modification, protein turnover, chaperones	UPI0002B27E92	NC_007181.1	Op345
SACI_RS03055	rpl37e	Saci_0642	Sacid_00626		511503	511688	+	50S ribosomal protein L37e	hypothetical protein	Translation, ribosomal structure and biogenesis	A0A0U3GVI6	NC_007181.1	Op346
SACI_RS03060	speE	Saci_0643	Sacid_00627		511688	512596	+	polyamine, spermidine synthase	Polyamine aminopropyltransferase	Amino acid transport and metabolism	A0A0U3FMW9	NC_007181.1	Op346
SACI_RS03075	ahcY	Saci_0646	Sacid_00628		513073	514320	+	adenosylhomocysteinase	Adenosylhomocysteinase	Coenzyme transport and metabolism	A0A0U2VV86	NC_007181.1	Op347
SACI_RS03080	Saci_0647	Saci_0647	Sacid_00629		514426	515073	+	mechanosensitive ion channel	hypothetical protein	Cell wall/membrane/envelope biogenesis	A0A0U3GSW8	NC_007181.1	Op348
SACI_RS11560	SACI_RS11560				515597	515743	+	hypothetical protein		No arCOG annotation		NC_007181.1	Op349
SACI_RS03095	Saci_0650	Saci_0650	Sacid_00632		515799	516257	-	exonuclease	hypothetical protein	General Function Prediction Only	A0A0U3GU08	NC_007181.1	Op350
SACI_RS03100	haeIIIM	Saci_0651	Sacid_00633		516250	517209	-	DNA cytosine methyltransferase	Modification methylase HaeIII	Replication, recombination and repair	A0A0U3HAX7	NC_007181.1	Op350
SACI_RS03105	tfe	Saci_0652	Sacid_00634		517187	517702	-	transcription factor TFIIE, subunit alpha	hypothetical protein	Transcription	A0A0U3H267	NC_007181.1	Op351
SACI_RS03110	Saci_0653	Saci_0653	Sacid_00635		517716	518114	-	tRNA methyltransferase	hypothetical protein	General Function Prediction Only	A0A0U3GNB5	NC_007181.1	Op351
SACI_RS03115	hflX	Saci_0654	Sacid_00636		518264	519322	-	GTPase HflX	GTPase HflX	General Function Prediction Only	F2Z6G1	NC_007181.1	Op352
SACI_RS03120	Saci_0655	Saci_0655	Sacid_00637		519319	519810	-	TIGR00270 family protein	hypothetical protein	Transcription	A0A0U2N9G3	NC_007181.1	Op352
SACI_RS03125	PAN	Saci_0656	Sacid_00638	ftsH_1	519882	521072	+	proteasome-activating nucleotidase (PAN) regulatory ATPase	ATP-dependent zinc metalloprotease FtsH	Posttranslational modification, protein turnover, chaperones	F2Z6H9	NC_007181.1	Op353
SACI_RS03130	Saci_0657	Saci_0657	Sacid_00639		521069	521575	+	PUA domain-containing protein	hypothetical protein	Posttranslational modification, protein turnover, chaperones	A0A0U2Y887	NC_007181.1	Op353
SACI_RS03135	PAC2	Saci_0658	Sacid_00640		521575	522297	+	proteasome assembly chaperone PAC2	hypothetical protein	General Function Prediction Only	A0A0U3HA06	NC_007181.1	Op353
SACI_RS03140	tgtA	Saci_0659	Sacid_00641	QTRT1	522241	523785	-	tRNA guanosine(15) transglycosylase TgtA	Queuine tRNA-ribosyltransferase catalytic subunit 1	Translation, ribosomal structure and biogenesis	A0A0U3GK27	NC_007181.1	Op354
SACI_RS03145	Saci_0660	Saci_0660	Sacid_00642		523739	524173	-	Lsm family RNA-binding protein	hypothetical protein	Transcription	A0A0U3GL12	NC_007181.1	Op354
SACI_RS03150	Saci_0661	Saci_0661	Sacid_00643		524244	524618	+	DNA-directed RNA polymerase subunit G	hypothetical protein	Transcription	A0A0U2NEW2	NC_007181.1	Op355
SACI_RS03155	prcB	Saci_0662	Sacid_00644	psmB, psmB1	524615	525202	-	archaeal 20S proteasome endopeptidase complex subunit beta (catalytic)	Proteasome subunit beta	Posttranslational modification, protein turnover, chaperones	A0A0U3GVH3	NC_007181.1	Op356
SACI_RS03160	hisS	Saci_0663	Sacid_00645		525232	526518	-	histidine--tRNA ligase	Histidine--tRNA ligase	Translation, ribosomal structure and biogenesis	UPI000055233E	NC_007181.1	Op356
SACI_RS03165	Saci_0664	Saci_0664	Sacid_00646		526525	526800	-	hypothetical protein	hypothetical protein	Translation, ribosomal structure and biogenesis	A0A0U3FMW0	NC_007181.1	Op356
SACI_RS03170	tfb3	Saci_0665	Sacid_00647		526865	527452	+	TFIIB-type zinc ribbon-containing protein	hypothetical protein	Transcription	A0A0U3FEZ6	NC_007181.1	Op357
SACI_RS03175	thsB	Saci_0666	Sacid_00648	groL_1	527522	529183	+	thermosome subunit beta	60 kDa chaperonin	Posttranslational modification, protein turnover, chaperones	A0A0U3FNK6	NC_007181.1	Op358
SACI_RS03180	herA_2	Saci_0667	Sacid_00649		529180	530820	-	HerA helicase, ATP-binding protein (VirB4/HerA/CedB homolog)	hypothetical protein	Replication, recombination and repair	A0A0U3GSV6	NC_007181.1	Op359
SACI_RS03185	Cgi121	Saci_0668	Sacid_00650		530841	531239	-	hypothetical protein	hypothetical protein	Function Unknown	A0A0U2Y0D6	NC_007181.1	Op359
SACI_RS03190	urm1	Saci_0669	Sacid_00651		531229	531483	-	ubiquitin-related modifier-1 protein Urm1 (MoaD/ThiS family) aka small Ubl archaeal modifier protein (SAMP)	hypothetical protein	Posttranslational modification, protein turnover, chaperones	A0A0U3HAW4	NC_007181.1	Op359
SACI_RS03195	rps17e	Saci_0670	Sacid_00652		531486	531734	-	30S ribosomal protein S17e	hypothetical protein	Translation, ribosomal structure and biogenesis	A0A0U3H285	NC_007181.1	Op359
SACI_RS03200	fbp	Saci_0671	Sacid_00653		531780	532937	-	fructose 1,6-bisphosphatase	Fructose-1,6-bisphosphate aldolase/phosphatase	Carbohydrate transport and metabolism	A0A0U3FMM9	NC_007181.1	Op360
SACI_RS03205	rli	Saci_0672	Sacid_00654	btuD_1	532970	534784	-	ribosome biogenesis/translation initiation ATPase RLI (RNAseL inhibitor)	Vitamin B12 import ATP-binding protein BtuD	General Function Prediction Only	A0A0U2W3Z5	NC_007181.1	Op360
SACI_RS03215	abaF_1	Saci_0675	Sacid_00657		535612	536928	-	MFS transporter	Fosfomycin resistance protein AbaF	Carbohydrate transport and metabolism	A0A0U3FWX6	NC_007181.1	Op361
SACI_RS11565	SACI_RS11565				537676	538980	-	tyrosine-type recombinase/integrase		Replication, recombination and repair		NC_007181.1	Op362
SACI_RS03230	Saci_0679	Saci_0679	Sacid_00660		539319	540533	-	hypothetical protein	hypothetical protein	Function Unknown	A0A0U3F799	NC_007181.1	Op363
SACI_RS03235	Saci_0680	Saci_0680	Sacid_00661		540470	541363	-	hypothetical protein	hypothetical protein	Function Unknown	A0A0U3GK13	NC_007181.1	Op363
SACI_RS03240	Saci_0681	Saci_0681	Sacid_00662		541758	542003	+	hypothetical protein	hypothetical protein	Replication, recombination and repair	A0A0U3H9V2	NC_007181.1	Op364
SACI_RS11570	SACI_RS11570				542365	542577	+	putative integrase		No arCOG annotation	UPI000AE9D732	NC_007181.1	Op365
SACI_RS03250	rps10	Saci_0684	Sacid_00664	rpsJ	542684	542992	-	30S ribosomal protein S10	30S ribosomal protein S10	Translation, ribosomal structure and biogenesis	A0A0U3FVC0	NC_007181.1	Op366
SACI_RS03255	tuf	Saci_0685	Sacid_00665	cysNC	543018	544325	-	translation elongation factor EF-1 subunit alpha	Bifunctional enzyme CysN/CysC	Translation, ribosomal structure and biogenesis	A0A0U2NEV7	NC_007181.1	Op366
SACI_RS03260	rps7	Saci_0686	Sacid_00666		544383	544970	-	30S ribosomal protein S7	hypothetical protein	Translation, ribosomal structure and biogenesis	A0A0U3HLE7	NC_007181.1	Op367
SACI_RS03265	Saci_0687	Saci_0687	Sacid_00667		545052	545543	+	bifunctional nuclease family protein	hypothetical protein	Function Unknown	A0A0U2VV52	NC_007181.1	Op368
SACI_RS03270	rps12	Saci_0688	Sacid_00668		545617	546060	-	30S ribosomal protein S12	hypothetical protein	Translation, ribosomal structure and biogenesis	A0A0U2WWN8	NC_007181.1	Op369
SACI_RS03275	nusA	Saci_0689	Sacid_00669		546074	546505	-	NusA-like transcription termination signal-binding factor	Transcription termination/antitermination protein NusA	Transcription	A0A0U3FEX0	NC_007181.1	Op369
SACI_RS03280	rpl30e	Saci_0690	Sacid_00670		546506	546820	-	50S ribosomal protein L30e	hypothetical protein	Translation, ribosomal structure and biogenesis	A0A0U2WSF4	NC_007181.1	Op369
SACI_RS03285	rpoA2	Saci_0691	Sacid_00671	rpoC	546828	548009	-	DNA-directed RNA polymerase subunit A''	DNA-directed RNA polymerase subunit beta'	Transcription	A0A0U2Y4P5	NC_007181.1	Op369
SACI_RS03290	rpoA1	Saci_0692	Sacid_00672	rpoA, rpoBC	548014	550656	-	DNA-directed RNA polymerase subunit A'	Bifunctional DNA-directed RNA polymerase subunit beta-beta'	Transcription	A0A0U3GTX6	NC_007181.1	Op369
SACI_RS03295	rpoB	Saci_0693	Sacid_00673		550649	554029	-	DNA-directed RNA polymerase subunit B	DNA-directed RNA polymerase subunit beta	Transcription	M1IPB9	NC_007181.1	Op369
SACI_RS03300	rpoH	Saci_0694	Sacid_00674		554034	554288	-	DNA-directed RNA polymerase subunit H	hypothetical protein	Transcription	A0A0U3GR61	NC_007181.1	Op369
SACI_RS03305	infB	Saci_0695	Sacid_00675		554494	556302	+	translation initiation factor IF-2	Translation initiation factor IF-2	Translation, ribosomal structure and biogenesis	A0A0U3H271	NC_007181.1	Op370
SACI_RS03310	ndk	Saci_0696	Sacid_00676		556271	556708	-	nucleoside-diphosphate kinase	Nucleoside diphosphate kinase	Nucleotide transport and metabolism	A0A0U3FML2	NC_007181.1	Op371
SACI_RS03315	rpl24e	Saci_0697			556705	556893	-	50S ribosomal protein L24e		Translation, ribosomal structure and biogenesis	A0A0U2N9E7	NC_007181.1	Op371
SACI_RS03320	rps28e	Saci_0698	Sacid_00677		556957	557211	+	30S ribosomal protein S28e	hypothetical protein	Translation, ribosomal structure and biogenesis	A0A0U3FWV9	NC_007181.1	Op372
SACI_RS03325	upp	Saci_0699	Sacid_00678		557216	557866	+	uracil phosphoribosyltransferase	Uracil phosphoribosyltransferase	Nucleotide transport and metabolism	A0A0U2WZZ2	NC_007181.1	Op372
SACI_RS03330	gatB	Saci_0700	Sacid_00679		557908	559326	+	Asp-tRNA(Asn)/Glu-tRNA(Gln) amidotransferase subunit GatB	Aspartyl/glutamyl-tRNA(Asn/Gln) amidotransferase subunit B	Translation, ribosomal structure and biogenesis	A0A0U3F785	NC_007181.1	Op373
SACI_RS03335	xpt	Saci_0701	Sacid_00680		559395	560132	+	phosphoribosyltransferase	Xanthine phosphoribosyltransferase	Nucleotide transport and metabolism	A0A0U3H9Y4	NC_007181.1	Op374
SACI_RS03340	Saci_0702	Saci_0702	Sacid_00681		560129	560707	+	MBL fold metallo-hydrolase	hypothetical protein	General Function Prediction Only	A0A0U3H9U0	NC_007181.1	Op374
SACI_RS03345	moaA_2	Saci_0703	Sacid_00682		560743	562497	-	radical SAM protein	GTP 3',8-cyclase	General Function Prediction Only	A0A0U3FVA8	NC_007181.1	Op375
SACI_RS03350	thiL_2	Saci_0704	Sacid_00683		562567	563496	-	thiamine-monophosphate kinase	Thiamine-monophosphate kinase	Coenzyme transport and metabolism	A0A0U3GVE5	NC_007181.1	Op376
SACI_RS03360	purB	Saci_0706	Sacid_00684	als	563647	565005	-	adenylosuccinate lyase	Adenylosuccinate lyase	Nucleotide transport and metabolism	UPI000055235F	NC_007181.1	Op376
SACI_RS03365	purP-1	Saci_0707	Sacid_00685	purP	565047	566048	+	5-formaminoimidazole-4-carboxamide-1-(beta)-D-ribofuranosyl 5'-monophosphate synthetase	hypothetical protein	Nucleotide transport and metabolism	A0A0U3GFU8	NC_007181.1	Op377
SACI_RS03370	purP-2	Saci_0708	Sacid_00686	purP	566045	567094	+	5-formaminioimidazole-4-carboxamide-1- (beta)-D-ribofuranosyl 5’-monophosphate synthetase	hypothetical protein	Nucleotide transport and metabolism	A0A0U2VV35	NC_007181.1	Op377
SACI_RS03375	purA	Saci_0709	Sacid_00687		567223	568236	+	adenylosuccinate synthetase	Adenylosuccinate synthetase	Nucleotide transport and metabolism	A0A0U3FEW1	NC_007181.1	Op378
SACI_RS03380	Saci_0710	Saci_0710	Sacid_00688		568239	569642	+	NAD(P)/FAD-dependent oxidoreductase	Ferredoxin--NADP reductase	General Function Prediction Only	A0A0U2WSD8	NC_007181.1	Op378
SACI_RS03385	Saci_0711	Saci_0711	Sacid_00689		569680	570645	+	AsnC family transcriptional regulator	hypothetical protein	Transcription	UPI0000552364	NC_007181.1	Op378
SACI_RS03390	pheA	Saci_0712	Sacid_00690		570623	571423	-	prephenate dehydratase	Bifunctional chorismate mutase/prephenate dehydratase	Amino acid transport and metabolism	UPI0009B5AD9D	NC_007181.1	Op379
SACI_RS03395	tdcB	Saci_0713	Sacid_00691		571467	572708	-	threonine ammonia-lyase	L-threonine ammonia-lyase	Amino acid transport and metabolism	UPI0002B27D2C	NC_007181.1	Op380
SACI_RS03400	Saci_0714	Saci_0714	Sacid_00692		572709	573227	-	HIT domain-containing protein	AP-4-A phosphorylase	Nucleotide transport and metabolism	A0A0U3HAT6	NC_007181.1	Op380
SACI_RS03405	radA	Saci_0715	Sacid_00693	recA	573265	574230	-	DNA repair and recombination protein RadA	Protein RecA	Replication, recombination and repair	A0A0U3H2N4	NC_007181.1	Op380
SACI_RS03410	Saci_0716	Saci_0716	Sacid_00694		574292	574789	-	hypothetical protein	hypothetical protein	Translation, ribosomal structure and biogenesis	A0A0U3HI60	NC_007181.1	Op381
SACI_RS03415	rsmF_1	Saci_0717	Sacid_00695		574801	575817	-	RsmB/NOP family class I SAM-dependent RNA methyltransferase	Ribosomal RNA small subunit methyltransferase F	Translation, ribosomal structure and biogenesis	A0A0U3GN68	NC_007181.1	Op381
SACI_RS03420	cyaB	Saci_0718	Sacid_00696		575816	576373	+	class IV adenylate cyclase	hypothetical protein	Nucleotide transport and metabolism	A0A0U2N9D3	NC_007181.1	Op382
SACI_RS03425	salL	Saci_0719	Sacid_00697		576339	577175	+	S-adenosyl-l-methionine hydroxide adenosyltransferase family protein	Adenosyl-chloride synthase	Function Unknown	A0A0U3FWT8	NC_007181.1	Op382
SACI_RS03430	Saci_0720	Saci_0720	Sacid_00698		577130	577645	+	nicotinamide-nucleotide adenylyltransferase	Bifunctional NMN adenylyltransferase/Nudix hydrolase	Coenzyme transport and metabolism	UPI000055236D	NC_007181.1	Op382
SACI_RS03435	Saci_0721	Saci_0721	Sacid_00699		577659	578195	-	DUF99 family protein	hypothetical protein	Replication, recombination and repair	A0A0U2WZX7	NC_007181.1	Op383
SACI_RS03440	cdc6-1	Saci_0722	Sacid_00700		578164	579357	-	ORC1-type DNA replication protein 1 (AAA family ATPase)	hypothetical protein	Replication, recombination and repair	A0A0U2Y835	NC_007181.1	Op383
SACI_RS03450	Saci_0724	Saci_0724	Sacid_00702		580124	581809	+	hypothetical protein	hypothetical protein	Function Unknown	A0A0U3GJX8	NC_007181.1	Op384
SACI_RS11915	SACI_RS11915		Sacid_00703		582313	582486	-	hypothetical protein	hypothetical protein	No arCOG annotation	UPI000A41AA37	NC_007181.1	Op385
SACI_RS03455	Saci_0725	Saci_0725	Sacid_00704		582782	583939	+	MFS transporter	hypothetical protein	Carbohydrate transport and metabolism	UPI000840C93D	NC_007181.1	Op386
SACI_RS03460	SACI_RS03460		Sacid_00705		584094	584273	+	hypothetical protein	hypothetical protein	No arCOG annotation	A0A0U3FV95	NC_007181.1	Op387
SACI_RS03465	Saci_0726	Saci_0726	Sacid_00706		584239	584574	+	hypothetical protein	hypothetical protein	Function Unknown	A0A0U3GVD6	NC_007181.1	Op387
SACI_RS03470	Saci_0727	Saci_0727	Sacid_00708		584714	585013	+	transcriptional regulator	hypothetical protein	Translation, ribosomal structure and biogenesis	A0A0U3GFS8	NC_007181.1	Op388
SACI_RS03475	Saci_0728	Saci_0728	Sacid_00709		584988	585761	+	geranylgeranylglyceryl/heptaprenylglyceryl phosphate synthase	Geranylgeranylglyceryl phosphate synthase	General Function Prediction Only	A0A0U3FMR6	NC_007181.1	Op389
SACI_RS03480	secG	Saci_0729	Sacid_00710		585748	585927	+	preprotein translocase subunit Sec61beta / SecG	hypothetical protein	Intracellular trafficking, secretion, and vesicular transport	A0A0U3FEU7	NC_007181.1	Op389
SACI_RS03485	Saci_0730	Saci_0730	Sacid_00711		586235	586732	-	DUF367 family protein, Like Pre-rRNA processing protein TSR3	hypothetical protein	Function Unknown	A0A0U2WSC5	NC_007181.1	Op390
SACI_RS03490	Saci_0731	Saci_0731	Sacid_00712		586789	587040	+	Lrp/AsnC ligand binding domain-containing protein	hypothetical protein	Transcription	A0A0U2Y0A0	NC_007181.1	Op391
SACI_RS03495	Saci_0732	Saci_0732	Sacid_00713		587163	588344	+	DUF1743 domain-containing protein	hypothetical protein	General Function Prediction Only	A0A0U3H1Z9	NC_007181.1	Op392
SACI_RS03500	Saci_0733	Saci_0733	Sacid_00714		588683	589342	-	hypothetical protein	hypothetical protein	Function Unknown	A0A0U3H2M2	NC_007181.1	Op393
SACI_RS03505	btuD_2	Saci_0734	Sacid_00715		589347	590147	-	ABC transporter ATP-binding protein	Vitamin B12 import ATP-binding protein BtuD	Defense mechanisms	A0A0U3FMI2	NC_007181.1	Op393
SACI_RS03510	SACI_RS03510		Sacid_00716		590261	590485	+	hypothetical protein	hypothetical protein	No arCOG annotation	A0A0U2N9C5	NC_007181.1	Op394
SACI_RS11815	SACI_RS11815		Sacid_00717		590574	590774	-	hypothetical protein	hypothetical protein	No arCOG annotation	UPI000B1C0705	NC_007181.1	Op395
SACI_RS03515	Saci_0735	Saci_0735	Sacid_00718		590800	591231	+	hypothetical protein	hypothetical protein	No arCOG annotation	A0A0U3FWS6	NC_007181.1	Op396
SACI_RS03520	Saci_0736	Saci_0736	Sacid_00719		591228	592064	+	ABC transporter permease	hypothetical protein	Defense mechanisms	A0A0U3FF83	NC_007181.1	Op396
SACI_RS03525	btuD_3	Saci_0737	Sacid_00720		592061	592852	+	ABC transporter ATP-binding protein	Vitamin B12 import ATP-binding protein BtuD	Defense mechanisms	A0A0U2Y820	NC_007181.1	Op396
SACI_RS03530	Saci_0738	Saci_0738	Sacid_00721		592836	593333	+	hypothetical protein	hypothetical protein	No arCOG annotation	A0A0U3GJW7	NC_007181.1	Op396
SACI_RS03535	Saci_0739	Saci_0739	Sacid_00722		593330	593644	+	hypothetical protein	hypothetical protein	Transcription	A0A0U3H9Q6	NC_007181.1	Op396
SACI_RS11580	SACI_RS11580				594292	594510	+	integrase		Function Unknown		NC_007181.1	Op397
SACI_RS03545	Saci_0742	Saci_0742	Sacid_00724		594570	594803	-	hypothetical protein	hypothetical protein	Function Unknown	A0A0U3FV80	NC_007181.1	Op398
SACI_RS03550	Saci_0743	Saci_0743	Sacid_00725		594856	595146	+	hypothetical protein	hypothetical protein	No arCOG annotation	A0A0U3GVB9	NC_007181.1	Op399
SACI_RS03555	Saci_0744	Saci_0744	Sacid_00726		595153	596007	+	NAD(P)/FAD-dependent oxidoreductase	hypothetical protein	General Function Prediction Only	A0A0U3HL99	NC_007181.1	Op399
SACI_RS03560	Saci_0745	Saci_0745	Sacid_00727		595967	596758	-	hypothetical protein	hypothetical protein	Carbohydrate transport and metabolism	A0A0U2VUZ8	NC_007181.1	Op400
SACI_RS03565	Saci_0746	Saci_0746	Sacid_00728		596755	597045	-	hypothetical protein	hypothetical protein	Function Unknown	A0A0U3FNE7	NC_007181.1	Op400
SACI_RS03570	hxlB	Saci_0747	Sacid_00729	murR	597129	597806	+	6-phospho-3-hexuloisomerase	HTH-type transcriptional regulator MurR	Cell wall/membrane/envelope biogenesis	UPI0002B26666	NC_007181.1	Op401
SACI_RS03575	cedB	Saci_0748	Sacid_00730		597891	599684	+	DNA import protein CedB (ATP-binding)	hypothetical protein	Replication, recombination and repair	A0A0U3GTT0	NC_007181.1	Op402
SACI_RS03580	Saci_0749	Saci_0749	Sacid_00731		599664	600092	-	hypothetical protein	hypothetical protein	Function Unknown	A0A0U3H1Y2	NC_007181.1	Op403
SACI_RS03585	lysY	Saci_0750	Sacid_00732	argC	600153	601205	+	[LysW]-L-2-aminoadipate/[LysW]-L-glutamate phosphate reductase	[LysW]-L-2-aminoadipate 6-phosphate reductase	Amino acid transport and metabolism	A0A0U3H228	NC_007181.1	Op404
SACI_RS03590	lysZ	Saci_0751	Sacid_00733	argB	601207	601992	+	[LysW]-aminoadipate/[LysW]-glutamate kinase	[LysW]-aminoadipate kinase	Amino acid transport and metabolism	A0A0U3GN43	NC_007181.1	Op404
SACI_RS03595	lysM	Saci_0752	Sacid_00734	asnC_1	601992	602414	+	Lrp/AsnC family transcriptional regulator	Regulatory protein AsnC	Transcription	A0A0U2W3R8	NC_007181.1	Op404
SACI_RS03600	lysW	Saci_0753	Sacid_00735	argW	602479	602649	+	Alpha-aminoadipate/glutamate carrier protein LysW	hypothetical protein	Amino acid transport and metabolism	A0A0U3HDS3	NC_007181.1	Op405
SACI_RS03605	lysX	Saci_0754	Sacid_00736	lysX_1	602646	603503	+	Alpha-aminoadipate--LysW ligase LysX	Alpha-aminoadipate--LysW ligase LysX	Coenzyme transport and metabolism	A0A0U2WZV0	NC_007181.1	Op405
SACI_RS03610	lysJ	Saci_0755	Sacid_00737	argD	603500	604663	+	[LysW]-aminoadipate semialdehyde/glutamate semialdehyde transaminase	[LysW]-aminoadipate semialdehyde transaminase	Amino acid transport and metabolism	A0A0U2Y804	NC_007181.1	Op405
SACI_RS03615	lysK	Saci_0756	Sacid_00738	argE	604611	605651	+	[LysW]-lysine/[LysW]-ornithine hydrolase	[LysW]-lysine hydrolase	Amino acid transport and metabolism	A0A0U3F736	NC_007181.1	Op405
SACI_RS03620	uppS	Saci_0757	Sacid_00739	cpdS	605636	606424	+	di-trans,poly-cis-decaprenylcistransferase	(2Z,6E)-farnesyl diphosphate synthase	Lipid transport and metabolism	A0A0U3H9P1	NC_007181.1	Op405
SACI_RS03625	rps8e	Saci_0758	Sacid_00740		606457	606843	+	30S ribosomal protein S8e	hypothetical protein	Translation, ribosomal structure and biogenesis	A0A0U3FV68	NC_007181.1	Op405
SACI_RS03630	Saci_0759	Saci_0759	Sacid_00741		606840	607118	+	hypothetical protein	hypothetical protein	Intracellular trafficking, secretion, and vesicular transport	A0A0U2NER7	NC_007181.1	Op405
SACI_RS03640	SACI_RS03640		Sacid_00742		607284	607526	-	hypothetical protein	hypothetical protein	No arCOG annotation	A0A0U3HL87	NC_007181.1	Op406
SACI_RS03645	galE	Saci_0761	Sacid_00743		607507	608436	-	NAD-dependent epimerase/dehydratase family protein	UDP-glucose 4-epimerase	Cell wall/membrane/envelope biogenesis	A0A0U3GFP8	NC_007181.1	Op406
SACI_RS03655	iolD	Saci_0763	Sacid_00744		608869	610491	-	thiamine pyrophosphate-binding protein	3D-(3,5/4)-trihydroxycyclohexane-1,2-dione hydrolase	Amino acid transport and metabolism	A0A0U2VUW7	NC_007181.1	Op407
SACI_RS03665	Saci_0765	Saci_0765	Sacid_00746		610693	611253	+	nucleotidyltransferase	hypothetical protein	General Function Prediction Only	A0A0U3FNC6	NC_007181.1	Op408
SACI_RS03670	Saci_0766	Saci_0766			611250	611420	-	50S ribosomal protein L40e		Translation, ribosomal structure and biogenesis	A0A0U3HCT7	NC_007181.1	Op409
SACI_RS03675	nusA	Saci_0767	Sacid_00747		611490	611996	+	transcription elongation factor NusA	hypothetical protein	Transcription	A0A0U2WS94	NC_007181.1	Op410
SACI_RS03680	aspC	Saci_0768	Sacid_00748	aspS	612003	613289	+	aspartate--tRNA(Asn) ligase	Aspartate--tRNA(Asp/Asn) ligase	Translation, ribosomal structure and biogenesis	A0A0U2Y063	NC_007181.1	Op410
SACI_RS03685	truD	Saci_0769	Sacid_00749		613286	614407	-	tRNA pseudouridine(13) synthase TruD	tRNA pseudouridine synthase D	Translation, ribosomal structure and biogenesis	A0A0U3H1W4	NC_007181.1	Op411
SACI_RS03690	pth	Saci_0770	Sacid_00750		614404	614766	-	peptidyl-tRNA hydrolase	hypothetical protein	Translation, ribosomal structure and biogenesis	A0A0U3GN27	NC_007181.1	Op411
SACI_RS11585	Saci_0771	Saci_0771			614806	615018	+	DUF1610 domain-containing protein		Translation, ribosomal structure and biogenesis	UPI0000552399	NC_007181.1	Op412
SACI_RS03695	ef1b	Saci_0772	Sacid_00751		615029	615304	+	elongation factor 1-beta	hypothetical protein	Translation, ribosomal structure and biogenesis	A0A0U3FYI1	NC_007181.1	Op412
SACI_RS03700	ftsH_2	Saci_0773	Sacid_00752		615408	617717	+	CDC48 family AAA ATPase	ATP-dependent zinc metalloprotease FtsH	Posttranslational modification, protein turnover, chaperones	UPI00064E4324	NC_007181.1	Op413
SACI_RS03705	Saci_0774	Saci_0774	Sacid_00753		617722	617946	+	hypothetical protein	hypothetical protein	Function Unknown	A0A0U2W3Q4	NC_007181.1	Op413
SACI_RS03710	fen1	Saci_0775	Sacid_00754		617953	619008	+	flap endonuclease-1	hypothetical protein	Replication, recombination and repair	UPI0009B5BDA5	NC_007181.1	Op413
SACI_RS03715	cysG_1	Saci_0776	Sacid_00755		619060	619722	+	NAD-binding protein	Siroheme synthase	Coenzyme transport and metabolism	A0A0U3FWP6	NC_007181.1	Op414
SACI_RS03720	hemA	Saci_0777	Sacid_00756		619712	620956	+	glutamyl-tRNA reductase	Glutamyl-tRNA reductase	Coenzyme transport and metabolism	A0A0U2WZT7	NC_007181.1	Op414
SACI_RS03725	hemB	Saci_0778	Sacid_00757		620910	621920	+	porphobilinogen synthase	Delta-aminolevulinic acid dehydratase	Coenzyme transport and metabolism	A0A0U3FF42	NC_007181.1	Op414
SACI_RS03730	hemL	Saci_0779	Sacid_00758		621917	623179	+	glutamate-1-semialdehyde 2,1-aminomutase	Glutamate-1-semialdehyde 2,1-aminomutase	Coenzyme transport and metabolism	UPI00005523A0	NC_007181.1	Op414
SACI_RS03735	hemC	Saci_0780	Sacid_00759		623176	624066	+	hydroxymethylbilane synthase	Porphobilinogen deaminase	Coenzyme transport and metabolism	A0A0U3H9M5	NC_007181.1	Op414
SACI_RS03740	Saci_0781	Saci_0781	Sacid_00760		624041	624703	+	uroporphyrinogen-III synthase	hypothetical protein	Coenzyme transport and metabolism	A0A0U3GKS6	NC_007181.1	Op414
SACI_RS03745	SACI_RS03745		Sacid_00761		624696	624962	+	hypothetical protein	hypothetical protein	Function Unknown	A0A0U3H2V5	NC_007181.1	Op414
SACI_RS03750	Saci_0782	Saci_0782	Sacid_00762		624965	626617	+	alkaline phosphatase family protein	hypothetical protein	General Function Prediction Only	A0A0U3HL68	NC_007181.1	Op414
SACI_RS03755	SACI_RS03755		Sacid_00763, Sacid_00764		626583	627977	+	FAD-dependent oxidoreductase	hypothetical protein	General Function Prediction Only		NC_007181.1	Op414
SACI_RS03760	hcnC		Sacid_00765, Sacid_00766		627974	629082	+	FAD-binding oxidoreductase	Hydrogen cyanide synthase subunit HcnC	Amino acid transport and metabolism		NC_007181.1	Op414
SACI_RS03765	Saci_0787	Saci_0787	Sacid_00767		629075	630055	-	hypothetical protein	hypothetical protein	Translation, ribosomal structure and biogenesis	A0A0U3FNA2	NC_007181.1	Op415
SACI_RS03770	lig	Saci_0788	Sacid_00768		630109	631905	-	ATP-dependent DNA ligase	DNA ligase	Replication, recombination and repair	A0A0U2WS79	NC_007181.1	Op416
SACI_RS03775	dcd	Saci_0789	Sacid_00769	dcd_1	632052	632570	+	dCTP deaminase	dCTP deaminase, dUMP-forming	Nucleotide transport and metabolism	A0A0U2Y048	NC_007181.1	Op417
SACI_RS03780	Saci_0790	Saci_0790	Sacid_00770		632560	633267	-	hypothetical protein	hypothetical protein	Function Unknown	A0A0U3H2H7	NC_007181.1	Op418
SACI_RS03785	Saci_0791	Saci_0791	Sacid_00771		633321	634028	-	thioredoxin family protein	hypothetical protein	Posttranslational modification, protein turnover, chaperones	A0A0U3H7C9	NC_007181.1	Op419
SACI_RS03790	Saci_0792	Saci_0792	Sacid_00772		634077	634760	-	TIGR00296 family protein	hypothetical protein	Function Unknown	A0A0U3GN12	NC_007181.1	Op420
SACI_RS03795	Saci_0793	Saci_0793	Sacid_00773		634729	635196	-	Mut7-C RNAse domain-containing protein	hypothetical protein	General Function Prediction Only	A0A0U2W3N3	NC_007181.1	Op420
SACI_RS03800	Saci_0794	Saci_0794	Sacid_00774		635196	635447	-	hypothetical protein	hypothetical protein	Function Unknown	A0A0U3FWP1	NC_007181.1	Op420
SACI_RS03805	Saci_0795	Saci_0795	Sacid_00775		635498	637264	+	NFACT family protein	hypothetical protein	Transcription	A0A0U3GZK3	NC_007181.1	Op421
SACI_RS03810	Saci_0796	Saci_0796	Sacid_00776		637298	638158	+	hypothetical protein	hypothetical protein	Signal transduction mechanisms	A0A0U3HDN7	NC_007181.1	Op421
SACI_RS03815	Saci_0797	Saci_0797	Sacid_00777		638161	639978	+	DUF460 domain-containing protein	hypothetical protein	General Function Prediction Only	A0A0U3FF23	NC_007181.1	Op421
SACI_RS03820	mat	Saci_0798	Sacid_00778		639970	641181	-	Archaeal S-adenosylmethionine synthetase	S-adenosylmethionine synthase	Amino acid transport and metabolism	A0A0U3H9R1	NC_007181.1	Op422
SACI_RS03825	Saci_0799	Saci_0799	Sacid_00779		641214	641477	-	ribonucleoprotein	hypothetical protein	Transcription	A0A0U3FHU0	NC_007181.1	Op422
SACI_RS03830	Saci_0800	Saci_0800	Sacid_00780		641612	641908	+	ArsR family transcriptional regulator	hypothetical protein	Transcription	A0A0U3GJR4	NC_007181.1	Op423
SACI_RS03835	pyrG	Saci_0801	Sacid_00781		641879	643468	-	CTP synthase	CTP synthase	Nucleotide transport and metabolism	A0A0U3FV41	NC_007181.1	Op424
SACI_RS03840	hxlA	Saci_0802	Sacid_00782		643539	644225	+	orotidine 5'-phosphate decarboxylase	3-hexulose-6-phosphate synthase	Carbohydrate transport and metabolism	UPI00005523B4	NC_007181.1	Op425
SACI_RS03845	Saci_0803	Saci_0803	Sacid_00783		644254	644706	+	hypothetical protein	hypothetical protein	Function Unknown	A0A0U3FTB0	NC_007181.1	Op425
SACI_RS03850	Saci_0804	Saci_0804	Sacid_00784		644764	645186	-	DUF2153 domain-containing protein	hypothetical protein	Function Unknown	UPI0002B284F5	NC_007181.1	Op426
SACI_RS03855	Saci_0805	Saci_0805	Sacid_00785		645240	645635	-	hypothetical protein	hypothetical protein	Function Unknown	A0A0U2NEN9	NC_007181.1	Op427
SACI_RS03860	glmM	Saci_0806	Sacid_00786		645632	646996	-	phosphoglucosamine mutase	Phosphoglucosamine mutase	Carbohydrate transport and metabolism	A0A0U3HL63	NC_007181.1	Op427
SACI_RS03865	agl16	Saci_0807	Sacid_00787	pimA	647232	648290	-	Archaeal glycosylation protein 16 (glycosyltransferase family 4 protein)	Phosphatidyl-myo-inositol mannosyltransferase	Cell wall/membrane/envelope biogenesis	A0A0U3FMJ3	NC_007181.1	Op428
SACI_RS11590	SACI_RS11590				648575	648803	+	hypothetical protein		No arCOG annotation		NC_007181.1	Op429
SACI_RS03875	rsmC	Saci_0810	Sacid_00789		648880	649443	-	class I SAM-dependent methyltransferase	Ribosomal RNA small subunit methyltransferase C	Translation, ribosomal structure and biogenesis	A0A0U3FEN3	NC_007181.1	Op430
SACI_RS03880	truB_1	Saci_0811	Sacid_00790		649445	650179	-	RNA-guided pseudouridylation complex pseudouridine synthase subunit Cbf5	tRNA pseudouridine synthase B	Translation, ribosomal structure and biogenesis	UPI0009B5C125	NC_007181.1	Op430
SACI_RS03885	truB_2		Sacid_00791		650217	650471	-	H/ACA RNA-protein complex component Cbf5p	tRNA pseudouridine synthase B	Translation, ribosomal structure and biogenesis	A0A0U3GTN2	NC_007181.1	Op430
SACI_RS03890	rpl14e	Saci_0813	Sacid_00792		650473	650763	-	50S ribosomal protein L14e	hypothetical protein	Translation, ribosomal structure and biogenesis	A0A0U3HAL5	NC_007181.1	Op430
SACI_RS03895	dbpA	Saci_0814	Sacid_00793		650808	653543	-	DEAD/DEAH box helicase	ATP-dependent RNA helicase DbpA	General Function Prediction Only	A0A0U2Y035	NC_007181.1	Op431
SACI_RS03900	Saci_0815	Saci_0815	Sacid_00794		653584	655284	+	DUF87 domain-containing protein	hypothetical protein	Replication, recombination and repair	A0A0U3GMZ6	NC_007181.1	Op432
SACI_RS03905	Saci_0816	Saci_0816	Sacid_00795		655287	655604	+	hypothetical protein	hypothetical protein	Function Unknown	A0A0U3H1Y5	NC_007181.1	Op432
SACI_RS03910	pcnaB	Saci_0817	Sacid_00796		655601	656353	+	DNA polymerase sliding clamp	hypothetical protein	Replication, recombination and repair	A0A0U3FM53	NC_007181.1	Op432
SACI_RS03915	mtaD_1	Saci_0818	Sacid_00797		656317	657420	-	amidohydrolase family protein	5-methylthioadenosine/S-adenosylhomocysteine deaminase	Nucleotide transport and metabolism	A0A0U2N979	NC_007181.1	Op433
SACI_RS03920	gch3	Saci_0819	Sacid_00798		657402	658061	-	GTP cyclohydrolase IIa	hypothetical protein	Nucleotide transport and metabolism	A0A0U2Y7W8	NC_007181.1	Op433
SACI_RS03925	ribH	Saci_0820	Sacid_00799		658058	658534	-	6,7-dimethyl-8-ribityllumazine synthase	6,7-dimethyl-8-ribityllumazine synthase	Coenzyme transport and metabolism	UPI00005523C3	NC_007181.1	Op433
SACI_RS03930	Saci_0821	Saci_0821	Sacid_00800		658506	658976	-	riboflavin synthase	hypothetical protein	Coenzyme transport and metabolism	A0A0U3FF10	NC_007181.1	Op433
SACI_RS03935	ribB	Saci_0822	Sacid_00801		658973	659635	-	3,4-dihydroxy-2-butanone-4-phosphate synthase	3,4-dihydroxy-2-butanone 4-phosphate synthase	Coenzyme transport and metabolism	A0A0U3F6Y4	NC_007181.1	Op433
SACI_RS03940	Saci_0823	Saci_0823	Sacid_00802		659676	660239	-	hypothetical protein	hypothetical protein	No arCOG annotation	A0A0U3FV31	NC_007181.1	Op433
SACI_RS03945	Saci_0824	Saci_0824	Sacid_00803		660301	661065	+	DUF2208 domain-containing protein	hypothetical protein	Function Unknown	A0A0U3GKN1	NC_007181.1	Op434
SACI_RS03950	cbiA	Saci_0825	Sacid_00804	cobB	661036	662340	-	cobyrinate a,c-diamide synthase	Cobyrinate a,c-diamide synthase	Coenzyme transport and metabolism	A0A0U3H2S4	NC_007181.1	Op435
SACI_RS03955	pcnaA	Saci_0826	Sacid_00805	pcn, pcn1	662339	663121	+	proliferating cell nuclear antigen (pcna)	hypothetical protein	Replication, recombination and repair	A0A0U3FMI4	NC_007181.1	Op436
SACI_RS03960	metE_1	Saci_0827	Sacid_00806		663121	664095	+	5-methyltetrahydropteroyltriglutamate--homocysteine methyltransferase	5-methyltetrahydropteroyltriglutamate--homocysteine methyltransferase	Amino acid transport and metabolism	M1I3G4	NC_007181.1	Op436
SACI_RS03965	metE_2	Saci_0828	Sacid_00807		664088	665107	+	methionine synthase	5-methyltetrahydropteroyltriglutamate--homocysteine methyltransferase	Amino acid transport and metabolism	A0A0U3GSJ8	NC_007181.1	Op436
SACI_RS03970	rps15	Saci_0829	Sacid_00808		665113	665574	+	30S ribosomal protein S15	hypothetical protein	Translation, ribosomal structure and biogenesis	A0A0U3GTL8	NC_007181.1	Op436
SACI_RS03975	cbiX	Saci_0830	Sacid_00809	sirB	665548	665919	-	sirohydrochlorin cobaltochelatase	Sirohydrochlorin ferrochelatase	Inorganic ion transport and metabolism	A0A0U3HAJ5	NC_007181.1	Op437
SACI_RS03980	rps6e	Saci_0831	Sacid_00810		665983	666624	+	30S ribosomal protein S6e	hypothetical protein	Translation, ribosomal structure and biogenesis	A0A0U3FN67	NC_007181.1	Op438
SACI_RS03985	tuf_1	Saci_0832	Sacid_00811		666633	667883	+	translation initiation factor IF-2 subunit gamma	Elongation factor Tu	Translation, ribosomal structure and biogenesis	A0A0U3H6I5	NC_007181.1	Op438
SACI_RS03990	Saci_0833	Saci_0833	Sacid_00812		667865	668281	+	PIN domain-containing protein	hypothetical protein	General Function Prediction Only	A0A0U2WS52	NC_007181.1	Op438
SACI_RS03995	rpoE	Saci_0834	Sacid_00813	rnr	668286	668837	+	DNA-directed RNA polymerase subunit E	Ribonuclease R	Transcription	A0A0U3FWL7	NC_007181.1	Op438
SACI_RS04000	Saci_0835	Saci_0835	Sacid_00814		668837	669043	+	DNA-binding protein	hypothetical protein	Transcription	A0A0U2WZP5	NC_007181.1	Op438
SACI_RS04005	Saci_0836	Saci_0836	Sacid_00815		669058	669552	+	DUF359 domain-containing protein, GTP-dependent dephospho-CoA kinase	hypothetical protein	Function Unknown	A0A0U2Y7V1	NC_007181.1	Op438
SACI_RS04010	apgM	Saci_0837	Sacid_00816		669605	670846	-	2,3-bisphosphoglycerate-independent phosphoglycerate mutase	2,3-bisphosphoglycerate-independent phosphoglycerate mutase	Carbohydrate transport and metabolism	A0A0U3FM39	NC_007181.1	Op439
SACI_RS04015	sav	Saci_0838	Sacid_00817	ftsH_3	670843	673086	-	CDC48 family AAA ATPase, Protein SAV	ATP-dependent zinc metalloprotease FtsH	Posttranslational modification, protein turnover, chaperones	UPI00005523D5	NC_007181.1	Op439
SACI_RS04020	rgy_2	Saci_0839	Sacid_00819	rgy, top-rgy	673149	676887	+	reverse gyrase, topR-1 homolog	Reverse gyrase	No arCOG annotation		NC_007181.1	Op440
SACI_RS04025	Saci_0840	Saci_0840	Sacid_00820		676892	677785	+	carbon-nitrogen hydrolase family protein	hypothetical protein	General Function Prediction Only	A0A0U3H9H7	NC_007181.1	Op440
SACI_RS04030	Saci_0841	Saci_0841	Sacid_00821		677802	678131	-	30S ribosomal protein S25e	hypothetical protein	Translation, ribosomal structure and biogenesis	A0A0U3HDL1	NC_007181.1	Op441
SACI_RS04035	Saci_0842	Saci_0842	Sacid_00822		678181	678936	+	TrmB family transcriptional regulator	hypothetical protein	Transcription	A0A0U3FEZ7	NC_007181.1	Op442
SACI_RS04040	nikR	Saci_0843	Sacid_00823		678974	679126	+	type II toxin-antitoxin system ParD family antitoxin	Nickel-responsive regulator	Transcription	A0A0U3F6W8	NC_007181.1	Op442
SACI_RS04045	trmI	Saci_0844	Sacid_00824		679204	679971	+	tRNA (adenine-N1)-methyltransferase	tRNA (adenine(58)-N(1))-methyltransferase TrmI	Translation, ribosomal structure and biogenesis	A0A0U3FMH0	NC_007181.1	Op443
SACI_RS04050	Saci_0845	Saci_0845	Sacid_00825		679989	680318	+	hypothetical protein	hypothetical protein	Function Unknown	A0A0U3GKL4	NC_007181.1	Op443
SACI_RS04055	Saci_0846	Saci_0846	Sacid_00826		680315	681274	+	V-type ATPase subunit	hypothetical protein	Energy production and conversion	A0A0U3GSI2	NC_007181.1	Op443
SACI_RS04060	Saci_0847	Saci_0847	Sacid_00827		681257	681586	-	hypothetical protein	hypothetical protein	Function Unknown	A0A0U3GV41	NC_007181.1	Op444
SACI_RS04065	Saci_0848	Saci_0848	Sacid_00828		681646	682626	+	aldo/keto reductase	hypothetical protein	Energy production and conversion	A0A0U3FRY6	NC_007181.1	Op445
SACI_RS04070	Saci_0849	Saci_0849	Sacid_00829		682610	683185	-	XTP/dITP diphosphatase	dITP/XTP pyrophosphatase	Nucleotide transport and metabolism	A0A0U3HAI3	NC_007181.1	Op446
SACI_RS04075	Saci_0850	Saci_0850	Sacid_00830		683139	683798	-	Kae1-associated kinase Bud32	hypothetical protein	Signal transduction mechanisms	A0A0U2VUP4	NC_007181.1	Op446
SACI_RS04080	kae1	Saci_0851	Sacid_00831	tsaD	683789	684787	-	N(6)-L-threonylcarbamoyladenine synthase Kae1	tRNA N6-adenosine threonylcarbamoyltransferase	Replication, recombination and repair	A0A0U3FN59	NC_007181.1	Op446
SACI_RS11595	rps27ae	Saci_0852			684784	684978	-	30S ribosomal protein S27ae		Translation, ribosomal structure and biogenesis	M1I3J1	NC_007181.1	Op446
SACI_RS04085	rps24e	Saci_0853	Sacid_00832		684959	685315	-	30S ribosomal protein S24e	hypothetical protein	Translation, ribosomal structure and biogenesis	A0A0U2WS36	NC_007181.1	Op446
SACI_RS04090	thi4_2	Saci_0854	Sacid_00833	thi4	685342	686139	-	thiazole biosynthesis protein	Thiamine thiazole synthase	Carbohydrate transport and metabolism	A0A0U2XZZ7	NC_007181.1	Op446
SACI_RS11600	Saci_0855	Saci_0855			686222	686431	+	TRASH domain-containing protein		Function Unknown	UPI00005523E6	NC_007181.1	Op447
SACI_RS04095	ubiX	Saci_0856	Sacid_00834		686362	687024	+	UbiX family flavin prenyltransferase	Flavin prenyltransferase UbiX	Coenzyme transport and metabolism	A0A0U2WZN2	NC_007181.1	Op447
SACI_RS04100	Saci_0857	Saci_0857	Sacid_00835		686987	687382	-	hypothetical protein	hypothetical protein	Function Unknown	A0A0U2Y7T4	NC_007181.1	Op448
SACI_RS04105	endA	Saci_0858	Sacid_00836		687428	687973	-	tRNA-intron lyase	hypothetical protein	Translation, ribosomal structure and biogenesis	A0A0U3FM22	NC_007181.1	Op449
SACI_RS04110	Saci_0859	Saci_0859	Sacid_00837		687983	688615	-	DUF47 family protein	hypothetical protein	Inorganic ion transport and metabolism	A0A0U2N959	NC_007181.1	Op449
SACI_RS04115	Saci_0860	Saci_0860	Sacid_00838		688640	689038	-	hypothetical protein	hypothetical protein	Function Unknown	A0A0U3HDJ6	NC_007181.1	Op449
SACI_RS04120	Saci_0861	Saci_0861	Sacid_00839		689035	689403	-	hypothetical protein	hypothetical protein	Function Unknown	A0A0U3FEY0	NC_007181.1	Op449
SACI_RS04125	glyS	Saci_0862	Sacid_00840		689396	691120	-	glycine--tRNA ligase	hypothetical protein	Translation, ribosomal structure and biogenesis	A0A0U3F6V1	NC_007181.1	Op449
SACI_RS04130	gbuA_1	Saci_0863	Sacid_00841	speB	691161	692051	+	agmatinase	Guanidinobutyrase	Amino acid transport and metabolism	A0A0U3GJM3	NC_007181.1	Op450
SACI_RS11605	rpoP	Saci_0864	Sacid_00842		692029	692175	-	DNA-directed RNA polymerase subunit P	hypothetical protein	Transcription	A0A0U3GKK2	NC_007181.1	Op451
SACI_RS04135	yciH	Saci_0865	Sacid_00843		692263	692562	+	stress response translation initiation inhibitor YciH, Protein translation factor SUI1 homolog	hypothetical protein	Translation, ribosomal structure and biogenesis	A0A0U3GSG6	NC_007181.1	Op452
SACI_RS04140	tfb1	Saci_0866	Sacid_00844		692672	693595	-	transcription initiation factor IIB	hypothetical protein	Transcription	A0A0U3GTI4	NC_007181.1	Op453
SACI_RS04145	Saci_0867	Saci_0867	Sacid_00845		693704	693973	+	DUF131 domain-containing protein	hypothetical protein	Function Unknown	A0A0U3GFH0	NC_007181.1	Op454
SACI_RS11820	SACI_RS11820				694196	694357	-	integrase		Function Unknown		NC_007181.1	Op455
SACI_RS04155	Saci_0869	Saci_0869	Sacid_00847		694942	696009	-	glycosyltransferase	hypothetical protein	Cell wall/membrane/envelope biogenesis	A0A0U3H2B3	NC_007181.1	Op456
SACI_RS04160	Saci_0870	Saci_0870	Sacid_00848		696029	696892	+	glycosyltransferase	hypothetical protein	Cell wall/membrane/envelope biogenesis	A0A0U3FN47	NC_007181.1	Op457
SACI_RS04165	htpX1	Saci_0871	Sacid_00849		697526	698449	-	zinc metalloprotease HtpX homolog 1	Protease HtpX	Posttranslational modification, protein turnover, chaperones	A0A0U2WS16	NC_007181.1	Op458
SACI_RS04170	cadA	Saci_0872	Sacid_00850	copA	698592	700817	-	cadmium-translocating P-type ATPase	Copper-exporting P-type ATPase	Inorganic ion transport and metabolism	A0A0U2XZX9	NC_007181.1	Op459
SACI_RS11610	Saci_0873	Saci_0873	Sacid_00851		700810	700977	-	YHS domain-containing protein	hypothetical protein	Function Unknown	M1ITZ6	NC_007181.1	Op459
SACI_RS04175	Saci_0874	Saci_0874	Sacid_00852		701108	701617	+	TRASH domain-containing protein	hypothetical protein	Inorganic ion transport and metabolism	M1J1D5	NC_007181.1	Op460
SACI_RS04180	Saci_0875	Saci_0875	Sacid_00853		701644	701922	+	hypothetical protein	hypothetical protein	Function Unknown	A0A0U2Y7S2	NC_007181.1	Op460
SACI_RS04185	ftsH_4	Saci_0877	Sacid_00854		701985	703760	+	AAA family ATPase	ATP-dependent zinc metalloprotease FtsH	Posttranslational modification, protein turnover, chaperones	F2Z698	NC_007181.1	Op461
SACI_RS04190	Saci_0878	Saci_0878	Sacid_00855		703792	704349	+	hypothetical protein	hypothetical protein	Function Unknown	A0A0U2N947	NC_007181.1	Op461
SACI_RS04195	Saci_0879	Saci_0879	Sacid_00856		704349	705005	+	hypothetical protein	hypothetical protein	Function Unknown	A0A0U3FUY5	NC_007181.1	Op461
SACI_RS04200	ykoD_1	Saci_0880	Sacid_00857		704955	706073	-	ATP-binding cassette domain-containing protein	Putative HMP/thiamine import ATP-binding protein YkoD	Inorganic ion transport and metabolism	A0A0U3FEV3	NC_007181.1	Op462
SACI_RS04205	Saci_0881	Saci_0881	Sacid_00858		706323	707582	-	hypothetical protein	hypothetical protein	Function Unknown	A0A0U3F6T9	NC_007181.1	Op463
SACI_RS04210	Saci_0882	Saci_0882	Sacid_00859		708228	708533	+	Predicted TF regulator	hypothetical protein	Transcription	A0A0U3FMD4	NC_007181.1	Op464
SACI_RS04215	amt	Saci_0883	Sacid_00860		708849	710294	+	Ammonia permease, ammonium transporter	Ammonia channel	Inorganic ion transport and metabolism	UPI0002B27354	NC_007181.1	Op465
SACI_RS04220	pp2a	Saci_0884	Sacid_00861	saci_pp2a	710350	711231	-	metallophosphoesterase	hypothetical protein	Signal transduction mechanisms	A0A0U3GSF1	NC_007181.1	Op466
SACI_RS04225	araD	Saci_0885	Sacid_00862	D-XAD, dgoD	711318	712505	+	xylonate/arabinoate dehydratase, mandelate racemase/muconate lactonizing enzyme family protein	D-galactonate dehydratase	Cell wall/membrane/envelope biogenesis	A0A0U3GTH2	NC_007181.1	Op467
SACI_RS04230	naiP	Saci_0886	Sacid_00863		712521	714002	-	MFS transporter	Putative niacin/nicotinamide transporter NaiP	Carbohydrate transport and metabolism	A0A0U3HAF2	NC_007181.1	Op468
SACI_RS04235	uspA	Saci_0887	Sacid_00864	nhaX_1	714103	714489	-	universal stress protein UspA	Stress response protein NhaX	Signal transduction mechanisms	A0A0U3H2A0	NC_007181.1	Op469
SACI_RS04240	mtaD_2	Saci_0888	Sacid_00865		714792	716015	+	amidohydrolase	5-methylthioadenosine/S-adenosylhomocysteine deaminase	Nucleotide transport and metabolism	A0A0U3GMT7	NC_007181.1	Op470
SACI_RS04255	Saci_0891	Saci_0891	Sacid_00867		716583	716852	-	UPF0147 family protein	hypothetical protein	Function Unknown	A0A0U3FN36	NC_007181.1	Op471
SACI_RS04260	Saci_0892	Saci_0892	Sacid_00868		716910	717269	+	Zn-finger protein (UPF0148 family)	hypothetical protein	General Function Prediction Only	A0A0U2WS00	NC_007181.1	Op472
SACI_RS04265	tmk_1	Saci_0893	Sacid_00869	tmk	717238	717822	-	dTMP kinase	Thymidylate kinase	Nucleotide transport and metabolism	A0A0U2NCC3	NC_007181.1	Op473
SACI_RS04270	Saci_0894	Saci_0894	Sacid_00870		717813	718904	-	hypothetical protein	hypothetical protein	General Function Prediction Only	A0A0U2Y7Q7	NC_007181.1	Op473
SACI_RS04275	Saci_0895	Saci_0895	Sacid_00871		718901	719437	-	hypothetical protein	hypothetical protein	Function Unknown	A0A0U2XZW4	NC_007181.1	Op473
SACI_RS04280	Saci_0896	Saci_0896	Sacid_00872		719478	719996	+	AAA family ATPase	hypothetical protein	Replication, recombination and repair	A0A0U3H9A7	NC_007181.1	Op474
SACI_RS04285	carS	Saci_0897	Sacid_00873		719987	720484	+	CDP-2,3-bis-(O-geranylgeranyl)-sn-glycerol synthase (CDP-archaeol synthase)	hypothetical protein	Lipid transport and metabolism	A0A0U3FUX4	NC_007181.1	Op474
SACI_RS04290	Saci_0898	Saci_0898	Sacid_00874		720478	720846	+	hypothetical protein	hypothetical protein	Function Unknown	A0A0U2NEG1	NC_007181.1	Op474
SACI_RS04295	Saci_0899	Saci_0899	Sacid_00875		720852	721073	+	hypothetical protein	hypothetical protein	Function Unknown	A0A0U2N939	NC_007181.1	Op474
SACI_RS04300	mcmA	Saci_0900	Sacid_00876	mcm	721095	723161	-	minichromosome maintenance protein MCM (archaea)	hypothetical protein	Replication, recombination and repair	A0A0U3G009	NC_007181.1	Op475
SACI_RS04305	gins23	Saci_0901	Sacid_00877		723139	723690	-	hypothetical protein	hypothetical protein	Replication, recombination and repair	A0A0U3HDF4	NC_007181.1	Op476
SACI_RS04310	Saci_0902	Saci_0902	Sacid_00878		723739	724248	+	THUMP domain-containing protein	hypothetical protein	General Function Prediction Only	A0A0U3FET8	NC_007181.1	Op477
SACI_RS04315	cdc6-2	Saci_0903	Sacid_00879		724273	725529	+	ORC1-type DNA replication protein 2 (AAA family ATPase)	hypothetical protein	Replication, recombination and repair	A0A0U3F6S3	NC_007181.1	Op477
SACI_RS04320	Saci_0904	Saci_0904	Sacid_00880		725556	725768	+	hypothetical protein	hypothetical protein	Transcription	UPI0011BF4E33	NC_007181.1	Op477
SACI_RS04325	moaC	Saci_0905	Sacid_00881		725765	726211	+	cyclic pyranopterin monophosphate synthase MoaC	Cyclic pyranopterin monophosphate synthase	Coenzyme transport and metabolism	A0A0U3GKI0	NC_007181.1	Op477
SACI_RS04330	rfcL	Saci_0906	Sacid_00882	ruvB_2	726195	727508	-	replication factor C large subunit	Holliday junction ATP-dependent DNA helicase RuvB	Replication, recombination and repair	A0A0U3H2L1	NC_007181.1	Op478
SACI_RS04335	rfcS	Saci_0907	Sacid_00883	ruvB_3	727509	728486	-	replication factor C small subunit	Holliday junction ATP-dependent DNA helicase RuvB	Replication, recombination and repair	A0A0U3GMP5	NC_007181.1	Op478
SACI_RS04340	Saci_0908	Saci_0908	Sacid_00884		728490	728942	-	YbhB/YbcL family Raf kinase inhibitor-like protein	hypothetical protein	General Function Prediction Only	A0A0U2W386	NC_007181.1	Op478
SACI_RS04345	prcB2	Saci_0909	Sacid_00885	psmB, psmB2	728973	729584	-	archaeal proteasome endopeptidase complex subunit beta	Proteasome subunit beta 2	Posttranslational modification, protein turnover, chaperones	A0A0U3FWF1	NC_007181.1	Op478
SACI_RS04350	gatA_2	Saci_0910	Sacid_00886		729607	730794	-	amidase	Glutamyl-tRNA(Gln) amidotransferase subunit A	Translation, ribosomal structure and biogenesis	A0A0U2WZI0	NC_007181.1	Op478
SACI_RS04355	adhT_1	Saci_0911	Sacid_00887		731144	732148	+	Acryloyl-CoA reductase (E6)	Alcohol dehydrogenase	General Function Prediction Only	A0A0U2Y7M3	NC_007181.1	Op479
SACI_RS04360	Saci_0912	Saci_0912	Sacid_00888		732174	732785	+	hypothetical protein	hypothetical protein	Function Unknown	A0A0U2XZU9	NC_007181.1	Op479
SACI_RS04365	Saci_0913	Saci_0913	Sacid_00889		732797	733288	+	hypothetical protein	hypothetical protein	Function Unknown	A0A0U3FJQ7	NC_007181.1	Op479
SACI_RS04370	cobA	Saci_0914	Sacid_00890	sumT	733432	734148	+	uroporphyrinogen-III C-methyltransferase	Uroporphyrinogen-III C-methyltransferase	Coenzyme transport and metabolism	A0A0U3H1J9	NC_007181.1	Op480
SACI_RS11615	Saci_0915	Saci_0915	Sacid_00891		734164	734307	+	YHS domain-containing protein	hypothetical protein	Function Unknown	UPI000055241C	NC_007181.1	Op480
SACI_RS04375	cutM	Saci_0916	Sacid_00892		734352	735194	+	xanthine dehydrogenase family protein subunit M	Carbon monoxide dehydrogenase medium chain	Energy production and conversion	A0A0U3H1R5	NC_007181.1	Op481
SACI_RS04380	cutS_1	Saci_0917	Sacid_00893		735191	735697	+	(2Fe-2S)-binding protein	Carbon monoxide dehydrogenase small chain	Energy production and conversion	A0A0U3FLW7	NC_007181.1	Op481
SACI_RS04385	mocA	Saci_0918	Sacid_00894		735648	736211	-	nucleotidyltransferase family protein	Molybdenum cofactor cytidylyltransferase	General Function Prediction Only	A0A0U3HKU5	NC_007181.1	Op482
SACI_RS04390	Saci_0919	Saci_0919	Sacid_00895		736240	736674	+	carbon monoxide dehydrogenase subunit G	hypothetical protein	Energy production and conversion	A0A0U3HDE0	NC_007181.1	Op483
SACI_RS04395	tuf_2	Saci_0920	Sacid_00896		736681	738261	-	50S ribosome-binding GTPase	Elongation factor Tu	General Function Prediction Only	A0A0U3FED6	NC_007181.1	Op484
SACI_RS04400	Saci_0921	Saci_0921	Sacid_00897		738314	738814	+	ZPR1 zinc finger domain-containing protein	hypothetical protein	General Function Prediction Only	UPI0000552422	NC_007181.1	Op485
SACI_RS04405	sHSP-1	Saci_0922	Sacid_00898		738801	739322	-	Hsp20/alpha crystallin family protein	hypothetical protein	Posttranslational modification, protein turnover, chaperones	A0A0U3GJI7	NC_007181.1	Op486
SACI_RS04410	epi	Saci_0923	Sacid_00899	mce	739365	739790	-	Methylmalonyl-CoA epimerase (E7)	Ethylmalonyl-CoA/methylmalonyl-CoA epimerase	Amino acid transport and metabolism	A0A0U3GTC5	NC_007181.1	Op487
SACI_RS04415	mcmA	Saci_0924	Sacid_00900		739876	741549	+	Methylmalonyl-CoA mutase subunit alpha (E8 alpha)	Methylmalonyl-CoA mutase	Lipid transport and metabolism	A0A0U3FBH6	NC_007181.1	Op488
SACI_RS04420	gpt_1	Saci_0925	Sacid_00901		741546	742088	-	phosphoribosyltransferase	Xanthine phosphoribosyltransferase	General Function Prediction Only	A0A0U3H2J3	NC_007181.1	Op489
SACI_RS04425	Saci_0926	Saci_0926	Sacid_00902		742081	743175	-	alkaline phosphatase family protein	hypothetical protein	General Function Prediction Only	A0A0U3GUY1	NC_007181.1	Op489
SACI_RS04430	SACI_RS04430		Sacid_00904		743373	744923	+	NAD(P)/FAD-dependent oxidoreductase	putative protein	Secondary metabolites biosynthesis, transport and catabolism	A0A0U3GF91	NC_007181.1	Op490
SACI_RS04435	ftsH_5	Saci_0929	Sacid_00905		744958	746766	+	AAA family ATPase	ATP-dependent zinc metalloprotease FtsH	Posttranslational modification, protein turnover, chaperones	A0A0U2W367	NC_007181.1	Op490
SACI_RS04440	suhB	Saci_0930	Sacid_00906		746708	747511	-	inositol-1-monophosphatase	Inositol-1-monophosphatase	Carbohydrate transport and metabolism	A0A0U3FN04	NC_007181.1	Op491
SACI_RS04445	trxB_1	Saci_0931	Sacid_00907	trxB	747508	748479	-	thioredoxin-disulfide reductase	Thioredoxin reductase	Posttranslational modification, protein turnover, chaperones	A0A0U2WZG5	NC_007181.1	Op491
SACI_RS04450	Saci_0932	Saci_0932	Sacid_00908		748556	750064	+	dihydropteroate synthase-like protein	hypothetical protein	Coenzyme transport and metabolism	A0A0U2XZT2	NC_007181.1	Op492
SACI_RS04455	Saci_0933	Saci_0933	Sacid_00909		750024	750425	+	hypothetical protein	hypothetical protein	Function Unknown	A0A0U3H9E4	NC_007181.1	Op492
SACI_RS04460	Saci_0934	Saci_0934	Sacid_00910		750422	750841	-	6-carboxytetrahydropterin synthase	hypothetical protein	Coenzyme transport and metabolism	A0A0U3H1P6	NC_007181.1	Op493
SACI_RS04465	Saci_0935	Saci_0935	Sacid_00911		750819	751349	-	hypothetical protein	hypothetical protein	Function Unknown	UPI0002B27655	NC_007181.1	Op494
SACI_RS04470	Saci_0936	Saci_0936	Sacid_00912		751344	751817	+	hypothetical protein	hypothetical protein	Function Unknown	A0A0U2N920	NC_007181.1	Op495
SACI_RS04475	Saci_0937	Saci_0937	Sacid_00913		751814	752224	+	hypothetical protein	hypothetical protein	Function Unknown	A0A0U3HKT1	NC_007181.1	Op495
SACI_RS04480	Saci_0938	Saci_0938	Sacid_00914		752208	752405	+	hypothetical protein	hypothetical protein	Function Unknown	A0A0U3FEQ4	NC_007181.1	Op495
SACI_RS04485	Saci_0939	Saci_0939	Sacid_00915		752417	753028	+	DUF115 domain-containing protein	hypothetical protein	General Function Prediction Only	A0A0U3F6P5	NC_007181.1	Op495
SACI_RS04490	leuA	Saci_0940	Sacid_00916	IPMS	753048	754208	+	2-isopropylmalate synthase, Homoacontiate hydratase (lysine)	2-isopropylmalate synthase	Amino acid transport and metabolism	A0A0U3GS85	NC_007181.1	Op495
SACI_RS04495	Saci_0941	Saci_0941	Sacid_00917		754205	754825	+	MBL fold metallo-hydrolase	hypothetical protein	General Function Prediction Only	A0A0U3GTA4	NC_007181.1	Op495
SACI_RS04500	Saci_0942	Saci_0942	Sacid_00918		754815	754991	-	ribbon-helix-helix protein, CopG family	hypothetical protein	Transcription	A0A0U3H2H8	NC_007181.1	Op496
SACI_RS04505	Saci_0943	Saci_0943	Sacid_00919		755140	755454	+	hypothetical protein	hypothetical protein	Function Unknown	A0A0U3H236	NC_007181.1	Op497
SACI_RS04510	Saci_0944	Saci_0944	Sacid_00920		755607	755834	-	Lrp/AsnC ligand binding domain-containing protein	hypothetical protein	Transcription	A0A0U3GF77	NC_007181.1	Op498
SACI_RS04515	Saci_0945	Saci_0945	Sacid_00921		755871	757052	-	ABC-type Na+ efflux pump, permease component	hypothetical protein	Energy production and conversion	A0A0U2VUE0	NC_007181.1	Op498
SACI_RS04520	lnrL_1	Saci_0946	Sacid_00922		757033	757779	-	ABC transporter ATP-binding protein	Linearmycin resistance ATP-binding protein LnrL	Defense mechanisms	A0A0U3FWB7	NC_007181.1	Op498
SACI_RS11620	Saci_0947	Saci_0947	Sacid_00923		757834	758526	+	hypothetical protein	hypothetical protein	Function Unknown	UPI000055243B	NC_007181.1	Op499
SACI_RS04525	panB	Saci_0948	Sacid_00924		758408	759214	+	3-methyl-2-oxobutanoate hydroxymethyltransferase	3-methyl-2-oxobutanoate hydroxymethyltransferase	Coenzyme transport and metabolism	A0A0U2WRU3	NC_007181.1	Op500
SACI_RS04530	Saci_0949	Saci_0949	Sacid_00925		759193	759993	-	phosphopantothenate/pantothenate synthetase	hypothetical protein	Function Unknown	A0A0U2XZR9	NC_007181.1	Op501
SACI_RS04535	Saci_0950	Saci_0950	Sacid_00926		759948	760697	-	Pantoate kinase, GHMP kinase	hypothetical protein	General Function Prediction Only	A0A0U3H9B8	NC_007181.1	Op501
SACI_RS04540	Saci_0951	Saci_0951	Sacid_00927		760719	761144	-	hypothetical protein	hypothetical protein	Function Unknown	A0A0U3H1M8	NC_007181.1	Op501
SACI_RS04545	Saci_0952	Saci_0952	Sacid_00928		761181	761888	+	MoaD family protein	hypothetical protein	Coenzyme transport and metabolism	A0A0U3FLU4	NC_007181.1	Op502
SACI_RS04550	thiD	Saci_0953	Sacid_00929		761866	763209	+	bifunctional hydroxymethylpyrimidine kinase/phosphomethylpyrimidine kinase	hypothetical protein	Coenzyme transport and metabolism	A0A0U2NEA0	NC_007181.1	Op503
SACI_RS04555	Saci_0954	Saci_0954	Sacid_00930		763213	763746	+	HD family hydrolase	hypothetical protein	General Function Prediction Only	A0A0U3HKQ9	NC_007181.1	Op503
SACI_RS04560	ppa	Saci_0955	Sacid_00931		763773	764294	+	inorganic diphosphatase	Inorganic pyrophosphatase	Energy production and conversion	A0A0U3FEN5	NC_007181.1	Op503
SACI_RS04565	Saci_0956	Saci_0956	Sacid_00932		764291	765568	+	glycosyltransferase family 2 protein	hypothetical protein	Cell wall/membrane/envelope biogenesis	A0A0U3FEA7	NC_007181.1	Op503
SACI_RS04570	Saci_0957	Saci_0957	Sacid_00933		765569	766651	-	TGS domain-containing protein	hypothetical protein	General Function Prediction Only	A0A0U3GJF9	NC_007181.1	Op504
SACI_RS04575	rnhB	Saci_0958	Sacid_00934		766641	767279	-	ribonuclease HII	Ribonuclease HII	Replication, recombination and repair	A0A0U3GT90	NC_007181.1	Op504
SACI_RS04580	Saci_0959	Saci_0959	Sacid_00935		767276	767962	-	60S ribosomal export protein NMD3	hypothetical protein	Translation, ribosomal structure and biogenesis	A0A0U3H2G9	NC_007181.1	Op504
SACI_RS04585	Saci_0960	Saci_0960	Sacid_00936		767977	768285	-	DUF424 family protein	hypothetical protein	Function Unknown	A0A0U3GUV3	NC_007181.1	Op504
SACI_RS04590	eif2b	Saci_0961	Sacid_00937		768282	768707	-	translation initiation factor IF-2 subunit beta	hypothetical protein	Translation, ribosomal structure and biogenesis	A0A0U3GF54	NC_007181.1	Op504
SACI_RS04595	mtaB	Saci_0962	Sacid_00938		768747	770012	+	tRNA (N(6)-L-threonylcarbamoyladenosine(37)-C(2))-methylthiotransferase	Threonylcarbamoyladenosine tRNA methylthiotransferase MtaB	Translation, ribosomal structure and biogenesis	A0A0U2VUB9	NC_007181.1	Op505
SACI_RS04600	thlA	Saci_0963	Sacid_00939		770046	771224	+	Acetoacetyl-CoA beta-ketothiolase (E13)	Acetyl-CoA acetyltransferase	Lipid transport and metabolism	A0A0U3FWA4	NC_007181.1	Op505
SACI_RS04605	eif1a	Saci_0964	Sacid_00940		771269	771595	+	translation initiation factor IF-1A	hypothetical protein	Translation, ribosomal structure and biogenesis	A0A0U2WZC3	NC_007181.1	Op506
SACI_RS04610	Saci_0965	Saci_0965	Sacid_00941		771600	772355	+	serine protein kinase RIO	hypothetical protein	Signal transduction mechanisms	A0A0U2Y7G8	NC_007181.1	Op506
SACI_RS04615	Saci_0966	Saci_0966	Sacid_00942		772370	772906	+	RNA-processing protein	hypothetical protein	General Function Prediction Only	A0A0U3H9A1	NC_007181.1	Op506
SACI_RS04620	Saci_0967	Saci_0967	Sacid_00943		772889	773434	-	hypothetical protein	hypothetical protein	Function Unknown	A0A0U3H1L9	NC_007181.1	Op507
SACI_RS04625	Saci_0968	Saci_0968	Sacid_00944		773463	774455	-	DUF1152 domain-containing protein	hypothetical protein	Function Unknown	A0A0U3FUL5	NC_007181.1	Op507
SACI_RS04630	Saci_0969	Saci_0969	Sacid_00945		774587	775123	+	hypothetical protein	hypothetical protein	Function Unknown	A0A0U2NE93	NC_007181.1	Op508
SACI_RS04635	Saci_0970	Saci_0970	Sacid_00946		775102	775416	+	hypothetical protein	hypothetical protein	Function Unknown	A0A0U3HKQ1	NC_007181.1	Op509
SACI_RS04640	mgl	Saci_0971	Sacid_00947		775411	776532	-	aminotransferase class I/II-fold pyridoxal phosphate-dependent enzyme	L-methionine gamma-lyase	Amino acid transport and metabolism	A0A0U3FEM6	NC_007181.1	Op510
SACI_RS04645	thrB	Saci_0972	Sacid_00948	thrB_2	776516	777436	-	homoserine kinase	Homoserine kinase	Amino acid transport and metabolism	A0A0U3F6L5	NC_007181.1	Op510
SACI_RS04650	cinA_1	Saci_0973	Sacid_00949		777470	779095	-	molybdopterin molybdotransferase MoeA	Putative competence-damage inducible protein	Coenzyme transport and metabolism	A0A0U3GS50	NC_007181.1	Op510
SACI_RS04655	Saci_0974	Saci_0974	Sacid_00950		779131	779418	-	PqqD family protein	hypothetical protein	Coenzyme transport and metabolism	A0A0U3GK85	NC_007181.1	Op510
SACI_RS04660	ssb	Saci_0975	Sacid_00951		779415	779855	-	single-stranded DNA-binding protein	hypothetical protein	Replication, recombination and repair	A0A0U3HA62	NC_007181.1	Op510
SACI_RS04665	ravA	Saci_0976	Sacid_00952		779988	781148	+	MoxR family ATPase	ATPase RavA	General Function Prediction Only	UPI0000552457	NC_007181.1	Op511
SACI_RS04670	Saci_0977	Saci_0977	Sacid_00953		781145	782500	+	VWA domain-containing protein	hypothetical protein	General Function Prediction Only	A0A0U3H206	NC_007181.1	Op511
SACI_RS04675	sdhD	Saci_0979	Sacid_00954		782626	782994	-	Succinate dehydrogenase subunit D	hypothetical protein	Function Unknown	A0A0U3GMJ2	NC_007181.1	Op512
SACI_RS11825	sdhC	Saci_0980	Sacid_00955	sdhE_2	782994	783866	-	Succinate dehydrogenase subunit C, CoB—CoM heterodisulfide reductase iron-sulfur subunit B family protein	8-methylmenaquinol:fumarate reductase membrane anchor subunit	Energy production and conversion	F2Z6A8	NC_007181.1	Op512
SACI_RS11830	sdhB	Saci_0981	Sacid_00956		783870	784823	-	Succinate dehydrogenase subunit B/fumarate reductase iron-sulfur subunit	hypothetical protein	Energy production and conversion	A0A0U3FW89	NC_007181.1	Op512
SACI_RS04690	sdhA	Saci_0982	Sacid_00957	frdA	784825	786525	-	Succinate dehydrogenase subunit A	Fumarate reductase flavoprotein subunit	Energy production and conversion	A0A0U2WZB0	NC_007181.1	Op512
SACI_RS04695	hdpA	Saci_0983	Sacid_00958		786563	787354	-	HAD-IIA family hydrolase	Dihydroxyacetone phosphatase	Carbohydrate transport and metabolism	A0A0U2XZN7	NC_007181.1	Op512
SACI_RS04700	Saci_0984	Saci_0984	Sacid_00959		787341	787628	-	hypothetical protein	hypothetical protein	Function Unknown	A0A0U3H1E2	NC_007181.1	Op512
SACI_RS04705	Saci_0985	Saci_0985	Sacid_00960		787658	789244	+	DUF2070 family protein	hypothetical protein	Function Unknown	A0A0U3H948	NC_007181.1	Op513
SACI_RS04710	Saci_0986	Saci_0986	Sacid_00961		789236	790594	-	Digeranylgeranylglycerophospholipid reductase	hypothetical protein	Energy production and conversion	A0A0U3FUG5	NC_007181.1	Op514
SACI_RS04715	Saci_0987	Saci_0987	Sacid_00962		790651	791073	-	hypothetical protein	hypothetical protein	Function Unknown	A0A0U2N8Y8	NC_007181.1	Op515
SACI_RS04720	Saci_0988	Saci_0988	Sacid_00963		791134	791364	+	hypothetical protein	hypothetical protein	Function Unknown	A0A0U3HKM9	NC_007181.1	Op516
SACI_RS04725	Saci_0989	Saci_0989	Sacid_00964		791354	791893	-	phosphoesterase	hypothetical protein	General Function Prediction Only	A0A0U3FM64	NC_007181.1	Op517
SACI_RS04730	Saci_0990	Saci_0990	Sacid_00965		792000	792500	+	hypothetical protein	hypothetical protein	Function Unknown	A0A0U3F6K5	NC_007181.1	Op518
SACI_RS04735	Saci_0991	Saci_0991	Sacid_00966		792507	793505	+	NAD(P)/FAD-dependent oxidoreductase	hypothetical protein	Energy production and conversion	A0A0U3GS37	NC_007181.1	Op518
SACI_RS04740	asnC_2	Saci_0992	Sacid_00967		793502	793957	+	Lrp/AsnC family transcriptional regulator	Regulatory protein AsnC	Transcription	A0A0U3GK71	NC_007181.1	Op518
SACI_RS04745	lysX_2	Saci_0994	Sacid_00968		794005	794769	-	RimK family alpha-L-glutamate ligase	Alpha-aminoadipate--LysW ligase LysX	Coenzyme transport and metabolism	UPI0009B5B548	NC_007181.1	Op519
SACI_RS04750	Saci_0995	Saci_0995	Sacid_00969		794926	795777	-	polyprenyl synthetase family protein	hypothetical protein	Coenzyme transport and metabolism	A0A0U3H1Y7	NC_007181.1	Op520
SACI_RS04755	Saci_0996	Saci_0996	Sacid_00970		795779	796585	-	hypothetical protein	hypothetical protein	Function Unknown	A0A0U3GF21	NC_007181.1	Op520
SACI_RS04760	mtnP	Saci_0997	Sacid_00971		796555	797367	-	S-methyl-5'-thioadenosine phosphorylase	S-methyl-5'-thioadenosine phosphorylase	Nucleotide transport and metabolism	A0A0U2W323	NC_007181.1	Op520
SACI_RS04765	gpt_2	Saci_0998	Sacid_00972		797448	798068	+	phosphoribosyltransferase	Xanthine phosphoribosyltransferase	General Function Prediction Only	A0A0U3FW71	NC_007181.1	Op521
SACI_RS04770	prf1	Saci_0999	Sacid_00973		798077	799162	-	peptide chain release factor aRF-1	hypothetical protein	Translation, ribosomal structure and biogenesis	UPI0009B5B016	NC_007181.1	Op522
SACI_RS11630	SACI_RS11630				799347	799547	-	integrase		Function Unknown		NC_007181.1	Op523
SACI_RS11975	SACI_RS11975		Sacid_00975		800195	800386	+	hypothetical protein	hypothetical protein	No arCOG annotation	UPI00064FF240	NC_007181.1	Op524
SACI_RS04785	Saci_1002	Saci_1002	Sacid_00976		800414	803881	+	hypothetical protein	hypothetical protein	No arCOG annotation	A0A0U3H1D2	NC_007181.1	Op524
SACI_RS04790	Saci_1003	Saci_1003	Sacid_00977		803952	805004	-	Permease of the major facilitator superfamily (MFS transporter)	hypothetical protein	Carbohydrate transport and metabolism	A0A0U3H1J0	NC_007181.1	Op525
SACI_RS04795	Saci_1004	Saci_1004	Sacid_00978		805226	805438	+	hypothetical protein	hypothetical protein	Function Unknown	A0A0U3FLQ2	NC_007181.1	Op526
SACI_RS04800	Saci_1005	Saci_1005	Sacid_00979		806001	806408	+	PadR family transcriptional regulator	hypothetical protein	Transcription	A0A0U2N8X6	NC_007181.1	Op527
SACI_RS04805	drrA_2	Saci_1006	Sacid_00980		806413	807399	+	ATP-binding cassette domain-containing protein	Daunorubicin/doxorubicin resistance ATP-binding protein DrrA	Defense mechanisms	UPI0009B5BCE4	NC_007181.1	Op527
SACI_RS04810	Saci_1007	Saci_1007	Sacid_00981		807396	808280	+	ABC transporter permease	hypothetical protein	Defense mechanisms	A0A0U3FM59	NC_007181.1	Op527
SACI_RS04815	cdhA_1	Saci_1009	Sacid_00982		808358	810472	+	xanthine dehydrogenase family protein molybdopterin-binding subunit	Caffeine dehydrogenase subunit alpha	Energy production and conversion	A0A0U3F6I0	NC_007181.1	Op528
SACI_RS04820	Saci_1010	Saci_1010	Sacid_00983		810474	810962	+	DUF1947 domain-containing protein	hypothetical protein	Translation, ribosomal structure and biogenesis	A0A0U3GS18	NC_007181.1	Op528
SACI_RS04825	ppm1	Saci_1011	Sacid_00984		810934	811593	+	polyprenol monophosphomannose synthase	Polyprenol monophosphomannose synthase	Cell wall/membrane/envelope biogenesis	A0A0U3GK53	NC_007181.1	Op529
SACI_RS04830	Saci_1012	Saci_1012	Sacid_00985		811574	811897	-	winged helix-turn-helix transcriptional regulator	hypothetical protein	Transcription	A0A0U3HA28	NC_007181.1	Op530
SACI_RS04835	ala	Saci_1013	Sacid_00986		811959	812912	+	ornithine cyclodeaminase family protein	Alanine dehydrogenase	Amino acid transport and metabolism	A0A0U3GUR3	NC_007181.1	Op531
SACI_RS04840	lysN_1	Saci_1014	Sacid_00987		812885	814024	+	PLP-dependent aminotransferase family protein	2-aminoadipate transaminase	Transcription	A0A0U3GMG0	NC_007181.1	Op532
SACI_RS04845	Saci_1015	Saci_1015	Sacid_00988		814014	815066	-	aminopeptidase P family protein	putative peptidase	Amino acid transport and metabolism	A0A0U2W312	NC_007181.1	Op533
SACI_RS04850	Saci_1016	Saci_1016	Sacid_00989		815108	816088	+	histone deacetylase family protein	Histone deacetylase-like amidohydrolase	General Function Prediction Only	A0A0U2VU78	NC_007181.1	Op534
SACI_RS04855	Saci_1017	Saci_1017	Sacid_00990		816113	817498	+	TldD/PmbA family protein	hypothetical protein	General Function Prediction Only	A0A0U3FMR5	NC_007181.1	Op534
SACI_RS04860	Saci_1018	Saci_1018	Sacid_00991		817491	818750	+	TldD/PmbA family protein	hypothetical protein	General Function Prediction Only	A0A0U2WRM7	NC_007181.1	Op534
SACI_RS04865	Saci_1019	Saci_1019	Sacid_00992		818942	819370	+	small multi-drug export protein	hypothetical protein	Function Unknown	A0A0U2XZL5	NC_007181.1	Op535
SACI_RS04870	cutL_1	Saci_1020	Sacid_00993		819407	821452	+	xanthine dehydrogenase family protein molybdopterin-binding subunit	Carbon monoxide dehydrogenase large chain	Energy production and conversion	A0A0U3H1B1	NC_007181.1	Op535
SACI_RS04875	Saci_1021	Saci_1021	Sacid_00995		821803	822612	+	XdhC family protein	hypothetical protein	Posttranslational modification, protein turnover, chaperones	A0A0U3FUD5	NC_007181.1	Op536
SACI_RS04880	Saci_1022	Saci_1022	Sacid_00996		822609	822950	+	hypothetical protein	hypothetical protein	No arCOG annotation	A0A0U2NE59	NC_007181.1	Op536
SACI_RS04885	thrC_1	Saci_1023	Sacid_00997		823076	824089	-	pyridoxal-phosphate dependent enzyme	Threonine synthase	Amino acid transport and metabolism	A0A0U3HKJ8	NC_007181.1	Op537
SACI_RS04890	hhoB	Saci_1024	Sacid_00998		824166	825059	+	trypsin-like peptidase domain-containing protein	Putative serine protease HhoB	Posttranslational modification, protein turnover, chaperones	A0A0U3FM42	NC_007181.1	Op538
SACI_RS04895	sepP	Saci_1025	Sacid_00999	ybjG	825069	825740	+	Undecaprenyl-diphosphatase	Putative undecaprenyl-diphosphatase YbjG	Lipid transport and metabolism	A0A0U3FEH7	NC_007181.1	Op538
SACI_RS04900	Saci_1026	Saci_1026	Sacid_01000		825821	826270	-	hypothetical protein	hypothetical protein	Function Unknown	F2Z5W9	NC_007181.1	Op539
SACI_RS04905	lnrL_2	Saci_1027	Sacid_01001		826480	827391	+	ABC transporter ATP-binding protein	Linearmycin resistance ATP-binding protein LnrL	Defense mechanisms	A0A0U3GJ95	NC_007181.1	Op540
SACI_RS04910	Saci_1028	Saci_1028	Sacid_01002	argD	827654	828943	+	acetyl ornithine aminotransferase family protein	Acetylornithine aminotransferase	Amino acid transport and metabolism	A0A0U3HA02	NC_007181.1	Op541
SACI_RS04915	Saci_1029	Saci_1029	Sacid_01003		828940	829371	+	hypothetical protein	hypothetical protein	Function Unknown	A0A0U3H2B2	NC_007181.1	Op541
SACI_RS04920	COQ5_2	Saci_1030	Sacid_01004		829492	829992	+	class I SAM-dependent methyltransferase	2-methoxy-6-polyprenyl-1,4-benzoquinol methylase, mitochondrial	Secondary metabolites biosynthesis, transport and catabolism	A0A0U3GUQ0	NC_007181.1	Op542
SACI_RS04925	Saci_1031	Saci_1031	Sacid_01005		829989	830393	+	hypothetical protein	hypothetical protein	Function Unknown	A0A0U2W2Z7	NC_007181.1	Op542
SACI_RS04930	hit	Saci_1032	Sacid_01006		830468	830914	-	HIT family protein	Protein hit	Nucleotide transport and metabolism	A0A0U2VU58	NC_007181.1	Op543
SACI_RS04935	acdA	Saci_1033	Sacid_01007		831053	832252	-	acyl-CoA dehydrogenase family protein	Acyl-CoA dehydrogenase	Lipid transport and metabolism	A0A0U3FMQ2	NC_007181.1	Op544
SACI_RS04940	btuD_4	Saci_1034	Sacid_01008		832374	833633	-	ABC transporter ATP-binding protein	Vitamin B12 import ATP-binding protein BtuD	Amino acid transport and metabolism	A0A0U2WRL2	NC_007181.1	Op545
SACI_RS04945	btuD_5	Saci_1035	Sacid_01009		833630	834988	-	ABC transporter ATP-binding protein	Vitamin B12 import ATP-binding protein BtuD	Amino acid transport and metabolism	A0A0U3H941	NC_007181.1	Op545
SACI_RS04950	Saci_1036	Saci_1036	Sacid_01010		834985	835863	-	ABC transporter permease	hypothetical protein	Amino acid transport and metabolism	A0A0U3H913	NC_007181.1	Op545
SACI_RS04955	dppB_1	Saci_1037	Sacid_01011		835874	836929	-	ABC transporter permease	Dipeptide transport system permease protein DppB	Amino acid transport and metabolism	A0A0U3FUB0	NC_007181.1	Op545
SACI_RS04960	Saci_1038	Saci_1038	Sacid_01012		836997	839600	-	ABC transporter substrate-binding protein	hypothetical protein	Amino acid transport and metabolism	A0A0U2NE45	NC_007181.1	Op546
SACI_RS04965	D-KDXD_1	Saci_1039	Sacid_01013	L-KDAD_1	839843	840688	+	D-xylonate/L-arabinoate dehydratase	hypothetical protein	Function Unknown	A0A0U3FLM2	NC_007181.1	Op547
SACI_RS04970	Saci_1040	Saci_1040	Sacid_01014		840707	841018	+	hypothetical protein	hypothetical protein	No arCOG annotation	A0A0U3FM33	NC_007181.1	Op547
SACI_RS04975	Saci_1041	Saci_1041	Sacid_01015		841049	842950	-	protein kinase	hypothetical protein	General Function Prediction Only	A0A0U3HD34	NC_007181.1	Op548
SACI_RS04980	rsmF_2	Saci_1042	Sacid_01016		842947	844050	-	RsmB/NOP family class I SAM-dependent RNA methyltransferase	Ribosomal RNA small subunit methyltransferase F	Translation, ribosomal structure and biogenesis	A0A0U3FEG2	NC_007181.1	Op548
SACI_RS04985	Saci_1044	Saci_1044	Sacid_01017		844047	845441	-	tRNA uridine(34) 5-carboxymethylaminomethyl modification radical SAM/GNAT enzyme Elp3	tRNA uridine(34) acetyltransferase	Transcription	UPI0002B297C4	NC_007181.1	Op548
SACI_RS04990	csbC_1	Saci_1045	Sacid_01018		845538	846869	+	MFS transporter	putative metabolite transport protein CsbC	Carbohydrate transport and metabolism	A0A0U3FYG8	NC_007181.1	Op549
SACI_RS04995	Saci_1046	Saci_1046	Sacid_01020		847306	848025	-	hypothetical protein	hypothetical protein	Function Unknown	A0A0U3GJ82	NC_007181.1	Op550
SACI_RS05000	Saci_1047	Saci_1047	Sacid_01021		848080	848499	-	hypothetical protein	hypothetical protein	Function Unknown	A0A0U3H1U4	NC_007181.1	Op551
SACI_RS05005	Saci_1048	Saci_1048	Sacid_01022		848599	848853	+	DUF504 domain-containing protein	hypothetical protein	Function Unknown	A0A0U3H296	NC_007181.1	Op552
SACI_RS05010	Saci_1049	Saci_1049	Sacid_01023		848861	850483	-	thermopsin	hypothetical protein	Amino acid transport and metabolism	A0A0U3H7B6	NC_007181.1	Op553
SACI_RS05015	parA	Saci_1050	Sacid_01024		850873	852171	+	ParA, chromosome-partioning ATPase, AAA family ATPase	hypothetical protein	Cell cycle control, cell division, chromosome partitioning	A0A0U2W2Y0	NC_007181.1	Op554
SACI_RS05020	bcsA	Saci_1051	Sacid_01025		852178	853680	+	cellulose synthase catalytic subunit	Cellulose synthase catalytic subunit [UDP-forming]	Cell wall/membrane/envelope biogenesis	A0A0U3GEX3	NC_007181.1	Op554
SACI_RS05025	Saci_1052	Saci_1052	Sacid_01026		853736	854056	+	GYD domain-containing protein	Glutamine synthetase and cystathionine beta-lyase binding protein	Function Unknown	A0A0U2VU45	NC_007181.1	Op555
SACI_RS05030	Saci_1053	Saci_1053	Sacid_01027		854418	855068	+	hypothetical protein	hypothetical protein	Function Unknown	A0A0U2Y792	NC_007181.1	Op556
SACI_RS05035	Saci_1054	Saci_1054	Sacid_01028		855397	857076	+	4-Hydroxybutyrate-CoA synthetase (E10 alt)	Long-chain-fatty-acid--CoA ligase	Lipid transport and metabolism	UPI0002B29646	NC_007181.1	Op557
SACI_RS05040	Saci_1055	Saci_1055	Sacid_01029		857245	858099	+	metal-dependent hydrolase	hypothetical protein	General Function Prediction Only	A0A0U3H926	NC_007181.1	Op558
SACI_RS11835	Saci_1056	Saci_1056	Sacid_01031		858351	858545	+	antitoxin, CopJ/RHH family	hypothetical protein	No arCOG annotation	Q4J9W9	NC_007181.1	Op559
SACI_RS05045	Saci_1057	Saci_1057	Sacid_01032		858742	860154	+	aspartate aminotransferase family protein	putative sphingosine-1-phosphate lyase	Amino acid transport and metabolism	A0A0U3H907	NC_007181.1	Op560
SACI_RS05050	glpK_3	Saci_1058	Sacid_01033		860143	861657	-	FGGY-family carbohydrate kinase	Glycerol kinase	Carbohydrate transport and metabolism	A0A0U3H185	NC_007181.1	Op561
SACI_RS05055	Saci_1059	Saci_1059	Sacid_01034		861644	862849	-	MFS transporter	hypothetical protein	Carbohydrate transport and metabolism	A0A0U2NE36	NC_007181.1	Op561
SACI_RS05060	Saci_1060	Saci_1060	Sacid_01035		863589	864452	-	DUF973 family protein	hypothetical protein	Function Unknown	A0A0U3FLL4	NC_007181.1	Op562
SACI_RS05065	Saci_1061	Saci_1061	Sacid_01036		864688	866400	-	hypothetical protein	hypothetical protein	No arCOG annotation	A0A0U3FM18	NC_007181.1	Op563
SACI_RS05070	Saci_1062	Saci_1062	Sacid_01038		866587	867168	-	hypothetical protein	hypothetical protein	No arCOG annotation	A0A0U3FE15	NC_007181.1	Op564
SACI_RS05075	Saci_1063	Saci_1063	Sacid_01039		867412	867948	+	hypothetical protein	hypothetical protein	Defense mechanisms	A0A0U3GRW6	NC_007181.1	Op565
SACI_RS05080	Saci_1064	Saci_1064	Sacid_01040		868139	868948	+	alpha/beta hydrolase	Soluble epoxide hydrolase	General Function Prediction Only	A0A0U3GSZ4	NC_007181.1	Op566
SACI_RS05085	Saci_1065	Saci_1065	Sacid_01041		869143	869940	+	ABC transporter permease	hypothetical protein	Function Unknown	A0A0U3GJ67	NC_007181.1	Op567
SACI_RS05090	btuD_6	Saci_1066	Sacid_01042		869942	870712	+	ATP-binding cassette domain-containing protein	Vitamin B12 import ATP-binding protein BtuD	Inorganic ion transport and metabolism	A0A0U3GK01	NC_007181.1	Op567
SACI_RS05095	Saci_1067	Saci_1067	Sacid_01043		870714	871331	+	hypothetical protein	hypothetical protein	Function Unknown	A0A0U3GMB9	NC_007181.1	Op567
SACI_RS05100	Saci_1068	Saci_1068	Sacid_01044		871321	871626	+	transcriptional regulator (MarR family)	hypothetical protein	Transcription	A0A0U2W2W6	NC_007181.1	Op567
SACI_RS05105	Saci_1069	Saci_1069	Sacid_01045		871834	872922	+	acyl-CoA dehydrogenase family protein	Putative acyl-CoA dehydrogenase FadE17	Lipid transport and metabolism	A0A0U3GEW0	NC_007181.1	Op568
SACI_RS05110	Saci_1070	Saci_1070	Sacid_01046		872954	873391	+	MaoC family dehydratase N-terminal domain-containing protein	hypothetical protein	Lipid transport and metabolism	A0A0U2WZ39	NC_007181.1	Op568
SACI_RS05115	Saci_1071	Saci_1071	Sacid_01047		873384	874187	-	acyl-CoA/acyl-ACP dehydrogenase	hypothetical protein	Lipid transport and metabolism	A0A0U3FMM7	NC_007181.1	Op569
SACI_RS05120	codA	Saci_1072	Sacid_01048		874347	875582	-	amidohydrolase family protein	Cytosine deaminase	Nucleotide transport and metabolism	A0A0U2WRI1	NC_007181.1	Op570
SACI_RS05125	Saci_1073	Saci_1073	Sacid_01049		875854	876807	+	zinc ribbon domain-containing protein	hypothetical protein	Function Unknown	A0A0U2XZH1	NC_007181.1	Op571
SACI_RS05130	Saci_1074	Saci_1074	Sacid_01050		876844	877167	-	hypothetical protein	hypothetical protein	Function Unknown	A0A0U3FU80	NC_007181.1	Op572
SACI_RS05135	Saci_1075	Saci_1075	Sacid_01051		877504	877836	+	DsrE family protein	hypothetical protein	Function Unknown	A0A0U3GJZ9	NC_007181.1	Op573
SACI_RS05140	Saci_1076	Saci_1076	Sacid_01052		877833	878177	+	hypothetical protein	hypothetical protein	No arCOG annotation	A0A0U2NE25	NC_007181.1	Op573
SACI_RS05145	SACI_RS05145		Sacid_01053		878193	879002	-	hypothetical protein	hypothetical protein	Function Unknown	A0A0U3HKF2	NC_007181.1	Op574
SACI_RS05150	fadJ_1	Saci_1078	Sacid_01054		879062	880252	+	3-hydroxyacyl-CoA dehydrogenase	Fatty acid oxidation complex subunit alpha	Lipid transport and metabolism	A0A0U3FLK5	NC_007181.1	Op575
SACI_RS05155	adhT_2	Saci_1079	Sacid_01056	GDH-1	880693	881787	+	Alcohol dehydrogenase, glucose 1-dehydrogenase	Alcohol dehydrogenase	Amino acid transport and metabolism	A0A0U2N8T9	NC_007181.1	Op576
SACI_RS05160	Saci_1080	Saci_1080	Sacid_01057		882015	883073	+	ATP-binding protein	hypothetical protein	General Function Prediction Only	A0A0U3FQT6	NC_007181.1	Op577
SACI_RS05165	SACI_RS05165		Sacid_01058, Sacid_01059		883177	883904	-	hypothetical protein	hypothetical protein	General Function Prediction Only		NC_007181.1	Op578
SACI_RS05170	Saci_1084	Saci_1084	Sacid_01060		884540	886057	-	long-chain fatty acid--CoA ligase	Long-chain-fatty-acid--CoA ligase	Lipid transport and metabolism	A0A0U3GRT6	NC_007181.1	Op579
SACI_RS05175	mch	Saci_1085	Sacid_01061		886257	886760	-	MaoC family dehydratase	Mesaconyl-CoA hydratase	Lipid transport and metabolism	A0A0U3FEC7	NC_007181.1	Op580
SACI_RS05180	yfdE_1	Saci_1086	Sacid_01062		886976	888124	-	CoA transferase	Acetyl-CoA:oxalate CoA-transferase	Energy production and conversion	A0A0U3F6B7	NC_007181.1	Op581
SACI_RS05185	Saci_1087	Saci_1087	Sacid_01063		888299	889285	+	iron-containing alcohol dehydrogenase	hypothetical protein	Energy production and conversion	A0A0U3GJ64	NC_007181.1	Op582
SACI_RS05190	Saci_1088	Saci_1088	Sacid_01064		889453	889824	-	hypothetical protein	hypothetical protein	Energy production and conversion	A0A0U3GJY5	NC_007181.1	Op583
SACI_RS11920	SACI_RS11920				889834	889995	+	hypothetical protein		No arCOG annotation	UPI0002B26513	NC_007181.1	Op584
SACI_RS11840	SACI_RS11840				890005	890127	+	transposase		No arCOG annotation	UPI0011BEED5C	NC_007181.1	Op584
SACI_RS05195	deaD	Saci_1090	Sacid_01065		890296	891342	-	DEAD/DEAH box helicase	ATP-dependent RNA helicase DeaD	Replication, recombination and repair	A0A0U2W2U7	NC_007181.1	Op585
SACI_RS05200	Saci_1091	Saci_1091	Sacid_01066		891533	891871	+	DUF202 domain-containing protein	hypothetical protein	Function Unknown	A0A0U3GUK4	NC_007181.1	Op586
SACI_RS05205	eamA	Saci_1092	Sacid_01067		891970	892830	-	DMT family transporter	putative amino-acid metabolite efflux pump	Carbohydrate transport and metabolism	A0A0U2WZ24	NC_007181.1	Op587
SACI_RS05210	Saci_1093	Saci_1093	Sacid_01068		892915	893157	+	hypothetical protein	hypothetical protein	Function Unknown	A0A0U2Y758	NC_007181.1	Op588
SACI_RS05215	Saci_1094	Saci_1094	Sacid_01070		893415	894239	+	SIS domain-containing protein	hypothetical protein	Cell wall/membrane/envelope biogenesis	A0A0U3FML8	NC_007181.1	Op589
SACI_RS05220	Saci_1095	Saci_1095	Sacid_01071		894246	894491	+	hypothetical protein	hypothetical protein	Function Unknown	A0A0U3H8Y1	NC_007181.1	Op589
SACI_RS05225	uvsE	Saci_1096	Sacid_01072		894785	895654	+	UV DNA damage repair endonuclease UvsE	UV DNA damage endonuclease	Replication, recombination and repair	A0A0U3FU66	NC_007181.1	Op590
SACI_RS05230	glcA		Sacid_01073		895850	897445	-	L-lactate permease	Glycolate permease GlcA	Energy production and conversion		NC_007181.1	Op591
SACI_RS05235	gbsA	Saci_1099	Sacid_01075		897628	899109	+	aldehyde dehydrogenase	Betaine aldehyde dehydrogenase	Energy production and conversion	A0A0U3H157	NC_007181.1	Op592
SACI_RS05240	pckG	Saci_1100	Sacid_01076		899296	901110	+	phosphoenolpyruvate carboxykinase (GTP)	Phosphoenolpyruvate carboxykinase [GTP]	Energy production and conversion	M1IC57	NC_007181.1	Op593
SACI_RS05245	folK	Saci_1101	Sacid_01077		901175	902071	-	2-amino-4-hydroxy-6-hydroxymethyldihydropteridine diphosphokinase	hypothetical protein	Coenzyme transport and metabolism	A0A0U3FLZ8	NC_007181.1	Op594
SACI_RS05250	fabL	Saci_1102	Sacid_01078		902068	902793	-	SDR family oxidoreductase	Enoyl-[acyl-carrier-protein] reductase [NADPH] FabL	Lipid transport and metabolism	A0A0U3FDY2	NC_007181.1	Op594
SACI_RS05255	abfD_1	Saci_1103	Sacid_01079		903047	904438	+	Aromatic ring hydrolase, 4-hydroxybutyryl-CoA dehydratase	4-hydroxybutyryl-CoA dehydratase/vinylacetyl-CoA-Delta-isomerase	Secondary metabolites biosynthesis, transport and catabolism	A0A0U2N8T2	NC_007181.1	Op595
SACI_RS05260	fabG_4	Saci_1104	Sacid_01080	gdh	904456	905214	-	3-keto-acyl-ACP reductase, SDR family oxidoreductase	3-oxoacyl-[acyl-carrier-protein] reductase	Lipid transport and metabolism	A0A0U3HCY6	NC_007181.1	Op596
SACI_RS05265	aes	Saci_1105	Sacid_01081		905293	906213	-	Esterase, alpha/beta hydrolase	Acetyl esterase	Lipid transport and metabolism	A0A0U3H9T8	NC_007181.1	Op597
SACI_RS05270	Saci_1106	Saci_1106	Sacid_01082		906267	907436	-	Lysophospholipase, alpha/beta hydrolase	hypothetical protein	Lipid transport and metabolism	A0A0U3H1P5	NC_007181.1	Op598
SACI_RS05275	fadR	Saci_1107	Sacid_01083		908076	908663	+	Saci-specific FadR transcriptional regulator (TetR/AcrR family)	HTH-type transcriptional regulator BetI	Transcription	A0A0U3GJ51	NC_007181.1	Op599
SACI_RS05280	Saci_1108	Saci_1108	Sacid_01084		908850	909971	+	Acyl-CoA dehydrogenase	Putative acyl-CoA dehydrogenase FadE17	Lipid transport and metabolism	A0A0U3GJX0	NC_007181.1	Op600
SACI_RS05285	fadJ_2	Saci_1109	Sacid_01085		910065	912056	-	Crotonyl-CoA hydratase/(S)-3-hydroxybutyryl-CoA dehydrogenase (E12)	Fatty acid oxidation complex subunit alpha	Lipid transport and metabolism	A0A0U3FVR3	NC_007181.1	Op601
SACI_RS05290	gloB_1	Saci_1110	Sacid_01086		912102	912998	-	MBL fold metallo-hydrolase	Hydroxyacylglutathione hydrolase	General Function Prediction Only	A0A0U3FHR8	NC_007181.1	Op602
SACI_RS05295	Saci_1111	Saci_1111	Sacid_01087		913160	914812	+	Acyl-CoA synthetase	Long-chain-fatty-acid--CoA ligase	Lipid transport and metabolism	M1I4H0	NC_007181.1	Op603
SACI_RS05300	nrdB	Saci_1112	Sacid_01088		915037	915963	+	R2-like ligand-binding oxidase, ribonucleotide reductase small subunit	R2-like ligand binding oxidase	Nucleotide transport and metabolism	A0A0U2WZ10	NC_007181.1	Op604
SACI_RS05305	Saci_1113	Saci_1113	Sacid_01089		915975	916871	+	Acyl-CoA dehydrogenase	hypothetical protein	Lipid transport and metabolism	A0A0U2WWK5	NC_007181.1	Op604
SACI_RS05310	fadA	Saci_1114	Sacid_01090		916907	918094	+	acetyl-CoA C-acetyltransferase	3-ketoacyl-CoA thiolase	Lipid transport and metabolism	A0A0U3GUI7	NC_007181.1	Op604
SACI_RS05315	adhT_3	Saci_1115	Sacid_01091	adh	918125	919132	-	alcohol dehydrogenase	Alcohol dehydrogenase	General Function Prediction Only	A0A0U3H8X4	NC_007181.1	Op605
SACI_RS05320	nlhH	Saci_1116	Sacid_01092		919178	920095	-	Acyl-CoA esterase, alpha/beta hydrolase	Carboxylesterase NlhH	Lipid transport and metabolism	A0A0U2VTX9	NC_007181.1	Op606
SACI_RS05325	glpK1	Saci_1117	Sacid_01093	glpK	920171	921667	-	glycerol kinase GlpK	Glycerol kinase	Energy production and conversion	M1IUQ4	NC_007181.1	Op607
SACI_RS05330	glpA_1	Saci_1118	Sacid_01094		921761	923047	+	glycerol-3-phosphate dehydrogenase (FAD)	Anaerobic glycerol-3-phosphate dehydrogenase subunit A	Energy production and conversion	A0A0U2NE06	NC_007181.1	Op608
SACI_RS05335	Saci_1119	Saci_1119	Sacid_01095		923050	923490	+	carbon monoxide dehydrogenase	hypothetical protein	Energy production and conversion	A0A0U3HKB7	NC_007181.1	Op608
SACI_RS05340	Saci_1120	Saci_1120	Sacid_01096		923562	924095	-	3-hydroxybutyrl-CoA epimerase	hypothetical protein	General Function Prediction Only	A0A0U3H1A0	NC_007181.1	Op609
SACI_RS05345	Saci_1121	Saci_1121	Sacid_01097		924092	925279	-	acetyl-CoA acetyltransferase	putative acetyl-CoA acyltransferase	Lipid transport and metabolism	M1I4I2	NC_007181.1	Op609
SACI_RS05350	Saci_1122	Saci_1122	Sacid_01098		925285	926898	-	Acyl-CoA synthetase	Long-chain-fatty-acid--CoA ligase	Lipid transport and metabolism	A0A0U3FDW5	NC_007181.1	Op609
SACI_RS05355	mmgC_1	Saci_1123	Sacid_01099		926934	928136	-	Acyl-CoA dehydrogenase	Acyl-CoA dehydrogenase	Lipid transport and metabolism	A0A0U2N8S2	NC_007181.1	Op609
SACI_RS05360	Saci_1124	Saci_1124	Sacid_01100	copG	928650	928964	+	CopG/RHH family transcriptional regulator	hypothetical protein	Transcription	A0A0U3HDK5	NC_007181.1	Op610
SACI_RS05365	bcp_1	Saci_1125	Sacid_01101		929275	929751	-	peroxiredoxin	Putative peroxiredoxin	Posttranslational modification, protein turnover, chaperones	A0A0U3GSS4	NC_007181.1	Op611
SACI_RS05370	Saci_1126	Saci_1126	Sacid_01102		929964	931616	-	Acyl-CoA synthetase	Long-chain-fatty-acid--CoA ligase	Lipid transport and metabolism	M1I4I9	NC_007181.1	Op612
SACI_RS05375	potE	Saci_1127	Sacid_01103		932298	934181	+	Amino acid permease, APC family permease	Putrescine transporter PotE	Amino acid transport and metabolism	UPI00064F3338	NC_007181.1	Op613
SACI_RS05380	Saci_1128	Saci_1128	Sacid_01104		934620	936272	+	ATP-binding protein	hypothetical protein	Replication, recombination and repair	A0A0U3H5M7	NC_007181.1	Op614
SACI_RS05385	Saci_1129	Saci_1129	Sacid_01105		936259	937491	+	DNA double-strand break repair nuclease NurA	hypothetical protein	Function Unknown	A0A0U3GR25	NC_007181.1	Op614
SACI_RS05390	Saci_1130	Saci_1130	Sacid_01106		937878	938138	+	hypothetical protein	hypothetical protein	Function Unknown	A0A0U3FRW4	NC_007181.1	Op615
SACI_RS05395	Saci_1131	Saci_1131	Sacid_01107		938407	939963	+	alkaline phosphatase family protein	hypothetical protein	Cell wall/membrane/envelope biogenesis	A0A0U3H1N2	NC_007181.1	Op616
SACI_RS05400	Saci_1132	Saci_1132	Sacid_01108		940186	940875	-	metallophosphoesterase	hypothetical protein	General Function Prediction Only	A0A0U3GM67	NC_007181.1	Op617
SACI_RS05405	Saci_1133	Saci_1133	Sacid_01109		941133	942203	+	ATP-binding protein	hypothetical protein	General Function Prediction Only	A0A0U2W2R8	NC_007181.1	Op618
SACI_RS05410	fadJ_3	Saci_1134	Sacid_01110		942578	944566	+	3-hydroxyacyl-CoA dehydrogenase/enoyl-CoA hydratase family protein	Fatty acid oxidation complex subunit alpha	Lipid transport and metabolism	A0A0U3GJV5	NC_007181.1	Op619
SACI_RS05415	ydjE_1	Saci_1136	Sacid_01111		944847	946262	+	MFS transporter	Inner membrane metabolite transport protein YdjE	Carbohydrate transport and metabolism	A0A0U3H243	NC_007181.1	Op620
SACI_RS05420	ilvB_1	Saci_1137	Sacid_01112		946478	948154	+	thiamine pyrophosphate-binding protein	Acetolactate synthase large subunit	Amino acid transport and metabolism	A0A0U3GUH4	NC_007181.1	Op621
SACI_RS05425	Saci_1138	Saci_1138	Sacid_01113		948404	948805	+	vitamin K epoxide reductase family protein	Vitamin K epoxide reductase	Function Unknown	A0A0U2Y718	NC_007181.1	Op622
SACI_RS05430	Saci_1139	Saci_1139	Sacid_01114		948860	950230	-	hypothetical protein	hypothetical protein	Function Unknown	UPI00005524ED	NC_007181.1	Op623
SACI_RS11980	Saci_1140	Saci_1140	Sacid_01115		950399	951964	-	hypothetical protein	hypothetical protein	No arCOG annotation	A0A0U3FMI7	NC_007181.1	Op624
SACI_RS05440	Saci_1141	Saci_1141	Sacid_01116		952097	952870	-	radical SAM protein	hypothetical protein	Replication, recombination and repair	A0A0U3FU39	NC_007181.1	Op625
SACI_RS05445	Saci_1142	Saci_1142	Sacid_01117		952870	954063	-	hypothetical protein	hypothetical protein	Function Unknown	A0A0U2NDZ8	NC_007181.1	Op625
SACI_RS05450	Saci_1143	Saci_1143	Sacid_01119		954542	955027	-	hypothetical protein	hypothetical protein	Amino acid transport and metabolism	UPI0009B5A16A	NC_007181.1	Op626
SACI_RS05455	SACI_RS05455		Sacid_01120		954960	955145	+	hypothetical protein	hypothetical protein	Energy production and conversion	A0A0U3H132	NC_007181.1	Op627
SACI_RS11845	SACI_RS11845				955170	955289	+	molybdopterin-dependent oxidoreductase		No arCOG annotation	UPI0002B27A63	NC_007181.1	Op627
SACI_RS05460	cdhA_2		Sacid_01121		955282	955806	+	xanthine dehydrogenase family protein molybdopterin-binding subunit	Caffeine dehydrogenase subunit alpha	Energy production and conversion	A0A0U3H177	NC_007181.1	Op627
SACI_RS05465	Saci_1147	Saci_1147	Sacid_01123		956887	960714	+	Subtilase family protease, S8 family serine peptidase	hypothetical protein	Posttranslational modification, protein turnover, chaperones	A0A0U3FDU5	NC_007181.1	Op628
SACI_RS05470	Saci_1148	Saci_1148	Sacid_01124		960722	962470	+	hypothetical protein	hypothetical protein	Function Unknown	A0A0U2N8R4	NC_007181.1	Op628
SACI_RS05475	acsA_2	Saci_1149	Sacid_01125, Sacid_01126		962554	964277	-	4-Hydroxybutyrate-CoA synthetase (E10), pseudogene	Acetyl-coenzyme A synthetase	No arCOG annotation		NC_007181.1	Op629
SACI_RS05480	Saci_1151	Saci_1151	Sacid_01127		964555	965004	+	YbaK/EbsC family protein	hypothetical protein	Function Unknown	A0A0U3HCV8	NC_007181.1	Op630
SACI_RS05485	Saci_1152	Saci_1152	Sacid_01128		965058	965243	+	hypothetical protein	hypothetical protein	No arCOG annotation	A0A0U3H1M3	NC_007181.1	Op631
SACI_RS05490	Saci_1153	Saci_1153	Sacid_01129		965309	965854	-	NAD-dependent epimerase/dehydratase family protein	hypothetical protein	Cell wall/membrane/envelope biogenesis	A0A0U2X2U7	NC_007181.1	Op632
SACI_RS05495	Saci_1154	Saci_1154	Sacid_01130		966098	966727	+	type 1 glutamine amidotransferase	hypothetical protein	Nucleotide transport and metabolism	A0A0U3F676	NC_007181.1	Op633
SACI_RS05500	Saci_1155	Saci_1155	Sacid_01131		966891	967697	+	acetoacetate decarboxylase family protein	hypothetical protein	Secondary metabolites biosynthesis, transport and catabolism	A0A0U2W2Q3	NC_007181.1	Op634
SACI_RS05505	Saci_1156	Saci_1156	Sacid_01132		967901	969586	-	hypothetical protein	hypothetical protein	Function Unknown	A0A0U3GJS9	NC_007181.1	Op635
SACI_RS05510	Saci_1157	Saci_1157	Sacid_01133		969591	970697	-	hypothetical protein	hypothetical protein	Function Unknown	A0A0U2WYY0	NC_007181.1	Op635
SACI_RS05515	Saci_1158	Saci_1158	Sacid_01135		971287	971874	+	class I SAM-dependent methyltransferase	hypothetical protein	General Function Prediction Only	A0A0U3GUF9	NC_007181.1	Op636
SACI_RS05520	Saci_1159	Saci_1159	Sacid_01136		971893	972582	+	hypothetical protein	hypothetical protein	Function Unknown	A0A0U3GEP8	NC_007181.1	Op636
SACI_RS05525	malA	Saci_1160	Sacid_01137		972700	974583	-	α-glucosidase	Oligosaccharide 4-alpha-D-glucosyltransferase	Carbohydrate transport and metabolism	A0A0U2VTT6	NC_007181.1	Op637
SACI_RS05530	malR	Saci_1161	Sacid_01138		974711	975760	+	MalR, positive regulator of the maltose regulon (TrmB family)	hypothetical protein	Transcription	A0A0U3FMH2	NC_007181.1	Op638
SACI_RS05535	amyA	Saci_1162	Sacid_01139		975799	978453	-	α-amylase (maltose induced system)	hypothetical protein	Carbohydrate transport and metabolism	A0A0U2WRC0	NC_007181.1	Op639
SACI_RS05540	malG	Saci_1163	Sacid_01140		978540	979397	-	maltose ABC transporter permease	Maltose/maltodextrin transport system permease protein MalG	Carbohydrate transport and metabolism	A0A0U2XZB5	NC_007181.1	Op640
SACI_RS05545	malF	Saci_1164	Sacid_01141		979397	980281	-	maltose ABC transporter permease	Maltose/maltodextrin transport system permease protein MalF	Carbohydrate transport and metabolism	A0A0U3FLU8	NC_007181.1	Op640
SACI_RS05550	malE	Saci_1165	Sacid_01142	mdxE	980292	981734	-	maltose ABC transporter substrate-binding protein	Maltodextrin-binding protein MdxE	Carbohydrate transport and metabolism	A0A0U3FDT3	NC_007181.1	Op640
SACI_RS05555	malK	Saci_1166	Sacid_01143	msmX	981962	983038	+	maltose ABC transporter ATP-binding protein	Oligosaccharides import ATP-binding protein MsmX	Carbohydrate transport and metabolism	A0A0U3GRN5	NC_007181.1	Op641
SACI_RS05560	Saci_1167	Saci_1167	Sacid_01144		983366	983848	-	CBS domain-containing protein	hypothetical protein	General Function Prediction Only	A0A0U3FLF0	NC_007181.1	Op642
SACI_RS05565	Saci_1168	Saci_1168	Sacid_01145		984081	984524	-	hypothetical protein	hypothetical protein	General Function Prediction Only	A0A0U3H9N8	NC_007181.1	Op643
SACI_RS05570	trxB_2	Saci_1169	Sacid_01146	trxB	984596	985579	-	thioredoxin-disulfide reductase (FAD-dependent)	Thioredoxin reductase	Posttranslational modification, protein turnover, chaperones	A0A0U3HCT4	NC_007181.1	Op644
SACI_RS05575	msrA	Saci_1170	Sacid_01147	msrA2	985690	986256	+	peptide-methionine (S)-S-oxide reductase MsrA	Peptide methionine sulfoxide reductase MsrA 2	Posttranslational modification, protein turnover, chaperones	A0A0U3FE68	NC_007181.1	Op645
SACI_RS05580	arnR1	Saci_1171	Sacid_01148		987096	987896	+	ArnR1 transcriptional regulator (MarR family) not nutrient-limitation dependent	hypothetical protein	Transcription	A0A0U2W2N5	NC_007181.1	Op646
SACI_RS05585	arlJ	Saci_1172	Sacid_01149	flaJ	987941	989377	-	integral trans-membrane protein ArlJ	hypothetical protein	Cell motility	A0A0U3FVM0	NC_007181.1	Op647
SACI_RS05590	arlI	Saci_1173	Sacid_01150	flaI	989361	990902	-	ATPase (cytoplasmic) ArlI (type II/IV secretion system ATPase subunit)	hypothetical protein	Cell motility	A0A0U2WYW0	NC_007181.1	Op647
SACI_RS05595	arlH	Saci_1174	Sacid_01151	flaH	990906	991607	-	ATPase-associated cytoplasmic protein ArlH	hypothetical protein	Cell motility	A0A0U3GUE0	NC_007181.1	Op647
SACI_RS05600	arlF	Saci_1175	Sacid_01152	flaF	991589	992083	-	peripheral membrane protein ArlF (paralogous to ArlG, homologous to ArlB but lacking insertion motif)	hypothetical protein	Cell motility	A0A0U3GEN4	NC_007181.1	Op647
SACI_RS05605	arlG	Saci_1176	Sacid_01153	flaG	992085	992549	-	peripheral membrane protein ArlG (paralogous to ArlF, homologous to ArlB but lacking insertion motif)	hypothetical protein	Cell motility	A0A0U2VTR0	NC_007181.1	Op647
SACI_RS05610	arlX	Saci_1177	Sacid_01154	flaX	992542	993294	-	peripheral membrane protein ArlX	hypothetical protein	Function Unknown	A0A0U3FMG6	NC_007181.1	Op647
SACI_RS05615	arlB	Saci_1178	Sacid_01155	flaB	993370	994284	-	filament-forming archaellin ArlB (type IV pilin structural subunit)	hypothetical protein	Cell motility	A0A0U2WRA8	NC_007181.1	Op648
SACI_RS05620	Saci_1179	Saci_1179	Sacid_01156		994427	994804	+	hypothetical protein	hypothetical protein	Function Unknown	A0A0U3HK75	NC_007181.1	Op649
SACI_RS05625	arnR	Saci_1180	Sacid_01157		994943	995752	+	ArnR transcriptional regulator (MarR family) nutrient-limitation dependent	hypothetical protein	Transcription	A0A0U3FLT3	NC_007181.1	Op650
SACI_RS05630	arnS	Saci_1181	Sacid_01158		996058	997893	+	Serine/threonine-protein kinase ArnS	hypothetical protein	General Function Prediction Only	A0A0U3FDR6	NC_007181.1	Op651
SACI_RS05635	stp	Saci_1182	Sacid_01159		998087	999520	-	MFS permease, MFS transporter	Multidrug resistance protein Stp	Carbohydrate transport and metabolism	A0A0U3H154	NC_007181.1	Op652
SACI_RS05640	Saci_1183	Saci_1183	Sacid_01160		999934	1002837	+	hypothetical protein	hypothetical protein	Cell wall/membrane/envelope biogenesis	M1J1L6	NC_007181.1	Op653
SACI_RS05645	acsA_3	Saci_1184	Sacid_01162	acs	1003003	1004967	-	3-Hydroxypropionate:CoA ligase (E4)	Acetyl-coenzyme A synthetase	Lipid transport and metabolism	A0A0U3FLD5	NC_007181.1	Op654
SACI_RS05650	Saci_1185	Saci_1185	Sacid_01163		1005075	1006106	+	hypothetical protein	hypothetical protein	Carbohydrate transport and metabolism	A0A0U2N8P6	NC_007181.1	Op655
SACI_RS05655	Saci_1186	Saci_1186	Sacid_01164		1006115	1006399	+	MarR family transcriptional regulator	hypothetical protein	Transcription	A0A0U3H1J1	NC_007181.1	Op655
SACI_RS05660	rihA_2	Saci_1187	Sacid_01165		1006396	1007331	-	nucleoside hydrolase	Pyrimidine-specific ribonucleoside hydrolase RihA	Nucleotide transport and metabolism	A0A0U3GM21	NC_007181.1	Op656
SACI_RS05665	Saci_1188	Saci_1188	Sacid_01166		1007433	1008794	+	FAD-binding oxidoreductase	putative FAD-linked oxidoreductase	Energy production and conversion	A0A0U3F653	NC_007181.1	Op657
SACI_RS05670	Saci_1189	Saci_1189	Sacid_01167		1008791	1009651	-	FAD-binding oxidoreductase	hypothetical protein	Energy production and conversion	A0A0U3GIY7	NC_007181.1	Op658
SACI_RS05675	purE	Saci_1190	Sacid_01168		1009743	1010216	+	5-(carboxyamino)imidazole ribonucleotide mutase	N5-carboxyaminoimidazole ribonucleotide mutase	Nucleotide transport and metabolism	A0A0U2WYV1	NC_007181.1	Op659
SACI_RS05680	purK	Saci_1191	Sacid_01169		1010188	1011282	+	5-(carboxyamino)imidazole ribonucleotide synthase	N5-carboxyaminoimidazole ribonucleotide synthase	Nucleotide transport and metabolism	A0A0U2Y6W8	NC_007181.1	Op659
SACI_RS05685	Saci_1192	Saci_1192	Sacid_01170		1011279	1011623	+	HTH DNA-binding domain-containing protein	hypothetical protein	General Function Prediction Only	A0A0U3GUC5	NC_007181.1	Op659
SACI_RS05690	arnC	Saci_1193	Sacid_01171	pknD_1	1011620	1013611	-	protein kinase	Serine/threonine-protein kinase PknD	General Function Prediction Only	A0A0U3H8R5	NC_007181.1	Op660
SACI_RS05695	yabJ	Saci_1195	Sacid_01173		1013973	1014350	-	RidA family protein	2-iminobutanoate/2-iminopropanoate deaminase	Translation, ribosomal structure and biogenesis	UPI0000552520	NC_007181.1	Op661
SACI_RS05700	IMPDH_5	Saci_1196	Sacid_01174		1014391	1015209	-	CBS domain-containing protein	Inosine-5'-monophosphate dehydrogenase	General Function Prediction Only	A0A0U2VTP7	NC_007181.1	Op661
SACI_RS05705	Saci_1197	Saci_1197	Sacid_01175		1015233	1017029	-	glycogen debranching enzyme N-terminal domain-containing protein	hypothetical protein	Carbohydrate transport and metabolism	UPI0002B26E9E	NC_007181.1	Op661
SACI_RS05710	Saci_1198	Saci_1198	Sacid_01176		1017238	1019091	-	glycoside hydrolase family 15 protein	hypothetical protein	Carbohydrate transport and metabolism	A0A0U3FLS4	NC_007181.1	Op662
SACI_RS05715	cugP_2	Saci_1199	Sacid_01177		1019088	1020341	-	NDP-sugar synthase, N-acetylglucosamine-1-phosphate uridyltransferase	UTP--glucose-1-phosphate uridylyltransferase	Cell wall/membrane/envelope biogenesis	A0A0U3FDQ4	NC_007181.1	Op662
SACI_RS05720	Saci_1200	Saci_1200	Sacid_01178		1020382	1021716	+	alpha-amylase	hypothetical protein	Carbohydrate transport and metabolism	A0A0U3GRH7	NC_007181.1	Op663
SACI_RS05725	glgA_1	Saci_1201	Sacid_01179		1021713	1023413	+	glycogen/starch synthase	Glycogen synthase	Carbohydrate transport and metabolism	F2Z6E6	NC_007181.1	Op663
SACI_RS05730	msrP	Saci_1202	Sacid_01180		1023450	1024052	+	sulfite oxidase-like oxidoreductase	Protein-methionine-sulfoxide reductase catalytic subunit MsrP	General Function Prediction Only	A0A0U3H9K7	NC_007181.1	Op663
SACI_RS05735	thsY	Saci_1203	Sacid_01181	groL_2	1024057	1025676	-	thermosome subunit gamma (TCP-1/cpn60 chaperonin family)	60 kDa chaperonin	Posttranslational modification, protein turnover, chaperones	A0A0U3H1H5	NC_007181.1	Op664
SACI_RS05740	Saci_1205	Saci_1205	Sacid_01182		1025769	1026086	-	hypothetical protein	hypothetical protein	Function Unknown	A0A0U3HCR6	NC_007181.1	Op665
SACI_RS05745	Saci_1206	Saci_1206	Sacid_01183		1026145	1026750	-	hypothetical protein	hypothetical protein	Coenzyme transport and metabolism	A0A0U3FE34	NC_007181.1	Op666
SACI_RS05750	Saci_1207	Saci_1207	Sacid_01184		1026823	1027203	-	CBS domain-containing protein	hypothetical protein	General Function Prediction Only	A0A0U3F648	NC_007181.1	Op667
SACI_RS05755	Saci_1208	Saci_1208	Sacid_01185		1027214	1027921	-	DsbA family protein	hypothetical protein	Secondary metabolites biosynthesis, transport and catabolism	UPI000055252B	NC_007181.1	Op667
SACI_RS05760	Saci_1209	Saci_1209	Sacid_01186		1027923	1029005	-	VWA domain-containing protein	hypothetical protein	General Function Prediction Only	A0A0U2Y6V3	NC_007181.1	Op667
SACI_RS05765	arnA	Saci_1210	Sacid_01187		1029065	1029685	+	FHA domain-containing protein	hypothetical protein	Signal transduction mechanisms	A0A0U3H8R9	NC_007181.1	Op668
SACI_RS05770	arnB	Saci_1211	Sacid_01188		1029690	1030832	+	VWA domain-containing protein	hypothetical protein	General Function Prediction Only	A0A0U3GUB2	NC_007181.1	Op668
SACI_RS05775	Saci_1212	Saci_1212	Sacid_01189		1030846	1031010	-	AbrB/MazE/SpoVT family DNA-binding domain-containing protein	hypothetical protein	Transcription	UPI000055252F	NC_007181.1	Op669
SACI_RS05780	fau-1	Saci_1213	Sacid_01190		1031062	1032318	-	Probable ribonuclease FAU-1 (DUF402 domain-containing protein)	hypothetical protein	Translation, ribosomal structure and biogenesis	A0A0U2VTN3	NC_007181.1	Op670
SACI_RS05785	acnA	Saci_1214	Sacid_01191		1032302	1034848	-	aconitate hydratase AcnA	Aconitate hydratase A	Energy production and conversion	A0A0U3HK42	NC_007181.1	Op670
SACI_RS05790	Saci_1215	Saci_1215	Sacid_01192		1034900	1036189	-	hypothetical protein	hypothetical protein	Defense mechanisms	A0A0U3FME2	NC_007181.1	Op671
SACI_RS05795	Saci_1216	Saci_1216	Sacid_01193		1036276	1036800	+	DUF2258 domain-containing protein	hypothetical protein	Function Unknown	A0A0U2WR78	NC_007181.1	Op672
SACI_RS05800	Saci_1217	Saci_1217	Sacid_01194		1036824	1037123	-	hypothetical protein	hypothetical protein	Function Unknown	A0A0U3GRG5	NC_007181.1	Op673
SACI_RS05805	Saci_1218	Saci_1218	Sacid_01195		1037393	1037770	+	hypothetical protein	hypothetical protein	Function Unknown	A0A0U3H0X8	NC_007181.1	Op674
SACI_RS05810	Saci_1219	Saci_1219	Sacid_01196		1037782	1038165	-	MarR family transcriptional regulator	hypothetical protein	Transcription	A0A0U3H117	NC_007181.1	Op675
SACI_RS05815	btuF_1	Saci_1220	Sacid_01197		1038318	1039313	+	ABC transporter substrate-binding protein	Vitamin B12-binding protein	Inorganic ion transport and metabolism	A0A0U3H1G2	NC_007181.1	Op676
SACI_RS05820	Saci_1221	Saci_1221	Sacid_01198		1039531	1040529	+	iron ABC transporter permease	putative ABC transporter permease protein	Inorganic ion transport and metabolism	A0A0U3GLY8	NC_007181.1	Op677
SACI_RS05825	btuD_7	Saci_1222	Sacid_01199		1040510	1041169	+	ABC transporter ATP-binding protein	Vitamin B12 import ATP-binding protein BtuD	Inorganic ion transport and metabolism	A0A0U3HCP3	NC_007181.1	Op677
SACI_RS05830	abfR2	Saci_1223	Sacid_01200		1041456	1041827	+	Lrs14 family biofilm regulator AbfR2	hypothetical protein	Transcription	A0A0U3FE21	NC_007181.1	Op678
SACI_RS05835	Saci_1224	Saci_1224	Sacid_01201		1041824	1042045	-	hypothetical protein	hypothetical protein	Transcription	A0A0U3GP41	NC_007181.1	Op679
SACI_RS05840	Saci_1225	Saci_1225	Sacid_01202		1042172	1042501	+	hypothetical protein	hypothetical protein	Function Unknown	A0A0U3F641	NC_007181.1	Op680
SACI_RS05845	Saci_1226	Saci_1226	Sacid_01203		1042482	1043012	-	hypothetical protein	hypothetical protein	Function Unknown	A0A0U3GIW3	NC_007181.1	Op681
SACI_RS05850	phrA	Saci_1227	Sacid_01204		1043234	1044526	+	deoxyribodipyrimidine photo-lyase	Deoxyribodipyrimidine photo-lyase	Replication, recombination and repair	A0A0U3H8Q2	NC_007181.1	Op682
SACI_RS05855	Saci_1228	Saci_1228	Sacid_01205		1044560	1045915	-	P-loop ATPase superfamily protein, possible HrpA-like helicase	hypothetical protein	Function Unknown	A0A0U3H1W8	NC_007181.1	Op683
SACI_RS05860	pepK	Saci_1229	Sacid_01206		1045922	1046425	-	GntR family transcriptional regulator	hypothetical protein	Function Unknown	A0A0U3GU98	NC_007181.1	Op683
SACI_RS05865	tenA	Saci_1230	Sacid_01207		1046719	1047375	-	thiaminase II	Aminopyrimidine aminohydrolase	Transcription	A0A0U3GEI7	NC_007181.1	Op684
SACI_RS05870	Saci_1231	Saci_1231	Sacid_01208		1047426	1049072	-	hypothetical protein	hypothetical protein	Function Unknown	A0A0U3HK31	NC_007181.1	Op685
SACI_RS05875	Saci_1232	Saci_1232	Sacid_01209		1049193	1049960	-	glucose 1-dehydrogenase	3-beta-hydroxycholanate 3-dehydrogenase (NAD(+)) 2	Lipid transport and metabolism	A0A0U3FMD0	NC_007181.1	Op686
SACI_RS05880	Saci_1233	Saci_1233	Sacid_01210		1050009	1050542	-	DUF488 domain-containing protein	hypothetical protein	Function Unknown	A0A0U2WR66	NC_007181.1	Op687
SACI_RS05885	Saci_1234	Saci_1234	Sacid_01211		1050711	1051121	-	cupin domain-containing protein	Oxalate-binding protein	Carbohydrate transport and metabolism	A0A0U3GRE5	NC_007181.1	Op688
SACI_RS05890	Saci_1235	Saci_1235	Sacid_01212		1052045	1052290	+	hypothetical protein	hypothetical protein	Function Unknown	A0A0U3GSJ3	NC_007181.1	Op689
SACI_RS05895	Saci_1236	Saci_1236	Sacid_01213		1052274	1052666	+	PIN domain-containing protein	hypothetical protein	Defense mechanisms	A0A0U3H105	NC_007181.1	Op689
SACI_RS05900	Saci_1237	Saci_1237	Sacid_01214		1053492	1053824	+	hypothetical protein	hypothetical protein	Function Unknown	M1I4Y2	NC_007181.1	Op690
SACI_RS05905	Saci_1238	Saci_1238	Sacid_01215		1053870	1054493	-	trimeric intracellular cation channel family protein	hypothetical protein	Function Unknown	A0A0U3H1E6	NC_007181.1	Op691
SACI_RS05910	Saci_1239	Saci_1239	Sacid_01216		1054659	1055411	+	tetratricopeptide repeat protein	hypothetical protein	General Function Prediction Only	A0A0U3GLX3	NC_007181.1	Op692
SACI_RS05915	thi4_3	Saci_1240	Sacid_01217		1055391	1056674	-	NAD(P)/FAD-dependent oxidoreductase	Thiamine thiazole synthase	Secondary metabolites biosynthesis, transport and catabolism	A0A0U2W2F1	NC_007181.1	Op693
SACI_RS05920	Saci_1241	Saci_1241	Sacid_01218		1056679	1057101	-	PaaI family thioesterase	hypothetical protein	Secondary metabolites biosynthesis, transport and catabolism	A0A0U3FVG6	NC_007181.1	Op693
SACI_RS05925	Saci_1242	Saci_1242	Sacid_01219		1057460	1057792	+	MarR family transcriptional regulator	hypothetical protein	Transcription	A0A0U3HCQ6	NC_007181.1	Op694
SACI_RS05930	Saci_1243	Saci_1243	Sacid_01220		1057796	1058398	-	hypothetical protein	hypothetical protein	Function Unknown	A0A0U3FE02	NC_007181.1	Op695
SACI_RS05935	Saci_1244	Saci_1244	Sacid_01221		1058408	1059379	+	GHMP kinase	hypothetical protein	Lipid transport and metabolism	A0A0U3F620	NC_007181.1	Op696
SACI_RS05940	mvaD	Saci_1245	Sacid_01222		1059369	1060346	+	diphosphomevalonate decarboxylase	hypothetical protein	Lipid transport and metabolism	A0A0U3H8P2	NC_007181.1	Op696
SACI_RS05945	Saci_1246	Saci_1246	Sacid_01223		1060333	1061529	-	HD domain-containing protein	Deoxyguanosinetriphosphate triphosphohydrolase-like protein	General Function Prediction Only	A0A0U3GJL3	NC_007181.1	Op697
SACI_RS05950	deoD	Saci_1247	Sacid_01224		1061544	1062254	-	purine-nucleoside phosphorylase	Purine nucleoside phosphorylase DeoD-type	Nucleotide transport and metabolism	A0A0U3FTV8	NC_007181.1	Op697
SACI_RS05955	Saci_1248	Saci_1248	Sacid_01225		1062400	1062597	+	hypothetical protein	hypothetical protein	Function Unknown	A0A0U3GU82	NC_007181.1	Op698
SACI_RS05960	tps	Saci_1249	Sacid_01226	mshA_1	1062587	1063921	-	glycosyltransferase family 4 protein (TreT homolog, specific to G6P)	D-inositol-3-phosphate glycosyltransferase	Cell wall/membrane/envelope biogenesis	A0A0U3GEH8	NC_007181.1	Op699
SACI_RS05965	treH2	Saci_1250	Sacid_01227		1063958	1065688	+	Trehalase 2 (glycoside hydrolase family 15 protein)	Trehalase	Carbohydrate transport and metabolism	A0A0U2VTJ8	NC_007181.1	Op700
SACI_RS05970	Saci_1251	Saci_1251	Sacid_01228		1065709	1066101	-	hypothetical protein	hypothetical protein	Function Unknown	A0A0U3FMC3	NC_007181.1	Op701
SACI_RS05975	Saci_1252	Saci_1252	Sacid_01229		1066194	1066739	+	ADP-ribose-binding protein	putative protein	General Function Prediction Only	A0A0U2WR46	NC_007181.1	Op702
SACI_RS05980	Saci_1253	Saci_1253	Sacid_01230		1066756	1067550	+	MBL fold metallo-hydrolase	hypothetical protein	General Function Prediction Only	A0A0U3GSH5	NC_007181.1	Op702
SACI_RS05985	Saci_1254	Saci_1254	Sacid_01231		1067595	1068164	+	hypothetical protein	hypothetical protein	Function Unknown	A0A0U3H0U7	NC_007181.1	Op703
SACI_RS05990	Saci_1255	Saci_1255	Sacid_01232		1068374	1068949	+	NAD(P)H-dependent oxidoreductase	NAD(P)H-dependent FMN reductase	General Function Prediction Only	A0A0U3H1E1	NC_007181.1	Op704
SACI_RS05995	Saci_1256	Saci_1256	Sacid_01233		1069002	1070189	-	MFS transporter	hypothetical protein	Carbohydrate transport and metabolism	A0A0U3FL65	NC_007181.1	Op705
SACI_RS06000	Saci_1257	Saci_1257	Sacid_01234		1070415	1070813	+	acyl-CoA thioesterase	Putative esterase	General Function Prediction Only	A0A0U3FYF0	NC_007181.1	Op706
SACI_RS06010	SACI_RS06010		Sacid_01236		1071231	1071434	+	hypothetical protein	hypothetical protein	No arCOG annotation	A0A0U2N8L9	NC_007181.1	Op707
SACI_RS06015	hddC	Saci_1259	Sacid_01237		1071421	1072116	-	nucleotidyltransferase family protein	D-glycero-alpha-D-manno-heptose 1-phosphate guanylyltransferase	Cell wall/membrane/envelope biogenesis	A0A0U3HCJ2	NC_007181.1	Op708
SACI_RS06020	ogt	Saci_1260	Sacid_01238		1072375	1072842	-	methylated-DNA--[protein]-cysteine S-methyltransferase	Methylated-DNA--protein-cysteine methyltransferase	Replication, recombination and repair	A0A0U3FDY3	NC_007181.1	Op709
SACI_RS06025	thrS-cat	Saci_1261	Sacid_01239	thrS	1072839	1074488	-	threonine--tRNA ligase catalytic subunit	hypothetical protein	Translation, ribosomal structure and biogenesis	A0A0U3GJX9	NC_007181.1	Op709
SACI_RS06030	murG	Saci_1262	Sacid_01240		1074526	1075509	+	polysaccharide biosynthesis protein	UDP-N-acetylglucosamine--N-acetylmuramyl-(pentapeptide) pyrophosphoryl-undecaprenol N-acetylglucosamine transferase	Cell wall/membrane/envelope biogenesis	A0A0U3F610	NC_007181.1	Op710
SACI_RS06035	nth_1	Saci_1264	Sacid_01241		1075509	1076225	+	DNA endonuclease III	Endonuclease III	Replication, recombination and repair	A0A0U3GIT9	NC_007181.1	Op710
SACI_RS06040	sucC	Saci_1265	Sacid_01242		1076212	1077225	+	succinate--CoA ligase subunit beta	Succinate--CoA ligase [GDP-forming] subunit beta	Energy production and conversion	A0A0U3GJJ6	NC_007181.1	Op710
SACI_RS06045	sucD	Saci_1266	Sacid_01243		1077222	1078061	+	succinate--CoA ligase subunit alpha	Succinate--CoA ligase [ADP-forming] subunit alpha	Energy production and conversion	UPI0009B5AE77	NC_007181.1	Op710
SACI_RS06050	Saci_1267	Saci_1267	Sacid_01244		1078027	1079067	-	hypothetical protein	hypothetical protein	Function Unknown	A0A0U2NDR8	NC_007181.1	Op711
SACI_RS06060	Saci_1269	Saci_1269	Sacid_01246		1079374	1079973	-	Carbonic anhydrase (CA)	hypothetical protein	Inorganic ion transport and metabolism	A0A0U3HP85	NC_007181.1	Op712
SACI_RS06065	Saci_1270	Saci_1270	Sacid_01247		1080419	1081312	+	MFS family permease	hypothetical protein	Carbohydrate transport and metabolism	A0A0U3HJZ7	NC_007181.1	Op713
SACI_RS06070	sulA	Saci_1271	Sacid_01248		1081580	1082233	-	Sulfolobicin A	hypothetical protein	Function Unknown	A0A0U3FLK4	NC_007181.1	Op714
SACI_RS06075	sulB	Saci_1272	Sacid_01249		1082226	1083023	-	Sulfolobicin B	hypothetical protein	Function Unknown	A0A0U3FT84	NC_007181.1	Op714
SACI_RS11850	SACI_RS11850				1083276	1083470	+	hypothetical protein		Function Unknown		NC_007181.1	Op715
SACI_RS06085	Saci_1274	Saci_1274	Sacid_01251		1083596	1085860	+	uncharacterized membrane protein required for N-linked glycosylation, peptide transporter	hypothetical protein	General Function Prediction Only	A0A0U3FDJ4	NC_007181.1	Op716
SACI_RS11640	SACI_RS11640				1085849	1086019	-	RNA-protein complex protein Nop10		Translation, ribosomal structure and biogenesis	UPI0001D5AB29	NC_007181.1	Op717
SACI_RS06090	Saci_1275	Saci_1275	Sacid_01252		1086016	1086807	-	translation initiation factor IF-2 subunit alpha	hypothetical protein	Translation, ribosomal structure and biogenesis	A0A0U3GRC0	NC_007181.1	Op717
SACI_RS06095	rps27e	Saci_1276	Sacid_01253		1086809	1087009	-	30S ribosomal protein S27e	hypothetical protein	Translation, ribosomal structure and biogenesis	A0A0U3FMB7	NC_007181.1	Op717
SACI_RS06100	Saci_1277	Saci_1277	Sacid_01254		1087006	1087293	-	50S ribosomal protein L44e	hypothetical protein	Translation, ribosomal structure and biogenesis	A0A0U2WR31	NC_007181.1	Op717
SACI_RS06105	gins15	Saci_1278	Sacid_01255		1087280	1087741	-	hypothetical protein	hypothetical protein	Replication, recombination and repair	A0A0U2XZ09	NC_007181.1	Op717
SACI_RS06110	priS	Saci_1279	Sacid_01256	priA	1087731	1088699	-	DNA primase small subunit PriS	hypothetical protein	Replication, recombination and repair	A0A0U3H0T1	NC_007181.1	Op717
SACI_RS06115	pcnaC	Saci_1280	Sacid_01257	pcn2	1088665	1089402	-	DNA polymerase sliding clamp	hypothetical protein	Replication, recombination and repair	A0A0U3H0X7	NC_007181.1	Op717
SACI_RS06120	Saci_1281	Saci_1281	Sacid_01258		1089433	1090248	-	ATP/GTP-binding protein	hypothetical protein	General Function Prediction Only	UPI0002B284F9	NC_007181.1	Op717
SACI_RS06125	prs	Saci_1282	Sacid_01259		1090238	1091113	+	ribose-phosphate pyrophosphokinase	Ribose-phosphate pyrophosphokinase	Nucleotide transport and metabolism	A0A0U3FL47	NC_007181.1	Op718
SACI_RS06130	Saci_1283	Saci_1283	Sacid_01260		1091110	1092015	+	RNA methyltransferase	hypothetical protein	Replication, recombination and repair	A0A0U2WYL2	NC_007181.1	Op718
SACI_RS06135	rnz	Saci_1284	Sacid_01261	rbn_2	1092015	1092893	+	ribonuclease Z	Ribonuclease BN	General Function Prediction Only	A0A0U3HCI0	NC_007181.1	Op718
SACI_RS06140	Saci_1285	Saci_1285	Sacid_01262		1092874	1093311	-	UPF0201 protein	hypothetical protein	Function Unknown	A0A0U3FDX3	NC_007181.1	Op719
SACI_RS06145	Saci_1286	Saci_1286	Sacid_01263		1093311	1093811	-	AAA family ATPase	hypothetical protein	Coenzyme transport and metabolism	A0A0U3F5Y9	NC_007181.1	Op719
SACI_RS06150	thpR	Saci_1287	Sacid_01264		1093875	1094462	+	RNA 2',3'-cyclic phosphodiesterase	RNA 2',3'-cyclic phosphodiesterase	Translation, ribosomal structure and biogenesis	A0A0U3FTT1	NC_007181.1	Op720
SACI_RS06155	cca	Saci_1288	Sacid_01265		1094422	1095672	+	CCA tRNA nucleotidyltransferase	hypothetical protein	Translation, ribosomal structure and biogenesis	A0A0U2NDQ8	NC_007181.1	Op720
SACI_RS06160	Saci_1289	Saci_1289	Sacid_01266		1095657	1096265	+	serine/threonine protein kinase	hypothetical protein	Signal transduction mechanisms	Q4J999	NC_007181.1	Op720
SACI_RS06165	Saci_1290	Saci_1290	Sacid_01267		1096249	1096458	-	hypothetical protein	hypothetical protein	Function Unknown	A0A0U3FLJ5	NC_007181.1	Op721
SACI_RS11650	nanM	Saci_1292	Sacid_01268		1096722	1098830	-	fibronectin type III domain-containing protein	N-acetylneuraminate epimerase	Function Unknown	UPI0002B270AC	NC_007181.1	Op722
SACI_RS06180	Saci_1293	Saci_1293	Sacid_01269		1099037	1099783	-	SDR family oxidoreductase	putative oxidoreductase	General Function Prediction Only	UPI0009B5A1B9	NC_007181.1	Op723
SACI_RS06185	ycfH_2	Saci_1294	Sacid_01270		1099786	1100475	-	TatD family hydrolase	putative metal-dependent hydrolase YcfH	Replication, recombination and repair	A0A0U2VTG1	NC_007181.1	Op723
SACI_RS06190	Saci_1295	Saci_1295	Sacid_01271		1100509	1100910	-	hypothetical protein	hypothetical protein	Function Unknown	A0A0U3FMB2	NC_007181.1	Op723
SACI_RS06195	yxlF	Saci_1296	Sacid_01272		1101172	1101879	+	ABC transporter ATP-binding protein	putative ABC transporter ATP-binding protein YxlF	Defense mechanisms	A0A0U3H1B3	NC_007181.1	Op724
SACI_RS06200	SACI_RS06200		Sacid_01273		1101884	1103296	+	hypothetical protein	hypothetical protein	Function Unknown	A0A0U3GLR7	NC_007181.1	Op724
SACI_RS06205	Saci_1298	Saci_1298	Sacid_01274		1103293	1103835	-	LOG family protein	hypothetical protein	General Function Prediction Only	A0A0U3H0S0	NC_007181.1	Op725
SACI_RS06220	rpiA	Saci_1301	Sacid_01277		1108924	1109586	-	ribose 5-phosphate isomerase A	Ribose-5-phosphate isomerase A	Carbohydrate transport and metabolism	A0A0U3H6E9	NC_007181.1	Op726
SACI_RS06225	Saci_1302	Saci_1302	Sacid_01278		1109624	1110925	-	hypothetical protein	hypothetical protein	Function Unknown	A0A0U2WYK0	NC_007181.1	Op726
SACI_RS06235	SaHCS	Saci_1304	Sacid_01280	lysS	1111101	1112507	-	homocitrate synthase	Homocitrate synthase	Amino acid transport and metabolism	UPI0000552583	NC_007181.1	Op727
SACI_RS06240	Saci_1305	Saci_1305	Sacid_01281		1112548	1112823	-	hypothetical protein	hypothetical protein	Function Unknown	A0A0U2Y6M2	NC_007181.1	Op727
SACI_RS06245	pyrH	Saci_1306	Sacid_01282		1112829	1113512	-	UMP kinase	Uridylate kinase	Nucleotide transport and metabolism	A0A0U2NCA1	NC_007181.1	Op727
SACI_RS06250	creN7	Saci_1307	Sacid_01283		1113548	1113727	-	chromatin protein Cren7	hypothetical protein	Function Unknown	A0A0U3GWQ3	NC_007181.1	Op727
SACI_RS06255	fabG_5	Saci_1308	Sacid_01284		1113836	1114633	-	SDR family oxidoreductase	3-oxoacyl-[acyl-carrier-protein] reductase FabG	Lipid transport and metabolism	A0A0U3HI16	NC_007181.1	Op728
SACI_RS06260	Saci_1309	Saci_1309	Sacid_01285		1114630	1115706	-	pseudouridylate synthase	hypothetical protein	Translation, ribosomal structure and biogenesis	A0A0U3FJM7	NC_007181.1	Op728
SACI_RS06265	srp54	Saci_1310	Sacid_01286	ffh	1115675	1117009	-	Signal recognition particle 54 kDa protein	Signal recognition particle protein	Intracellular trafficking, secretion, and vesicular transport	A0A0U3FBE9	NC_007181.1	Op728
SACI_RS06270	eif5a	Saci_1311	Sacid_01287	efp	1117011	1117406	-	translation initiation factor IF-5A	Elongation factor P	Translation, ribosomal structure and biogenesis	A0A0U3HDI9	NC_007181.1	Op728
SACI_RS06275	TOP6A	Saci_1314	Sacid_01288		1117749	1118909	-	DNA topoisomerase VI subunit A	DNA topoisomerase 6 subunit A	Replication, recombination and repair	A0A0U3GP25	NC_007181.1	Op729
SACI_RS06280	TOP6B	Saci_1315	Sacid_01289		1118906	1120504	-	DNA topoisomerase VI subunit B	DNA topoisomerase 6 subunit B	Replication, recombination and repair	A0A0U3FLI6	NC_007181.1	Op729
SACI_RS06285	dys	Saci_1316	Sacid_01290		1120540	1121475	-	deoxyhypusine synthase	Deoxyhypusine synthase-like protein	Posttranslational modification, protein turnover, chaperones	A0A0U3H782	NC_007181.1	Op729
SACI_RS06290	rtcB	Saci_1317	Sacid_01291		1121472	1122920	-	RtcB family protein	RNA-splicing ligase RtcB	General Function Prediction Only	A0A0U3GR90	NC_007181.1	Op729
SACI_RS06295	Saci_1319	Saci_1319	Sacid_01292		1123028	1123243	-	hypothetical protein	hypothetical protein	General Function Prediction Only	A0A0U2NCN7	NC_007181.1	Op730
SACI_RS06300	rhlB	Saci_1320	Sacid_01293		1123338	1126142	+	DEAD/DEAH box helicase	ATP-dependent RNA helicase RhlB	General Function Prediction Only	A0A0U3HIH2	NC_007181.1	Op731
SACI_RS06305	albA1	Saci_1321	Sacid_01294		1126245	1126517	+	DNA-binding protein Alba-1	hypothetical protein	Transcription	A0A0U3GSD1	NC_007181.1	Op732
SACI_RS06310	rgy_3		Sacid_01295	rgy	1126482	1129943	-	reverse gyrase, topR-2 homolog	Reverse gyrase	Replication, recombination and repair	M1I560	NC_007181.1	Op733
SACI_RS06315	albA2	Saci_1322	Sacid_01296		1130260	1130553	+	DNA/RNA-binding protein Alba-2	hypothetical protein	Transcription	A0A0U3FT74	NC_007181.1	Op734
SACI_RS06320	Saci_1323	Saci_1323	Sacid_01297		1130638	1130964	+	hypothetical protein	hypothetical protein	Function Unknown	A0A0U3GLQ4	NC_007181.1	Op735
SACI_RS06325	Saci_1324	Saci_1324	Sacid_01298		1130939	1131214	-	hypothetical protein	hypothetical protein	Function Unknown	A0A0U2W286	NC_007181.1	Op736
SACI_RS06330	Saci_1325	Saci_1325	Sacid_01299		1131307	1131816	+	hypothetical protein	hypothetical protein	Function Unknown	A0A0U3H6D3	NC_007181.1	Op737
SACI_RS06335	SACI_RS06335		Sacid_01300		1131771	1133401	-	DEAD/DEAH box helicase	hypothetical protein	No arCOG annotation		NC_007181.1	Op738
SACI_RS06340	Saci_1327	Saci_1327	Sacid_01301		1133361	1133738	-	hypothetical protein	hypothetical protein	Function Unknown	A0A0U2Y6K5	NC_007181.1	Op738
SACI_RS06345	cutA	Saci_1328	Sacid_01302		1133783	1134115	+	divalent-cation tolerance protein CutA	Divalent-cation tolerance protein CutA	Inorganic ion transport and metabolism	A0A0U3H8H6	NC_007181.1	Op739
SACI_RS06350	gatC	Saci_1329	Sacid_01303		1134099	1134392	+	Asp-tRNA(Asn) amidotransferase subunit GatC	Glutamyl-tRNA(Gln) amidotransferase subunit C	Translation, ribosomal structure and biogenesis	A0A0U3H8F3	NC_007181.1	Op739
SACI_RS06355	gatA_3	Saci_1330	Sacid_01304	gatA	1134394	1135824	+	Asp-tRNA(Asn)/Glu-tRNA(Gln) amidotransferase subunit GatA	Glutamyl-tRNA(Gln) amidotransferase subunit A	Translation, ribosomal structure and biogenesis	A0A0U3FK17	NC_007181.1	Op739
SACI_RS06360	Saci_1331	Saci_1331	Sacid_01305		1135870	1136946	+	4-demethylwyosine synthase TYW1	hypothetical protein	Energy production and conversion	A0A0U3FJL4	NC_007181.1	Op740
SACI_RS06365	ribK	Saci_1332	Sacid_01306		1136977	1137600	+	Riboflavin kinase	hypothetical protein	Coenzyme transport and metabolism	UPI0011BE8E24	NC_007181.1	Op740
SACI_RS06370	hldE	Saci_1333	Sacid_01307		1137603	1138289	-	DUF357 domain-containing protein	Bifunctional protein HldE	Function Unknown	A0A0U3GP09	NC_007181.1	Op741
SACI_RS06375	Saci_1334	Saci_1334	Sacid_01308		1138274	1139029	-	diphthine synthase	hypothetical protein	Translation, ribosomal structure and biogenesis	A0A0U3FDF6	NC_007181.1	Op741
SACI_RS06380	Saci_1335	Saci_1335	Sacid_01309		1139076	1139840	+	metallophosphoesterase	hypothetical protein	General Function Prediction Only	A0A0U3GR75	NC_007181.1	Op742
SACI_RS06385	tbp	Saci_1336	Sacid_01310		1139910	1140488	+	TATA-box-binding protein	hypothetical protein	Transcription	UPI0009B59C4B	NC_007181.1	Op743
SACI_RS06390	Saci_1337	Saci_1337	Sacid_01311		1140518	1140745	+	DUF5622 domain-containing protein	hypothetical protein	Function Unknown	A0A0U3GJV3	NC_007181.1	Op743
SACI_RS06395	Saci_1338	Saci_1338	Sacid_01312		1140735	1141796	-	DUF373 family protein	hypothetical protein	General Function Prediction Only	A0A0U2W033	NC_007181.1	Op744
SACI_RS06400	Saci_1339	Saci_1339	Sacid_01313		1141768	1142709	-	hypothetical protein	hypothetical protein	Function Unknown	A0A0U3FT63	NC_007181.1	Op745
SACI_RS06405	gar1	Saci_1340	Sacid_01314		1142977	1143249	+	H/ACA RNA-protein complex protein Gar1	hypothetical protein	Translation, ribosomal structure and biogenesis	A0A0U2W268	NC_007181.1	Op746
SACI_RS06410	tfb2	Saci_1341	Sacid_01315		1143246	1144121	+	transcription initiation factor IIB family protein	hypothetical protein	Transcription	A0A0U2Y4G9	NC_007181.1	Op746
SACI_RS06415	Saci_1342	Saci_1342	Sacid_01316		1144185	1144559	+	transcription factor TFIIIC	hypothetical protein	Transcription	A0A0U3FBW5	NC_007181.1	Op747
SACI_RS06420	trm1	Saci_1343	Sacid_01317		1144536	1145684	-	tRNA (guanine(26)-N(2))-dimethyltransferase	tRNA (guanine(26)-N(2)/guanine(27)-N(2))-dimethyltransferase	Translation, ribosomal structure and biogenesis	A0A0U2WYF7	NC_007181.1	Op748
SACI_RS06425	Saci_1344	Saci_1344	Sacid_01318		1145671	1146588	-	helix-turn-helix domain-containing protein	hypothetical protein	Transcription	A0A0U3H6C5	NC_007181.1	Op748
SACI_RS06430	Saci_1345	Saci_1345	Sacid_01319		1146572	1147000	-	DUF61 family protein	hypothetical protein	Function Unknown	A0A0U3H8F7	NC_007181.1	Op748
SACI_RS06435	flpA	Saci_1346	Sacid_01320	fib	1147005	1147700	-	fibrillarin-like rRNA/tRNA 2'-O-methyltransferase	hypothetical protein	Translation, ribosomal structure and biogenesis	A0A0U3H8D6	NC_007181.1	Op748
SACI_RS06440	Saci_1347	Saci_1347	Sacid_01321		1147701	1148939	-	Methylation guide ribonucleoprotein complex	hypothetical protein	Translation, ribosomal structure and biogenesis	F2Z5Z2	NC_007181.1	Op748
SACI_RS06445	Saci_1348	Saci_1348	Sacid_01322		1149000	1149164	+	30S ribosomal protein S30e	hypothetical protein	Translation, ribosomal structure and biogenesis	A0A0U2NDM5	NC_007181.1	Op749
SACI_RS06450	gatD	Saci_1349	Sacid_01323		1149196	1150536	+	Glu-tRNA(Gln) amidotransferase subunit GatD	hypothetical protein	Amino acid transport and metabolism	A0A0U3HJT4	NC_007181.1	Op749
SACI_RS06455	gatE	Saci_1350	Sacid_01324		1150514	1152418	+	Glu-tRNA(Gln) amidotransferase subunit GatE	Glutamyl-tRNA(Gln) amidotransferase subunit B, chloroplastic/mitochondrial	Translation, ribosomal structure and biogenesis	A0A0U3FLF2	NC_007181.1	Op749
SACI_RS06460	Saci_1351	Saci_1351	Sacid_01325		1152471	1153529	+	hypothetical protein	hypothetical protein	Function Unknown	A0A0U3GQ85	NC_007181.1	Op750
SACI_RS06465	Saci_1352	Saci_1352	Sacid_01326		1153491	1153889	-	transcriptional regulator	hypothetical protein	General Function Prediction Only	A0A0U3GPL1	NC_007181.1	Op751
SACI_RS06470	nrdJ	Saci_1353	Sacid_01327	nrdZ	1153948	1156461	-	adenosylcobalamin-dependent ribonucleoside-diphosphate reductase	Vitamin B12-dependent ribonucleoside-diphosphate reductase	Nucleotide transport and metabolism	A0A0U3H750	NC_007181.1	Op752
SACI_RS06475	Saci_1354	Saci_1354	Sacid_01328		1156623	1157369	+	hypothetical protein	hypothetical protein	Function Unknown	A0A0U3GZC3	NC_007181.1	Op753
SACI_RS06480	pgk	Saci_1355	Sacid_01329	tpi	1157411	1158658	+	phosphoglycerate kinase	Bifunctional PGK/TIM	Carbohydrate transport and metabolism	A0A0U3GJT2	NC_007181.1	Op754
SACI_RS06485	gap	Saci_1356	Sacid_01330		1158645	1159676	+	phosphorylating glyceraldehyde-3-phosphate dehydrogenase	hypothetical protein	Carbohydrate transport and metabolism	A0A0U3H181	NC_007181.1	Op754
SACI_RS06490	uspB	Saci_1357	Sacid_01331		1159673	1160080	+	universal stress protein UspB	hypothetical protein	Signal transduction mechanisms	A0A0U3GLM1	NC_007181.1	Op754
SACI_RS06495	glyA	Saci_1358	Sacid_01332		1160073	1161374	-	serine hydroxymethyltransferase	Serine hydroxymethyltransferase	Amino acid transport and metabolism	A0A0U2W255	NC_007181.1	Op755
SACI_RS06500	hmgA	Saci_1359	Sacid_01333		1161400	1162635	-	hydroxymethylglutaryl-CoA reductase (NADPH)	hypothetical protein	Lipid transport and metabolism	A0A0U3FV32	NC_007181.1	Op755
SACI_RS06505	Saci_1360	Saci_1360	Sacid_01334		1162619	1163032	-	Zn-ribbon domain-containing OB-fold protein	hypothetical protein	Defense mechanisms	A0A0U3H6A0	NC_007181.1	Op755
SACI_RS06510	acaB1	Saci_1361	Sacid_01335		1163038	1164132	-	thiolase family protein	hypothetical protein	Lipid transport and metabolism	A0A0U2Y6H3	NC_007181.1	Op755
SACI_RS06515	mvaS	Saci_1362	Sacid_01336		1164132	1165178	-	hydroxymethylglutaryl-CoA synthase	Hydroxymethylglutaryl-CoA synthase	Lipid transport and metabolism	A0A0U3H6B3	NC_007181.1	Op755
SACI_RS06520	Saci_1363	Saci_1363	Sacid_01337		1165329	1165721	-	Arginine decarboxylase proenzyme (has no S-adenosylmethionine activity)	S-adenosylmethionine decarboxylase proenzyme	Amino acid transport and metabolism	A0A0U3H8C0	NC_007181.1	Op756
SACI_RS06525	Saci_1364	Saci_1364	Sacid_01338		1165834	1166673	+	hypothetical protein	hypothetical protein	Function Unknown	A0A0U2NC73	NC_007181.1	Op757
SACI_RS06535	Saci_1366	Saci_1366	Sacid_01339		1167095	1167616	+	hypothetical protein	hypothetical protein	Function Unknown	A0A0U3GQT7	NC_007181.1	Op758
SACI_RS06540	ogg1	Saci_1367	Sacid_01340		1167558	1168169	+	N-glycosylase/DNA lyase	putative N-glycosylase/DNA lyase	Replication, recombination and repair	A0A0U3HHX2	NC_007181.1	Op758
SACI_RS06545	Saci_1368	Saci_1368	Sacid_01341		1168374	1169306	+	3-phosphoglycerate dehydrogenase	Hydroxypyruvate reductase	Coenzyme transport and metabolism	A0A0U2YB16	NC_007181.1	Op759
SACI_RS06550	sgaA	Saci_1369	Sacid_01342		1169308	1170423	+	serine-glyoxylate aminotransferase	Soluble hydrogenase 42 kDa subunit	Amino acid transport and metabolism	A0A0U3HJR1	NC_007181.1	Op759
SACI_RS06555	rpoK	Saci_1370	Sacid_01343		1170456	1170725	+	DNA-directed RNA polymerase subunit K	hypothetical protein	Transcription	A0A0U3FLE1	NC_007181.1	Op759
SACI_RS06560	topA	Saci_1371	Sacid_01344		1170732	1172738	+	DNA topoisomerase I	DNA topoisomerase 1	Replication, recombination and repair	A0A0U3FDC4	NC_007181.1	Op759
SACI_RS06565	cdvC	Saci_1372	Sacid_01345	vps4, ftsH_6	1172794	1173918	-	ATP-binding cell division protein CdvC (Vps4 family)	ATP-dependent zinc metalloprotease FtsH	Cell cycle control, cell division, chromosome partitioning	F2Z6D2	NC_007181.1	Op760
SACI_RS06570	cdvB	Saci_1373	Sacid_01346		1173921	1174706	-	cell division protein CdvB (Vps2 family, ESCRT-III homolog)	hypothetical protein	Cell cycle control, cell division, chromosome partitioning	A0A0U3H735	NC_007181.1	Op760
SACI_RS06575	cdvA	Saci_1374	Sacid_01347		1174724	1175440	-	cell division protein CdvA (coiled-coil protein)	hypothetical protein	General Function Prediction Only	A0A0U3HCN2	NC_007181.1	Op760
SACI_RS06580	Saci_1376	Saci_1376	Sacid_01348		1175606	1175854	+	hypothetical protein	hypothetical protein	Function Unknown	A0A0U3GZA7	NC_007181.1	Op761
SACI_RS06585	eno	Saci_1377	Sacid_01349		1175851	1177101	-	phosphopyruvate hydratase	Enolase	Carbohydrate transport and metabolism	A0A0U3H175	NC_007181.1	Op762
SACI_RS06590	Saci_1378	Saci_1378	Sacid_01350		1177140	1177451	+	hypothetical protein	hypothetical protein	Function Unknown	A0A0U3GLK9	NC_007181.1	Op763
SACI_RS06595	Saci_1379	Saci_1379	Sacid_01351		1177444	1177761	+	hypothetical protein	hypothetical protein	Function Unknown	A0A0U2W244	NC_007181.1	Op763
SACI_RS06600	Saci_1380	Saci_1380	Sacid_01352		1177748	1178161	+	signal peptidase I	hypothetical protein	Intracellular trafficking, secretion, and vesicular transport	A0A0U2WWD4	NC_007181.1	Op763
SACI_RS06605	gcvPB	Saci_1381	Sacid_01353		1178153	1179670	-	aminomethyl-transferring glycine dehydrogenase subunit GcvPB	putative glycine dehydrogenase (decarboxylating) subunit 2	Amino acid transport and metabolism	A0A0U2Y4E2	NC_007181.1	Op764
SACI_RS06610	gcvPA	Saci_1382	Sacid_01354		1179672	1181015	-	aminomethyl-transferring glycine dehydrogenase subunit GcvPA	putative glycine dehydrogenase (decarboxylating) subunit 1	Amino acid transport and metabolism	A0A0U3H684	NC_007181.1	Op764
SACI_RS06615	gcvT	Saci_1383	Sacid_01355		1181056	1182111	+	glycine cleavage system aminomethyltransferase GcvT	Aminomethyltransferase	Amino acid transport and metabolism	A0A0U3H8C5	NC_007181.1	Op765
SACI_RS06620	gcvH1	Saci_1384	Sacid_01356	gcvH	1182119	1182535	+	glycine cleavage system protein GcvH	Glycine cleavage system H protein	Amino acid transport and metabolism	A0A0U3H8A3	NC_007181.1	Op765
SACI_RS06625	Saci_1385	Saci_1385	Sacid_01357		1182535	1183281	+	proteasome assembly chaperone family protein	hypothetical protein	General Function Prediction Only	M1J2A9	NC_007181.1	Op765
SACI_RS06630	Saci_1386	Saci_1386	Sacid_01358		1183286	1183660	+	hypothetical protein	hypothetical protein	Posttranslational modification, protein turnover, chaperones	A0A0U3FTL1	NC_007181.1	Op765
SACI_RS06635	Saci_1387	Saci_1387	Sacid_01359		1183734	1184735	+	phosphate uptake regulator PhoU	hypothetical protein	Inorganic ion transport and metabolism	A0A0U3HHW3	NC_007181.1	Op766
SACI_RS06640	sufC	Saci_1388	Sacid_01360		1184762	1185508	+	Fe-S cluster assembly ATPase SufC	Vegetative protein 296	Posttranslational modification, protein turnover, chaperones	A0A0U3FJG7	NC_007181.1	Op766
SACI_RS06645	sufB	Saci_1389	Sacid_01361		1185579	1187018	+	Fe-S cluster assembly protein SufB	hypothetical protein	Posttranslational modification, protein turnover, chaperones	A0A0U3FB76	NC_007181.1	Op766
SACI_RS06650	Saci_1390	Saci_1390	Sacid_01362		1187019	1188188	+	SufD family Fe-S cluster assembly protein	hypothetical protein	Posttranslational modification, protein turnover, chaperones	A0A0U3FDA5	NC_007181.1	Op766
SACI_RS06655	Saci_1391	Saci_1391	Sacid_01363		1188258	1188389	+	ribbon-helix-helix protein, CopG family	hypothetical protein	Transcription	A0A0U3GQ47	NC_007181.1	Op767
SACI_RS06665	adhT_4	Saci_1393	Sacid_01364		1188647	1189630	+	alcohol dehydrogenase catalytic domain-containing protein	Alcohol dehydrogenase	Energy production and conversion	A0A0U3H719	NC_007181.1	Op768
SACI_RS11655	SACI_RS11655				1189798	1190013	-	integrase		Function Unknown		NC_007181.1	Op769
SACI_RS06675	argS	Saci_1396	Sacid_01366		1190366	1192222	-	arginine--tRNA ligase	Arginine--tRNA ligase	Translation, ribosomal structure and biogenesis	A0A0U3H939	NC_007181.1	Op770
SACI_RS06680	Saci_1397	Saci_1397	Sacid_01367		1192276	1192473	+	hypothetical protein	hypothetical protein	Function Unknown	A0A0U3H167	NC_007181.1	Op771
SACI_RS06685	Saci_1398	Saci_1398	Sacid_01368		1192559	1192849	+	hypothetical protein	hypothetical protein	Function Unknown	UPI00005525D5	NC_007181.1	Op772
SACI_RS06690	Saci_1399	Saci_1399	Sacid_01369		1192841	1193146	-	hypothetical protein	hypothetical protein	Transcription	A0A0U3GKC8	NC_007181.1	Op773
SACI_RS06695	Saci_1400	Saci_1400	Sacid_01370		1193291	1193635	+	hypothetical protein	hypothetical protein	Function Unknown	A0A0U2W228	NC_007181.1	Op774
SACI_RS06700	thsA	Saci_1401	Sacid_01371	groL_3	1193673	1195349	-	thermosome subunit alpha	60 kDa chaperonin	Posttranslational modification, protein turnover, chaperones	A0A0U3FYD6	NC_007181.1	Op775
SACI_RS06705	Saci_1402	Saci_1402	Sacid_01372		1195473	1196213	+	hypothetical protein	hypothetical protein	Function Unknown	M1ID91	NC_007181.1	Op776
SACI_RS06710	Saci_1403	Saci_1403	Sacid_01373		1196140	1196961	-	hypothetical protein	hypothetical protein	Function Unknown	A0A0U3FV04	NC_007181.1	Op777
SACI_RS06715	Saci_1404	Saci_1404	Sacid_01374		1197002	1197367	-	hypothetical protein	hypothetical protein	Function Unknown	A0A0U2Y4C6	NC_007181.1	Op777
SACI_RS06720	Saci_1405	Saci_1405	Sacid_01375		1197528	1198247	-	hypothetical protein	hypothetical protein	Function Unknown	A0A0U2Y6D9	NC_007181.1	Op778
SACI_RS06725	Saci_1406	Saci_1406	Sacid_01376		1198321	1199403	-	ATP-NAD kinase family protein	hypothetical protein	General Function Prediction Only	A0A0U3H8B0	NC_007181.1	Op779
SACI_RS06730	Saci_1407	Saci_1407	Sacid_01377		1199400	1200020	-	hypothetical protein	hypothetical protein	Function Unknown	A0A0U3FRM8	NC_007181.1	Op779
SACI_RS06735	argF	Saci_1408	Sacid_01378		1200053	1200973	+	ornithine carbamoyltransferase	Ornithine carbamoyltransferase	Amino acid transport and metabolism	A0A0U2NC53	NC_007181.1	Op780
SACI_RS06740	Saci_1409	Saci_1409	Sacid_01379		1200966	1202198	-	hypothetical protein	hypothetical protein	Function Unknown	A0A0U2NDJ7	NC_007181.1	Op781
SACI_RS06745	Saci_1410	Saci_1410	Sacid_01380		1202152	1202823	-	PHP domain-containing protein	hypothetical protein	General Function Prediction Only	A0A0U3FJF4	NC_007181.1	Op781
SACI_RS06750	asd_1	Saci_1411	Sacid_01381	asd	1202820	1203872	-	aspartate-semialdehyde dehydrogenase	Aspartate-semialdehyde dehydrogenase	Amino acid transport and metabolism	A0A0U3FLC4	NC_007181.1	Op781
SACI_RS06755	thrA	Saci_1412	Sacid_01382		1203857	1205200	-	aspartate kinase	Bifunctional aspartokinase/homoserine dehydrogenase 1	Amino acid transport and metabolism	A0A0U3GNT5	NC_007181.1	Op781
SACI_RS06760	thrC_2	Saci_1413	Sacid_01383		1205197	1206375	-	threonine synthase	Threonine synthase	Amino acid transport and metabolism	A0A0U3GR18	NC_007181.1	Op781
SACI_RS06765	ubiD	Saci_1414	Sacid_01384		1206477	1207928	+	UbiD family decarboxylase	3-octaprenyl-4-hydroxybenzoate carboxy-lyase	Coenzyme transport and metabolism	A0A0U3GS61	NC_007181.1	Op782
SACI_RS06770	Saci_1415	Saci_1415	Sacid_01385		1207900	1208187	-	hypothetical protein	hypothetical protein	Function Unknown	A0A0U3GZ78	NC_007181.1	Op783
SACI_RS06775	cdvB2	Saci_1416	Sacid_01386		1208272	1208931	+	Cell division protein B2	hypothetical protein	Cell cycle control, cell division, chromosome partitioning	A0A0U3H164	NC_007181.1	Op784
SACI_RS06780	ppsA	Saci_1417	Sacid_01387		1208995	1211373	+	phosphoenolpyruvate synthase	Phosphoenolpyruvate synthase	Carbohydrate transport and metabolism	A0A0U2VZT1	NC_007181.1	Op785
SACI_RS06785	Saci_1418	Saci_1418	Sacid_01388		1211375	1211656	-	hypothetical protein	hypothetical protein	Function Unknown	A0A0U3FSZ5	NC_007181.1	Op786
SACI_RS06790	ino1_1	Saci_1419	Sacid_01389		1211613	1212689	-	inositol-3-phosphate synthase	Inositol-3-phosphate synthase	Lipid transport and metabolism	A0A0U3FUY1	NC_007181.1	Op786
SACI_RS06795	acyP	Saci_1420	Sacid_01390		1212750	1213061	+	acylphosphatase	Acylphosphatase	Energy production and conversion	UPI0002B28D90	NC_007181.1	Op787
SACI_RS06800	trpB	Saci_1421	Sacid_01391		1213114	1214388	+	TrpB-like pyridoxal phosphate-dependent enzyme	Tryptophan synthase beta chain	General Function Prediction Only	A0A0U2Y4B2	NC_007181.1	Op788
SACI_RS06805	trpA	Saci_1422	Sacid_01392		1214385	1215122	+	tryptophan synthase subunit alpha	Tryptophan synthase alpha chain	Amino acid transport and metabolism	A0A0U2Y6C4	NC_007181.1	Op788
SACI_RS06810	trpD	Saci_1423	Sacid_01393		1215112	1216158	+	anthranilate phosphoribosyltransferase	Anthranilate phosphoribosyltransferase	Amino acid transport and metabolism	A0A0U3H892	NC_007181.1	Op788
SACI_RS06815	trpF	Saci_1424	Sacid_01394		1216145	1216744	+	N-(5'-phosphoribosyl)anthranilate isomerase	N-(5'-phosphoribosyl)anthranilate isomerase	Amino acid transport and metabolism	A0A0U3H870	NC_007181.1	Op788
SACI_RS06820	trpE	Saci_1425	Sacid_01395		1216726	1218024	+	anthranilate synthase component I	Anthranilate synthase component 1	Amino acid transport and metabolism	A0A0U2NC45	NC_007181.1	Op788
SACI_RS06825	trpGD	Saci_1426	Sacid_01396	pabA	1218041	1218610	+	aminodeoxychorismate/anthranilate synthase component II	Aminodeoxychorismate/anthranilate synthase component 2	Amino acid transport and metabolism	A0A0U2NDI3	NC_007181.1	Op788
SACI_RS06830	trpC	Saci_1427	Sacid_01397		1218615	1219361	+	indole-3-glycerol phosphate synthase TrpC	Indole-3-glycerol phosphate synthase	Amino acid transport and metabolism	A0A0U3HJL7	NC_007181.1	Op788
SACI_RS06835	aspC	Saci_1428	Sacid_01398	aspB	1219373	1220575	+	pyridoxal phosphate-dependent aminotransferase	Aspartate aminotransferase	Amino acid transport and metabolism	A0A0U3FLB1	NC_007181.1	Op788
SACI_RS06840	valS_1	Saci_1430	Sacid_01399		1220593	1223088	-	valine--tRNA ligase	Valine--tRNA ligase	Translation, ribosomal structure and biogenesis	A0A0U3GNR2	NC_007181.1	Op789
SACI_RS06845	Saci_1431	Saci_1431	Sacid_01400		1223089	1224078	+	NAD(P)/FAD-dependent oxidoreductase	hypothetical protein	Energy production and conversion	A0A0U3GQ10	NC_007181.1	Op790
SACI_RS06850	Saci_1432	Saci_1432	Sacid_01401		1224053	1224445	+	hypothetical protein	hypothetical protein	Function Unknown	A0A0U3GS44	NC_007181.1	Op791
SACI_RS06855	Saci_1433	Saci_1433	Sacid_01402		1224445	1224765	+	hypothetical protein	hypothetical protein	Function Unknown	A0A0U3GZ62	NC_007181.1	Op791
SACI_RS11925	Saci_1434	Saci_1434	Sacid_01403		1224723	1225055	-	hypothetical protein	hypothetical protein	Function Unknown	A0A0U3GJP1	NC_007181.1	Op792
SACI_RS06865	Saci_1435	Saci_1435	Sacid_01404		1225027	1225245	-	hypothetical protein	hypothetical protein	Function Unknown	A0A0U3GLG8	NC_007181.1	Op793
SACI_RS06870	treY		Sacid_01405, Sacid_01406, Sacid_01407		1225387	1227549	-	malto-oligosyltrehalose synthase	Maltooligosyl trehalose synthase	Carbohydrate transport and metabolism		NC_007181.1	Op794
SACI_RS06875	glgX	Saci_1439	Sacid_01408		1227546	1229687	-	glycogen debranching protein GlgX	Glycogen operon protein GlgX	Carbohydrate transport and metabolism	F2Z6B6	NC_007181.1	Op794
SACI_RS06880	treZ	Saci_1440	Sacid_01409		1229684	1231354	-	malto-oligosyltrehalose trehalohydrolase	Malto-oligosyltrehalose trehalohydrolase	Carbohydrate transport and metabolism	F2Z6C5	NC_007181.1	Op794
SACI_RS11855	SACI_RS11855				1231584	1231667	+	putative integrase		No arCOG annotation	UPI0011BFB8E2	NC_007181.1	Op795
SACI_RS06885	Saci_1441	Saci_1441			1231688	1232518	+	hypothetical protein		No arCOG annotation	A0A0U2Y6B1	NC_007181.1	Op795
SACI_RS06890	Saci_1442	Saci_1442	Sacid_01411		1232594	1233118	+	hypothetical protein	hypothetical protein	No arCOG annotation	A0A0U3H654	NC_007181.1	Op796
SACI_RS06895	Saci_1443	Saci_1443	Sacid_01412		1233266	1233892	+	hypothetical protein	hypothetical protein	Function Unknown	A0A0U3FRI9	NC_007181.1	Op797
SACI_RS06900	SACI_RS06900		Sacid_01413		1234257	1234739	-	hypothetical protein	hypothetical protein	Replication, recombination and repair	A0A0U3FTF6	NC_007181.1	Op798
SACI_RS11930	SACI_RS11930				1235099	1235239	-	hypothetical protein		No arCOG annotation	UPI0012D9D522	NC_007181.1	Op799
SACI_RS06905	Saci_1445	Saci_1445	Sacid_01414		1235415	1236089	+	hypothetical protein	hypothetical protein	Function Unknown	UPI0011BF7BAF	NC_007181.1	Op800
SACI_RS06910	Saci_1447	Saci_1447	Sacid_01416		1236721	1238265	-	ATP-binding protein	hypothetical protein	General Function Prediction Only	A0A0U3HJK6	NC_007181.1	Op801
SACI_RS06915	Saci_1448	Saci_1448	Sacid_01417		1238237	1238593	-	hypothetical protein	hypothetical protein	No arCOG annotation	A0A0U3FJB9	NC_007181.1	Op802
SACI_RS06920	Saci_1449	Saci_1449	Sacid_01418		1238806	1239951	+	hypothetical protein	hypothetical protein	No arCOG annotation	A0A0U3FD61	NC_007181.1	Op803
SACI_RS11660	Saci_1450	Saci_1450			1240242	1240400	+	putative integrase		Function Unknown	UPI0009B5CE2A	NC_007181.1	Op804
SACI_RS06930	Saci_1452	Saci_1452	Sacid_01420		1240567	1240923	-	hypothetical protein	hypothetical protein	Function Unknown	A0A0U3GQW1	NC_007181.1	Op805
SACI_RS06940	Saci_1454	Saci_1454	Sacid_01421		1241078	1241686	-	DUF434 domain-containing protein	hypothetical protein	Function Unknown	A0A0U3GPZ6	NC_007181.1	Op805
SACI_RS06945	alaS	Saci_1455	Sacid_01422		1241676	1244399	-	alanine--tRNA ligase	Alanine--tRNA ligase	Translation, ribosomal structure and biogenesis	A0A0U3H8Z3	NC_007181.1	Op805
SACI_RS06950	rpl12p	Saci_1456	Sacid_01423		1244440	1244757	-	50S ribosomal protein P1	hypothetical protein	Translation, ribosomal structure and biogenesis	M1IW14	NC_007181.1	Op805
SACI_RS06955	rpl10	Saci_1457	Sacid_01424	rplP0	1244799	1245806	-	50S ribosomal protein L10	hypothetical protein	Translation, ribosomal structure and biogenesis	M1IDH4	NC_007181.1	Op806
SACI_RS06960	rpl1	Saci_1458	Sacid_01425	rplA	1245803	1246468	-	50S ribosomal protein L1	50S ribosomal protein L1	Translation, ribosomal structure and biogenesis	UPI000058E439	NC_007181.1	Op806
SACI_RS06965	rpl11	Saci_1459	Sacid_01426		1246465	1246977	-	50S ribosomal protein L11	hypothetical protein	Translation, ribosomal structure and biogenesis	A0A0U2W1Y0	NC_007181.1	Op806
SACI_RS06970	spt5	Saci_1460	Sacid_01427	nusG	1246985	1247443	-	transcription elongation factor Spt5	hypothetical protein	Transcription	A0A0U3FUU8	NC_007181.1	Op806
SACI_RS06975	secE	Saci_1461	Sacid_01428		1247457	1247654	-	protein translocase SEC61 complex subunit gamma	hypothetical protein	Intracellular trafficking, secretion, and vesicular transport	UPI00001357A4	NC_007181.1	Op806
SACI_RS06980	ftsY	Saci_1462	Sacid_01429	dpa, sso	1247670	1248779	-	signal recognition particle-docking protein FtsY	Signal recognition particle receptor FtsY	Intracellular trafficking, secretion, and vesicular transport	A0A0U3FSX5	NC_007181.1	Op806
SACI_RS06985	pfdA	Saci_1463	Sacid_01430		1248776	1249225	-	prefoldin subunit alpha	Prefoldin subunit alpha	Posttranslational modification, protein turnover, chaperones	A0A0U2WW59	NC_007181.1	Op806
SACI_RS06990	rpl18a	Saci_1464	Sacid_01431	rlx, rpl20e, rplX	1249222	1249482	-	50S ribosomal protein L18a	hypothetical protein	Translation, ribosomal structure and biogenesis	A0A0U2Y467	NC_007181.1	Op806
SACI_RS06995	eif6	Saci_1465	Sacid_01432		1249484	1250155	-	translation initiation factor IF-6	hypothetical protein	Translation, ribosomal structure and biogenesis	A0A0U3H618	NC_007181.1	Op806
SACI_RS07000	rpl31e	Saci_1466	Sacid_01433		1250152	1250541	-	50S ribosomal protein L31e	hypothetical protein	Translation, ribosomal structure and biogenesis	A0A0U3H642	NC_007181.1	Op806
SACI_RS07005	rpl39e	Saci_1467	Sacid_01434	rl46, rpl46	1250546	1250707	-	50S ribosomal protein L39e	hypothetical protein	Translation, ribosomal structure and biogenesis	UPI0000170023	NC_007181.1	Op806
SACI_RS07010	Saci_1468	Saci_1468	Sacid_01435		1250698	1251048	-	DNA-binding protein	hypothetical protein	General Function Prediction Only	UPI00057D1226	NC_007181.1	Op806
SACI_RS07015	Saci_1469	Saci_1469	Sacid_01436		1251058	1251522	-	30S ribosomal protein S19e	hypothetical protein	Translation, ribosomal structure and biogenesis	A0A0U2NC28	NC_007181.1	Op806
SACI_RS07020	pncB2	Saci_1470	Sacid_01437		1251589	1252761	+	nicotinate phosphoribosyltransferase	Nicotinate phosphoribosyltransferase pncB2	Coenzyme transport and metabolism	A0A0U3FD45	NC_007181.1	Op807
SACI_RS07025	Saci_1471	Saci_1471	Sacid_01438		1252751	1253803	-	phosphate uptake regulator PhoU	hypothetical protein	Inorganic ion transport and metabolism	A0A0U3H6W0	NC_007181.1	Op808
SACI_RS07030	Saci_1472	Saci_1472	Sacid_01439		1253865	1254854	-	DUF711 family protein	hypothetical protein	Function Unknown	A0A0U3GQU6	NC_007181.1	Op809
SACI_RS07035	Saci_1473	Saci_1473	Sacid_01440		1254908	1255303	+	DsrE/DsrF/DrsH-like family protein	hypothetical protein	General Function Prediction Only	A0A0U3FB10	NC_007181.1	Op810
SACI_RS07040	Saci_1474	Saci_1474	Sacid_01441		1255303	1255524	+	sulfurtransferase TusA family protein	hypothetical protein	Posttranslational modification, protein turnover, chaperones	A0A0U3GNN9	NC_007181.1	Op810
SACI_RS07045	cysM	Saci_1475	Sacid_01442		1255572	1256459	+	cysteine synthase family protein	Cysteine synthase B	Amino acid transport and metabolism	A0A0U3GPX6	NC_007181.1	Op811
SACI_RS07050	Saci_1477	Saci_1477	Sacid_01444		1256654	1257328	+	hypothetical protein	hypothetical protein	Signal transduction mechanisms	A0A0U3GLD7	NC_007181.1	Op812
SACI_RS07055	moaA_3	Saci_1479	Sacid_01446	moaA	1257537	1258478	+	GTP 3',8-cyclase MoaA	GTP 3',8-cyclase	Coenzyme transport and metabolism	A0A0U3GZ31	NC_007181.1	Op813
SACI_RS07060	Saci_1480	Saci_1480	Sacid_01447		1258456	1259553	+	aminopeptidase P family protein	Methionine aminopeptidase 1, mitochondrial	Amino acid transport and metabolism	A0A0U3FUS5	NC_007181.1	Op814
SACI_RS07065	folE	Saci_1481	Sacid_01448		1259620	1260249	+	GTP cyclohydrolase I FolE	GTP cyclohydrolase 1	Coenzyme transport and metabolism	A0A0U2VZN7	NC_007181.1	Op815
SACI_RS07070	Saci_1482	Saci_1482	Sacid_01449		1260273	1261175	+	MarR family transcriptional regulator	hypothetical protein	Transcription	A0A0U2Y682	NC_007181.1	Op815
SACI_RS07075	glnA	Saci_1483	Sacid_01450	glnA_1	1261179	1262600	-	type I glutamate--ammonia ligase	Glutamine synthetase	Amino acid transport and metabolism	A0A0U2WW46	NC_007181.1	Op816
SACI_RS07080	fbpC	Saci_1484	Sacid_01451		1262708	1263322	-	ABC transporter ATP-binding protein	Fe(3+) ions import ATP-binding protein FbpC	Carbohydrate transport and metabolism	F2Z652	NC_007181.1	Op817
SACI_RS07085	Saci_1485	Saci_1485	Sacid_01452		1263309	1263734	-	thiol reductase thioredoxin	hypothetical protein	Posttranslational modification, protein turnover, chaperones	A0A0U3FTD3	NC_007181.1	Op817
SACI_RS07090	Saci_1486	Saci_1486	Sacid_01453		1263956	1264825	+	hypothetical protein	hypothetical protein	General Function Prediction Only	A0A0U2NDF6	NC_007181.1	Op818
SACI_RS07095	rsmB_1	Saci_1487	Sacid_01454		1264810	1265859	+	RsmB/NOP family class I SAM-dependent RNA methyltransferase	Ribosomal RNA small subunit methyltransferase B	Translation, ribosomal structure and biogenesis	A0A0U3FRG3	NC_007181.1	Op818
SACI_RS07100	yrdA	Saci_1488	Sacid_01455		1265859	1266368	+	hypothetical protein	Protein YrdA	General Function Prediction Only	A0A0U3FL55	NC_007181.1	Op818
SACI_RS07105	pqqE_2	Saci_1489	Sacid_01456		1266365	1267336	+	radical SAM protein	PqqA peptide cyclase	General Function Prediction Only	A0A0U3FD21	NC_007181.1	Op818
SACI_RS07110	xerD	Saci_1490	Sacid_01457		1267333	1268196	-	tyrosine-type recombinase/integrase	Tyrosine recombinase XerD	Replication, recombination and repair	A0A0U3FJ87	NC_007181.1	Op819
SACI_RS07115	Saci_1491	Saci_1491	Sacid_01458		1268394	1269269	-	hypothetical protein	hypothetical protein	General Function Prediction Only	A0A0U3FAZ9	NC_007181.1	Op820
SACI_RS07120	Saci_1492	Saci_1492	Sacid_01459		1269327	1269986	+	hypothetical protein	hypothetical protein	General Function Prediction Only	Q4J8S8	NC_007181.1	Op821
SACI_RS07125	upsX	Saci_1493	Sacid_01460		1270248	1272275	+	hypothetical protein	hypothetical protein	Function Unknown	Q4J8S5	NC_007181.1	Op822
SACI_RS07130	upsE	Saci_1494	Sacid_01461		1272319	1273728	+	type II/IV secretion system ATPase subunit	hypothetical protein	Cell motility	A0A0U3GLC1	NC_007181.1	Op823
SACI_RS07135	upsF	Saci_1495	Sacid_01462		1273709	1275175	+	hypothetical protein	hypothetical protein	Cell motility	A0A0U2W1U4	NC_007181.1	Op823
SACI_RS07140	upsA	Saci_1496	Sacid_01463		1275200	1275631	+	hypothetical protein	hypothetical protein	Function Unknown	A0A0U3FUR0	NC_007181.1	Op823
SACI_RS11670	upsB		Sacid_01464		1275637	1276026	+	hypothetical protein	hypothetical protein	Cell motility	M1IRR9	NC_007181.1	Op823
SACI_RS07145	nth_2	Saci_1497	Sacid_01465		1276079	1276756	+	endonuclease III	Endonuclease III	Replication, recombination and repair	A0A0U2VZM1	NC_007181.1	Op824
SACI_RS07150	Saci_1498	Saci_1498	Sacid_01466		1276832	1277431	+	ParB N-terminal domain-containing protein	hypothetical protein	Transcription	A0A0U3FSN6	NC_007181.1	Op825
SACI_RS07155	Saci_1499	Saci_1499	Sacid_01467		1277422	1278816	+	membrane glycosyltransferase	Undecaprenyl-phosphate 4-deoxy-4-formamido-L-arabinose transferase	Cell wall/membrane/envelope biogenesis	A0A0U2WW27	NC_007181.1	Op825
SACI_RS07160	rhlE	Saci_1500	Sacid_01468		1278857	1281487	+	ATP-dependent helicase	ATP-dependent RNA helicase RhlE	General Function Prediction Only	A0A0U3H801	NC_007181.1	Op825
SACI_RS11675	Saci_1501	Saci_1501	Sacid_01469		1281398	1281730	-	hypothetical protein	hypothetical protein	General Function Prediction Only	A0A0U3FTB7	NC_007181.1	Op826
SACI_RS07165	IMPDH_6	Saci_1502	Sacid_01470		1281727	1282629	-	CBS domain-containing protein	Inosine-5'-monophosphate dehydrogenase	Transcription	A0A0U2NDE8	NC_007181.1	Op826
SACI_RS07170	Saci_1503	Saci_1503	Sacid_01471		1282669	1283355	-	DUF2192 domain-containing protein	hypothetical protein	Function Unknown	A0A0U3HJG5	NC_007181.1	Op826
SACI_RS07175	Saci_1504	Saci_1504	Sacid_01472		1283410	1283802	+	hypothetical protein	hypothetical protein	Function Unknown	A0A0U2NC14	NC_007181.1	Op827
SACI_RS07180	Saci_1505	Saci_1505	Sacid_01473		1283789	1284115	-	helix-turn-helix transcriptional regulator	hypothetical protein	Transcription	A0A0U3HHN3	NC_007181.1	Op828
SACI_RS07185	Saci_1506	Saci_1506	Sacid_01474		1284170	1285051	+	alcohol dehydrogenase	hypothetical protein	Energy production and conversion	A0A0U3GQP5	NC_007181.1	Op829
SACI_RS07190	lysN_2	Saci_1507	Sacid_01475		1285035	1286234	-	PLP-dependent aminotransferase family protein	2-aminoadipate transaminase	Transcription	A0A0U3FAY1	NC_007181.1	Op830
SACI_RS07195	cinA_2	Saci_1508	Sacid_01476		1286281	1287075	+	nicotinamide mononucleotide deamidase-related protein	Putative competence-damage inducible protein	General Function Prediction Only	A0A0U3GNL0	NC_007181.1	Op831
SACI_RS07200	menH	Saci_1509	Sacid_01477		1287046	1287780	-	alpha/beta hydrolase	2-succinyl-6-hydroxy-2,4-cyclohexadiene-1-carboxylate synthase	General Function Prediction Only	UPI0009B5A02C	NC_007181.1	Op832
SACI_RS07205	pheT	Saci_1510	Sacid_01478		1287829	1289457	-	phenylalanine--tRNA ligase subunit beta	hypothetical protein	Translation, ribosomal structure and biogenesis	A0A0U3GLA6	NC_007181.1	Op833
SACI_RS07210	pheS	Saci_1511	Sacid_01479		1289460	1290857	-	phenylalanine--tRNA ligase subunit alpha	hypothetical protein	Translation, ribosomal structure and biogenesis	A0A0U2W1T2	NC_007181.1	Op833
SACI_RS07215	Saci_1512	Saci_1512	Sacid_01480		1290859	1291542	-	UPF0173 metal-dependent hydrolase	hypothetical protein	General Function Prediction Only	A0A0U3FUP4	NC_007181.1	Op833
SACI_RS07220	Saci_1513	Saci_1513	Sacid_01481		1291595	1292494	+	type II methionyl aminopeptidase	Methionine aminopeptidase 1, mitochondrial	Translation, ribosomal structure and biogenesis	A0A0U2VZK5	NC_007181.1	Op834
SACI_RS07225	Saci_1514	Saci_1514	Sacid_01482		1292540	1293676	+	DUF1512 domain-containing protein	hypothetical protein	Function Unknown	A0A0U2Y642	NC_007181.1	Op835
SACI_RS07230	Saci_1515	Saci_1515	Sacid_01483		1293673	1293873	+	hypothetical protein	hypothetical protein	Function Unknown	A0A0U3H805	NC_007181.1	Op835
SACI_RS07240	Saci_1517	Saci_1517	Sacid_01484		1294081	1295283	+	HD domain-containing protein	hypothetical protein	General Function Prediction Only	A0A0U3H7Y6	NC_007181.1	Op836
SACI_RS07245	ybiV	Saci_1518	Sacid_01485		1295280	1295963	+	phosphoglycolate phosphatase	Sugar phosphatase YbiV	General Function Prediction Only	A0A0U3FTA6	NC_007181.1	Op836
SACI_RS07250	gltX	Saci_1519	Sacid_01486	glnS	1295956	1297659	+	glutamate--tRNA ligase	Glutamine--tRNA ligase	Translation, ribosomal structure and biogenesis	A0A0U2NDD4	NC_007181.1	Op836
SACI_RS07255	rpl7ae	Saci_1520	Sacid_01487		1297720	1298100	+	50S ribosomal protein L7ae	hypothetical protein	Translation, ribosomal structure and biogenesis	UPI0000552637	NC_007181.1	Op836
SACI_RS07260	ydjE_2	Saci_1521	Sacid_01488		1298699	1300150	+	MFS transporter	Inner membrane metabolite transport protein YdjE	Carbohydrate transport and metabolism	A0A0U2NC07	NC_007181.1	Op837
SACI_RS11680	SACI_RS11680				1300388	1300600	-	integrase		Function Unknown		NC_007181.1	Op838
SACI_RS07270	Saci_1523	Saci_1523	Sacid_01490		1300761	1302815	-	winged helix-turn-helix transcriptional regulator	hypothetical protein	Transcription	M1IRV1	NC_007181.1	Op839
SACI_RS07275	Saci_1524	Saci_1524	Sacid_01491		1302812	1303165	-	Monogalactosyldiacylglycerol synthase like protein	hypothetical protein	Function Unknown	M1I5S6	NC_007181.1	Op839
SACI_RS07280	Saci_1525	Saci_1525	Sacid_01492		1303143	1303466	-	sigma-70 family RNA polymerase sigma factor	hypothetical protein	Transcription	M1IVY1	NC_007181.1	Op840
SACI_RS07285	Saci_1526	Saci_1526	Sacid_01493		1303579	1303893	-	hypothetical protein	hypothetical protein	Function Unknown	M1IDQ1	NC_007181.1	Op841
SACI_RS11860	Saci_1527	Saci_1527	Sacid_01494		1303973	1304149	+	hypothetical protein	hypothetical protein	Function Unknown	UPI000055263D	NC_007181.1	Op842
SACI_RS07290	Saci_1528	Saci_1528	Sacid_01495		1304369	1304752	+	Predicted TF regulator	hypothetical protein	No arCOG annotation	M1IW88	NC_007181.1	Op843
SACI_RS07295	Saci_1529	Saci_1529	Sacid_01496		1304997	1305188	+	hypothetical protein	hypothetical protein	No arCOG annotation	M1IRV6	NC_007181.1	Op844
SACI_RS07300	SACI_RS07300		Sacid_01497		1305203	1306027	-	integrase	hypothetical protein	No arCOG annotation	UPI000B5A97B4	NC_007181.1	Op845
SACI_RS07305	SACI_RS07305				1306283	1307311	+	tyrosine-type recombinase/integrase		Replication, recombination and repair		NC_007181.1	Op846
SACI_RS07310	Saci_1534	Saci_1534	Sacid_01500		1307366	1309288	+	thermopsin	hypothetical protein	Amino acid transport and metabolism	A0A0U3FCZ2	NC_007181.1	Op847
SACI_RS07315	Saci_1535	Saci_1535	Sacid_01501		1309569	1310951	-	hypothetical protein	hypothetical protein	Function Unknown	A0A0U3FJ46	NC_007181.1	Op848
SACI_RS07320	natA	Saci_1536	Sacid_01502		1310948	1311667	-	ABC transporter ATP-binding protein	ABC transporter ATP-binding protein NatA	Defense mechanisms	A0A0U3FAW2	NC_007181.1	Op848
SACI_RS07325	dpo1	Saci_1537	Sacid_01503	polS	1311882	1314512	+	DNA-directed DNA polymerase I	hypothetical protein	No arCOG annotation	A0A0U3GNI5	NC_007181.1	Op849
SACI_RS07330	Saci_1538	Saci_1538	Sacid_01504		1314559	1315002	-	DUF2286 domain-containing protein	hypothetical protein	Function Unknown	A0A0U3GPT8	NC_007181.1	Op850
SACI_RS07335	Saci_1539	Saci_1539	Sacid_01505		1314999	1315484	-	50S ribosomal protein L11 methyltransferase	hypothetical protein	Secondary metabolites biosynthesis, transport and catabolism	A0A0U3H6V4	NC_007181.1	Op850
SACI_RS07340	Saci_1540	Saci_1540	Sacid_01506		1315504	1315824	-	hypothetical protein	hypothetical protein	Function Unknown	A0A0U3GL91	NC_007181.1	Op850
SACI_RS07345	Saci_1541	Saci_1541	Sacid_01507		1315869	1316447	+	CDP-alcohol phosphatidyltransferase family protein	Phosphatidylinositol phosphate synthase	Lipid transport and metabolism	A0A0U3GYY3	NC_007181.1	Op851
SACI_RS07350	priL	Saci_1542	Sacid_01508		1316440	1317372	-	DNA primase regulatory subunit PriL	hypothetical protein	Replication, recombination and repair	A0A0U3FUN1	NC_007181.1	Op852
SACI_RS07355	metG_1	Saci_1544	Sacid_01509	metG	1317411	1319126	+	methionine--tRNA ligase	Methionine--tRNA ligase	Translation, ribosomal structure and biogenesis	A0A0U2WXZ7	NC_007181.1	Op853
SACI_RS07360	atpI	Saci_1545	Sacid_01510		1319118	1321223	-	V-type ATP synthase subunit I	hypothetical protein	Energy production and conversion	UPI0009B5BFD8	NC_007181.1	Op854
SACI_RS07365	atpF	Saci_1546	Sacid_01511		1321293	1321595	+	V-type ATP synthase subunit F	V-type ATP synthase subunit F	Energy production and conversion	A0A0U3H7Z4	NC_007181.1	Op855
SACI_RS07370	atpE	Saci_1547	Sacid_01512		1321601	1322179	+	V-type ATP synthase subunit E	V-type proton ATPase subunit E	Energy production and conversion	A0A0U2Y410	NC_007181.1	Op855
SACI_RS07375	atpA	Saci_1548	Sacid_01513	ntpA	1322182	1323960	+	V-type ATP synthase subunit A	V-type sodium ATPase catalytic subunit A	Energy production and conversion	A0A0U3H5V3	NC_007181.1	Op855
SACI_RS07380	atpB	Saci_1549	Sacid_01514	ntpB	1323972	1325363	+	V-type ATP synthase subunit B	V-type sodium ATPase subunit B	Energy production and conversion	A0A0U3FS82	NC_007181.1	Op855
SACI_RS07385	atpD	Saci_1550	Sacid_01515		1325360	1325989	+	V-type ATP synthase subunit D	V-type ATP synthase subunit D	Energy production and conversion	A0A0U3H5W8	NC_007181.1	Op855
SACI_RS07390	atpE2	Saci_1551	Sacid_01516		1325994	1326155	+	V-type ATP synthase subunit E (Membrane-associated ATPase epsilon chain)	hypothetical protein	Energy production and conversion	A0A0U3HJE7	NC_007181.1	Op855
SACI_RS07395	atpP	Saci_1552	Sacid_01517		1326169	1326474	+	V-type ATP synthase subunit K (Membrane-associated ATPase C chain)	hypothetical protein	Energy production and conversion	A0A0U3FKZ7	NC_007181.1	Op855
SACI_RS07400	proS	Saci_1553	Sacid_01518		1326536	1327987	+	proline--tRNA ligase	Proline--tRNA ligase	Translation, ribosomal structure and biogenesis	A0A0U3FCX2	NC_007181.1	Op856
SACI_RS07405	Saci_1554	Saci_1554	Sacid_01519		1328024	1328311	+	30S ribosomal protein S26e	hypothetical protein	Translation, ribosomal structure and biogenesis	A0A0U3GQL1	NC_007181.1	Op856
SACI_RS07410	pdxS	Saci_1555	Sacid_01520		1328343	1329353	+	pyridoxal 5'-phosphate synthase lyase subunit PdxS	Pyridoxal 5'-phosphate synthase subunit PdxS	Coenzyme transport and metabolism	A0A0U3GRT7	NC_007181.1	Op856
SACI_RS07415	pdxT	Saci_1556	Sacid_01521		1329355	1329957	+	pyridoxal 5'-phosphate synthase glutaminase subunit PdxT	Pyridoxal 5'-phosphate synthase subunit PdxT	Coenzyme transport and metabolism	A0A0U2NCM6	NC_007181.1	Op856
SACI_RS07420	cpaF	Saci_1557	Sacid_01522		1330004	1331536	+	Flp pilus assembly complex ATPase component TadA	hypothetical protein	General Function Prediction Only	A0A0U3H0V8	NC_007181.1	Op857
SACI_RS07425	hjc	Saci_1558	Sacid_01523		1331529	1331978	-	Holliday junction DNA helicase	hypothetical protein	Replication, recombination and repair	A0A0U3GPS1	NC_007181.1	Op858
SACI_RS07430	ilvC	Saci_1559	Sacid_01524		1331979	1332977	-	Ketol-acid reductoisomerase (NADP(+))	Ketol-acid reductoisomerase (NAD(+))	Amino acid transport and metabolism	A0A0U3H6N8	NC_007181.1	Op858
SACI_RS07435	Saci_1560	Saci_1560	Sacid_01525		1332958	1333353	-	ACT domain-containing protein	hypothetical protein	Function Unknown	A0A0U3FUK9	NC_007181.1	Op858
SACI_RS07440	ilvB_2	Saci_1561	Sacid_01526		1333331	1335049	-	acetolactate synthase large subunit (branched AA)	Acetolactate synthase large subunit	Amino acid transport and metabolism	A0A0U3GJG7	NC_007181.1	Op858
SACI_RS07445	Saci_1562	Saci_1562	Sacid_01527		1335202	1335735	-	magnesium-dependent phosphatase-1	hypothetical protein	General Function Prediction Only	A0A0U2VZH8	NC_007181.1	Op859
SACI_RS07450	rsgA	Saci_1563	Sacid_01528	rbgA	1335732	1336511	-	50S ribosome-binding GTPase	Ribosome biogenesis GTPase A	General Function Prediction Only	A0A0U3FSJ8	NC_007181.1	Op859
SACI_RS07455	Saci_1564	Saci_1564	Sacid_01529		1336547	1337497	+	hypothetical protein	hypothetical protein	Function Unknown	A0A0U2WVY9	NC_007181.1	Op860
SACI_RS07460	ubiA	Saci_1565	Sacid_01530	cyoE	1337486	1338313	-	UbiA family prenyltransferase, digeranylgeranylglyceryl phosphate synthase	Protoheme IX farnesyltransferase	Coenzyme transport and metabolism	A0A0U2Y3Z2	NC_007181.1	Op861
SACI_RS07465	Saci_1566	Saci_1566	Sacid_01531		1338357	1338569	+	hypothetical protein	hypothetical protein	Transcription	A0A0U2NDA9	NC_007181.1	Op862
SACI_RS07470	Saci_1567	Saci_1567	Sacid_01532		1338528	1339409	-	hypothetical protein	hypothetical protein	Energy production and conversion	A0A0U3HJE1	NC_007181.1	Op863
SACI_RS07475	speH_2	Saci_1568	Sacid_01533	speD	1339460	1339825	-	adenosylmethionine decarboxylase	S-adenosylmethionine decarboxylase proenzyme	Amino acid transport and metabolism	A0A0U3FKX9	NC_007181.1	Op864
SACI_RS07480	Saci_1569	Saci_1569	Sacid_01534		1340025	1340339	+	DUF211 domain-containing protein	hypothetical protein	Function Unknown	A0A0U3FCV2	NC_007181.1	Op865
SACI_RS07485	ttuA_2	Saci_1570	Sacid_01535		1340336	1341298	+	TIGR00269 family protein	tRNA-5-methyluridine(54) 2-sulfurtransferase	Cell cycle control, cell division, chromosome partitioning	A0A0U3GQI7	NC_007181.1	Op865
SACI_RS07490	yvqK	Saci_1571	Sacid_01536		1341274	1341807	-	cob(I)yrinic acid a,c-diamide adenosyltransferase	Corrinoid adenosyltransferase	Coenzyme transport and metabolism	A0A0U3GRS5	NC_007181.1	Op866
SACI_RS07495	leuS2	Saci_1572	Sacid_01537	leuS, valS_2	1341898	1344720	+	leucine--tRNA ligase	Valine--tRNA ligase	Translation, ribosomal structure and biogenesis	UPI0009B5AF6D	NC_007181.1	Op867
SACI_RS07500	Saci_1573	Saci_1573	Sacid_01538		1344688	1345335	-	hypothetical protein	hypothetical protein	Function Unknown	A0A0U3H0U5	NC_007181.1	Op868
SACI_RS07505	hisC	Saci_1574	Sacid_01539		1345342	1346424	+	histidinol-phosphate transaminase	Histidinol-phosphate aminotransferase	Amino acid transport and metabolism	A0A0U3GPQ1	NC_007181.1	Op869
SACI_RS07510	hisG	Saci_1575	Sacid_01540		1346405	1347262	+	ATP phosphoribosyltransferase	ATP phosphoribosyltransferase	Amino acid transport and metabolism	A0A0U3H6M3	NC_007181.1	Op869
SACI_RS07515	hisA	Saci_1576	Sacid_01541		1347262	1347942	+	1-(5-phosphoribosyl)-5-((5-phosphoribosylamino)methylideneamino)imidazole-4-carboxamide isomerase	1-(5-phosphoribosyl)-5-[(5-phosphoribosylamino)methylideneamino] imidazole-4-carboxamide isomerase	Amino acid transport and metabolism	A0A0U3FUJ6	NC_007181.1	Op869
SACI_RS07520	hisB	Saci_1577	Sacid_01542	hisBd	1347935	1348516	+	imidazoleglycerol-phosphate dehydratase	Histidine biosynthesis bifunctional protein HisB	Amino acid transport and metabolism	A0A0U3GJE4	NC_007181.1	Op869
SACI_RS07525	hisF	Saci_1578	Sacid_01543		1348513	1349262	+	imidazole glycerol phosphate synthase subunit HisF	Imidazole glycerol phosphate synthase subunit HisF	Amino acid transport and metabolism	A0A0U2Y5Z9	NC_007181.1	Op869
SACI_RS07530	hisD	Saci_1579	Sacid_01544		1349259	1350440	+	histidinol dehydrogenase	Histidinol dehydrogenase	Amino acid transport and metabolism	A0A0U3H7V9	NC_007181.1	Op869
SACI_RS07535	hisE	Saci_1580	Sacid_01545		1350433	1350720	+	phosphoribosyl-ATP diphosphatase	Phosphoribosyl-ATP pyrophosphatase	Amino acid transport and metabolism	A0A0U3H7U1	NC_007181.1	Op869
SACI_RS07540	hisH	Saci_1581	Sacid_01546		1350717	1351316	+	imidazole glycerol phosphate synthase subunit HisH	Imidazole glycerol phosphate synthase subunit HisH	Amino acid transport and metabolism	A0A0U3FT60	NC_007181.1	Op869
SACI_RS07545	hisI	Saci_1582	Sacid_01547		1351316	1351675	+	phosphoribosyl-AMP cyclohydrolase	Phosphoribosyl-AMP cyclohydrolase	Amino acid transport and metabolism	A0A0U3H5S2	NC_007181.1	Op869
SACI_RS07550	Saci_1583	Saci_1583	Sacid_01548		1351726	1352130	+	metal-sulfur cluster assembly factor	hypothetical protein	General Function Prediction Only	A0A0U3HIF8	NC_007181.1	Op870
SACI_RS07555	serS	Saci_1584	Sacid_01549		1352156	1353532	+	serine--tRNA ligase	Serine--tRNA ligase	Translation, ribosomal structure and biogenesis	A0A0U3H5T4	NC_007181.1	Op870
SACI_RS07560	grsA	Saci_1585	Sacid_01550	miaB_2	1353522	1354991	-	GDGT ring synthase A (B12-binding domain-containing radical SAM protein)	tRNA-2-methylthio-N(6)-dimethylallyladenosine synthase	Energy production and conversion	A0A0U3FCU2	NC_007181.1	Op871
SACI_RS07565	Saci_1586	Saci_1586	Sacid_01551		1355088	1355330	-	hypothetical protein	hypothetical protein	Function Unknown	F2Z6C4	NC_007181.1	Op872
SACI_RS07570	rpoM	Saci_1587	Sacid_01552		1355464	1355763	-	DNA-directed RNA polymerase subunit M	hypothetical protein	Transcription	F2Z6H0	NC_007181.1	Op873
SACI_RS07575	lrpC	Saci_1588	Sacid_01553	Sa-Lrp	1355830	1356297	-	Sa-Lrp transcriptional regulator (Lrp/AsnC family) [glutamine-responsive]	HTH-type transcriptional regulator LrpC	Transcription	F2Z5Y7	NC_007181.1	Op874
SACI_RS07580	marC	Saci_1589	Sacid_01554		1356358	1356969	-	MarC family protein	hypothetical protein	Intracellular trafficking, secretion, and vesicular transport	A0A0U3FAR6	NC_007181.1	Op875
SACI_RS07585	Saci_1590	Saci_1590	Sacid_01555		1356966	1357274	-	hypothetical protein	hypothetical protein	Function Unknown	F2Z692	NC_007181.1	Op875
SACI_RS07590	Saci_1591	Saci_1591	Sacid_01556		1357246	1357557	-	hypothetical protein	hypothetical protein	Function Unknown	F2Z6E5	NC_007181.1	Op876
SACI_RS07595	pyrD	Saci_1592	Sacid_01557		1357554	1358429	-	dihydroorotate dehydrogenase B (NAD(+)), catalytic subunit	Dihydroorotate dehydrogenase B (NAD(+)), catalytic subunit	Nucleotide transport and metabolism	A0A0U3FUI7	NC_007181.1	Op876
SACI_RS07600	pyrC	Saci_1593	Sacid_01558		1358407	1359576	-	dihydroorotase	Dihydroorotase	Nucleotide transport and metabolism	A0A0U2WXV1	NC_007181.1	Op877
SACI_RS07605	Saci_1594	Saci_1594	Sacid_01559		1359548	1360171	-	hypothetical protein	hypothetical protein	Coenzyme transport and metabolism	A0A0U3GJC7	NC_007181.1	Op878
SACI_RS07610	pyrI	Saci_1595	Sacid_01560		1360168	1360674	-	aspartate carbamoyltransferase regulatory subunit	Aspartate carbamoyltransferase regulatory chain	Nucleotide transport and metabolism	UPI0002B2982F	NC_007181.1	Op878
SACI_RS07615	pyrB	Saci_1596	Sacid_01561		1360664	1361563	-	aspartate carbamoyltransferase	Aspartate carbamoyltransferase catalytic subunit	Nucleotide transport and metabolism	A0A0U3FSG7	NC_007181.1	Op878
SACI_RS07620	pyrE	Saci_1597	Sacid_01562		1361635	1362228	+	orotate phosphoribosyltransferase	Orotate phosphoribosyltransferase	Nucleotide transport and metabolism	A0A0U3FT43	NC_007181.1	Op879
SACI_RS07625	pyrF	Saci_1598	Sacid_01563		1362215	1362874	+	orotidine 5'-phosphate decarboxylase	Orotidine 5'-phosphate decarboxylase	Nucleotide transport and metabolism	F2Z6G3	NC_007181.1	Op879
SACI_RS07630	Saci_1599	Saci_1599	Sacid_01564		1362849	1363505	+	hypothetical protein	hypothetical protein	Function Unknown	A0A0U3HJC7	NC_007181.1	Op880
SACI_RS07635	Saci_1600	Saci_1600	Sacid_01565		1363489	1364499	-	phosphate uptake regulator PhoU	hypothetical protein	Inorganic ion transport and metabolism	A0A0U3H5S0	NC_007181.1	Op881
SACI_RS07640	cdvB3	Saci_1601	Sacid_01566		1364522	1365031	-	Cell division protein B3	hypothetical protein	Cell cycle control, cell division, chromosome partitioning	A0A0U3FR67	NC_007181.1	Op881
SACI_RS07645	Saci_1602	Saci_1602	Sacid_01567		1365256	1365660	-	hypothetical protein	hypothetical protein	Function Unknown	A0A0U2NBW5	NC_007181.1	Op882
SACI_RS07650	Saci_1603	Saci_1603	Sacid_01568		1365681	1366313	+	hypothetical protein	hypothetical protein	Translation, ribosomal structure and biogenesis	A0A0U3HHG1	NC_007181.1	Op883
SACI_RS07655	queE	Saci_1604	Sacid_01569		1366236	1366871	-	7-carboxy-7-deazaguanine synthase QueE	7-carboxy-7-deazaguanine synthase	Posttranslational modification, protein turnover, chaperones	A0A0U3H8M9	NC_007181.1	Op884
SACI_RS07660	obg	Saci_1605	Sacid_01570		1366852	1367841	-	50S ribosome-binding GTPase	GTPase Obg	General Function Prediction Only	A0A0U3FAQ2	NC_007181.1	Op884
SACI_RS07665	metG_2	Saci_1606	Sacid_01571	metG	1367835	1368176	-	methionine--tRNA ligase subunit beta	Methionine--tRNA ligase	General Function Prediction Only	A0A0U3GL27	NC_007181.1	Op884
SACI_RS07670	purC	Saci_1607	Sacid_01572		1368285	1368992	+	phosphoribosylaminoimidazolesuccinocarboxamide synthase	Phosphoribosylaminoimidazole-succinocarboxamide synthase	Nucleotide transport and metabolism	A0A0U3GPL6	NC_007181.1	Op885
SACI_RS07675	purS	Saci_1608	Sacid_01573		1368989	1369267	+	phosphoribosylformylglycinamidine synthase subunit PurS	Phosphoribosylformylglycinamidine synthase subunit PurS	Nucleotide transport and metabolism	A0A0U3H6I0	NC_007181.1	Op885
SACI_RS07680	purQ		Sacid_01574		1369248	1369928	+	phosphoribosylformylglycinamidine synthase I	Phosphoribosylformylglycinamidine synthase subunit PurQ	Nucleotide transport and metabolism	A0A0U2WXT4	NC_007181.1	Op885
SACI_RS07685	purL	Saci_1610	Sacid_01575		1369918	1372050	+	phosphoribosylformylglycinamidine synthase subunit PurL	Phosphoribosylformylglycinamidine synthase subunit PurL	Nucleotide transport and metabolism	A0A0U2Y5V4	NC_007181.1	Op885
SACI_RS07690	purF-1	Saci_1611	Sacid_01576	purF	1372043	1373377	+	amidophosphoribosyltransferase	Amidophosphoribosyltransferase	Nucleotide transport and metabolism	A0A0U3H7S7	NC_007181.1	Op885
SACI_RS07695	purF-2	Saci_1612	Sacid_01577		1373383	1374597	+	amidophosphoribosyltransferase	Amidophosphoribosyltransferase	Nucleotide transport and metabolism	A0A0U3HDH6	NC_007181.1	Op885
SACI_RS07700	purD	Saci_1613	Sacid_01578		1374603	1376039	+	phosphoribosylamine--glycine ligase	Phosphoribosylamine--glycine ligase	Nucleotide transport and metabolism	A0A0U3FBU2	NC_007181.1	Op885
SACI_RS07705	purM	Saci_1614	Sacid_01579		1376033	1376998	+	phosphoribosylformylglycinamidine cyclo-ligase	Phosphoribosylformylglycinamidine cyclo-ligase	Nucleotide transport and metabolism	A0A0U3H7R2	NC_007181.1	Op885
SACI_RS07710	Saci_1615	Saci_1615	Sacid_01580		1377054	1377500	+	hypothetical protein	hypothetical protein	Function Unknown	A0A0U3GPJ7	NC_007181.1	Op886
SACI_RS07715	Saci_1616	Saci_1616	Sacid_01581		1377603	1377761	+	hypothetical protein	hypothetical protein	Transcription	A0A0U3FSE5	NC_007181.1	Op887
SACI_RS07720	argG	Saci_1617	Sacid_01582		1377839	1379014	+	argininosuccinate synthase	Argininosuccinate synthase	Amino acid transport and metabolism	A0A0U2WVT6	NC_007181.1	Op888
SACI_RS07725	argH	Saci_1618	Sacid_01583		1379015	1380358	+	argininosuccinate lyase	Argininosuccinate lyase	Amino acid transport and metabolism	A0A0U2Y3V1	NC_007181.1	Op888
SACI_RS07730	carA	Saci_1619	Sacid_01584	pyrA	1380339	1381454	+	carbamoyl-phosphate synthase (glutamine-hydrolyzing) small subunit	Carbamoyl-phosphate synthase small chain	Amino acid transport and metabolism	A0A0U3FKU8	NC_007181.1	Op888
SACI_RS07735	carB	Saci_1620	Sacid_01585		1381447	1384605	+	carbamoyl-phosphate synthase (glutamine-hydrolyzing) large subunit	Carbamoyl-phosphate synthase large chain	Amino acid transport and metabolism	A0A0U3FCR2	NC_007181.1	Op888
SACI_RS07740	argX	Saci_1621	Sacid_01586	lysX, lysX_3	1384602	1385450	+	Glutamate--LysW ligase ArgX	Alpha-aminoadipate--LysW ligase LysX	Coenzyme transport and metabolism	A0A0U3GQD8	NC_007181.1	Op888
SACI_RS07745	Saci_1622	Saci_1622	Sacid_01587		1385438	1386025	-	haloacid dehalogenase	hypothetical protein	Translation, ribosomal structure and biogenesis	A0A0U3GRM6	NC_007181.1	Op889
SACI_RS07750	Saci_1623	Saci_1623	Sacid_01588	lcdH	1386119	1387081	+	Malonate semialdehyde reductase (E3)	L-carnitine dehydrogenase	Lipid transport and metabolism	A0A0U3HHE6	NC_007181.1	Op890
SACI_RS07755	Saci_1624	Saci_1624	Sacid_01589		1387132	1387698	-	cupin domain-containing protein	hypothetical protein	Secondary metabolites biosynthesis, transport and catabolism	A0A0U3H0Q0	NC_007181.1	Op891
SACI_RS07760	Saci_1625	Saci_1625			1387739	1387924	+	hypothetical protein		No arCOG annotation	A0A0U3FAN7	NC_007181.1	Op892
SACI_RS07765	Saci_1626	Saci_1626	Sacid_01590		1387921	1388493	-	membrane protein	hypothetical protein	Function Unknown	A0A0U2W1H7	NC_007181.1	Op893
SACI_RS07770	Saci_1627	Saci_1627	Sacid_01591		1388545	1388934	+	hypothetical protein	hypothetical protein	Function Unknown	A0A0U3FUG8	NC_007181.1	Op894
SACI_RS07775	Saci_1629	Saci_1629	Sacid_01592		1389018	1389506	+	adenosine-specific kinase	hypothetical protein	Replication, recombination and repair	A0A0U2WXR7	NC_007181.1	Op895
SACI_RS11685	Saci_1630	Saci_1630	Sacid_01593		1389435	1389803	-	DUF309 domain-containing protein	hypothetical protein	General Function Prediction Only	UPI0000552692	NC_007181.1	Op896
SACI_RS07780	Saci_1631	Saci_1631	Sacid_01594		1389910	1390257	+	hypothetical protein	hypothetical protein	Function Unknown	M1I668	NC_007181.1	Op897
SACI_RS07785	amrS	Saci_1632	Sacid_01595		1390290	1391345	+	AmmeMemoRadiSam system radical SAM enzyme	hypothetical protein	Posttranslational modification, protein turnover, chaperones	A0A0U3GJA3	NC_007181.1	Op897
SACI_RS07790	crt_1	Saci_1633	Sacid_01596		1391348	1392142	-	3-Hydroxypropionyl-CoA dehydratase (E5)	Short-chain-enoyl-CoA hydratase	Lipid transport and metabolism	UPI0002B275E7	NC_007181.1	Op898
SACI_RS07795	SACI_RS07795		Sacid_01597		1392205	1392756	+	hypothetical protein	hypothetical protein	Function Unknown	A0A0U3FSC9	NC_007181.1	Op899
SACI_RS07800	ctaB	Saci_1635	Sacid_01598		1392830	1393687	+	protoheme IX farnesyltransferase	Protoheme IX farnesyltransferase	Posttranslational modification, protein turnover, chaperones	A0A0U2WVS2	NC_007181.1	Op900
SACI_RS07805	hom	Saci_1636	Sacid_01599		1393916	1394701	-	homoserine dehydrogenase	Homoserine dehydrogenase	Amino acid transport and metabolism	UPI0000552698	NC_007181.1	Op901
SACI_RS07810	Saci_1637	Saci_1637	Sacid_01600		1394827	1395495	-	hypothetical protein	hypothetical protein	General Function Prediction Only	A0A0U3FKS9	NC_007181.1	Op902
SACI_RS07815	tldD	Saci_1638	Sacid_01601		1395573	1396919	+	TldD/PmbA family protein	Metalloprotease TldD	General Function Prediction Only	A0A0U3FCP8	NC_007181.1	Op903
SACI_RS07820	Saci_1639	Saci_1639	Sacid_01602		1396912	1398159	+	TldD/PmbA family protein	hypothetical protein	General Function Prediction Only	A0A0U3GQC3	NC_007181.1	Op903
SACI_RS07825	uspC	Saci_1640	Sacid_01603	nhaX_2	1398196	1398630	+	universal stress protein UspC	Stress response protein NhaX	Signal transduction mechanisms	A0A0U2NBU3	NC_007181.1	Op903
SACI_RS07830	birA	Saci_1641	Sacid_01604		1398616	1399308	-	biotin--[acetyl-CoA-carboxylase] ligase, Biotin protein ligase (BPL)	Bifunctional ligase/repressor BirA	Coenzyme transport and metabolism	A0A0U3HHD5	NC_007181.1	Op904
SACI_RS07835	ywlC	Saci_1642	Sacid_01605		1399295	1400353	-	threonylcarbamoyl-AMP synthase	Threonylcarbamoyl-AMP synthase	Translation, ribosomal structure and biogenesis	A0A0U3FIV4	NC_007181.1	Op904
SACI_RS07840	ndhK	Saci_1644	Sacid_01606		1400559	1401074	+	NADH-quinone oxidoreductase subunit B	NAD(P)H-quinone oxidoreductase subunit K	Energy production and conversion	A0A0U3GKZ6	NC_007181.1	Op905
SACI_RS07845	dapE_2	Saci_1645	Sacid_01607		1401092	1402240	+	M20 family metallopeptidase	putative succinyl-diaminopimelate desuccinylase	Amino acid transport and metabolism	A0A0U2W1G2	NC_007181.1	Op905
SACI_RS07850	Saci_1646	Saci_1646	Sacid_01608		1402260	1403324	-	VIT1/CCC1 transporter family protein	hypothetical protein	Function Unknown	A0A0U3FUE8	NC_007181.1	Op906
SACI_RS07855	ribZ_1	Saci_1647	Sacid_01609		1403358	1404770	-	MFS transporter	Riboflavin transporter RibZ	Carbohydrate transport and metabolism	A0A0U3H6E6	NC_007181.1	Op906
SACI_RS07860	pyk	Saci_1648	Sacid_01610		1405056	1406381	-	pyruvate kinase	Pyruvate kinase	Carbohydrate transport and metabolism	A0A0U2Y5S2	NC_007181.1	Op907
SACI_RS07865	Saci_1649	Saci_1649	Sacid_01611		1406374	1406853	-	DUF2299 domain-containing protein	hypothetical protein	Function Unknown	A0A0U3GJ83	NC_007181.1	Op907
SACI_RS07870	Saci_1650	Saci_1650	Sacid_01612		1406898	1407221	-	hypothetical protein	hypothetical protein	No arCOG annotation	A0A0U3H7L9	NC_007181.1	Op908
SACI_RS07875	COQ5_3	Saci_1651	Sacid_01613		1407297	1407878	-	class I SAM-dependent methyltransferase	2-methoxy-6-polyprenyl-1,4-benzoquinol methylase, mitochondrial	Secondary metabolites biosynthesis, transport and catabolism	A0A0U3FSB5	NC_007181.1	Op909
SACI_RS07880	Saci_1652	Saci_1652	Sacid_01614		1407917	1408123	+	MoaD/ThiS family protein	hypothetical protein	Coenzyme transport and metabolism	A0A0U2WVR1	NC_007181.1	Op910
SACI_RS07885	Saci_1653	Saci_1653	Sacid_01615		1408116	1408796	+	hypothetical protein	hypothetical protein	Function Unknown	A0A0U2Y3S2	NC_007181.1	Op910
SACI_RS07890	dadA1	Saci_1654	Sacid_01616		1408793	1409896	+	FAD-binding oxidoreductase	D-amino acid dehydrogenase 1	Amino acid transport and metabolism	A0A0U3FKR8	NC_007181.1	Op910
SACI_RS07895	Saci_1655	Saci_1655	Sacid_01617		1409903	1410424	+	DUF1955 domain-containing protein	hypothetical protein	Function Unknown	A0A0U3FCN2	NC_007181.1	Op910
SACI_RS07900	Saci_1656	Saci_1656	Sacid_01618		1410429	1411865	-	DUF790 family protein	hypothetical protein	Replication, recombination and repair	A0A0U3GQB3	NC_007181.1	Op911
SACI_RS07905	xpb2	Saci_1657	Sacid_01619		1411899	1413230	+	DEAD/DEAH box helicase family protein, archaeal nucleotide excision repair protein	hypothetical protein	Transcription	A0A0U3GRL6	NC_007181.1	Op912
SACI_RS07910	Saci_1658	Saci_1658	Sacid_01620		1413342	1414172	+	winged helix-turn-helix transcriptional regulator (Lrp/AsnC family)	hypothetical protein	Transcription	A0A0U3GQS5	NC_007181.1	Op913
SACI_RS07915	Saci_1659	Saci_1659	Sacid_01621		1414159	1414671	-	hypothetical protein	hypothetical protein	Function Unknown	A0A0U3H7P7	NC_007181.1	Op914
SACI_RS07920	Saci_1660	Saci_1660	Sacid_01622		1414671	1415075	-	hypothetical protein	hypothetical protein	Function Unknown	A0A0U3HHB5	NC_007181.1	Op914
SACI_RS07925	ypwA	Saci_1661	Sacid_01623		1415113	1416585	-	carboxypeptidase M32	Carboxypeptidase 1	Amino acid transport and metabolism	A0A0U3H0L8	NC_007181.1	Op914
SACI_RS07930	Saci_1662	Saci_1662	Sacid_01625		1416680	1420138	+	MMPL family transporter	hypothetical protein	General Function Prediction Only	A0A0U3GKX1	NC_007181.1	Op915
SACI_RS07935	Saci_1663	Saci_1663	Sacid_01626		1420122	1420727	-	class I SAM-dependent methyltransferase	hypothetical protein	Secondary metabolites biosynthesis, transport and catabolism	A0A0U2W1E0	NC_007181.1	Op916
SACI_RS07940	ubiB	Saci_1664	Sacid_01627		1420769	1422247	+	AarF/ABC1/UbiB kinase family protein	protein kinase UbiB	General Function Prediction Only	A0A0U3FUD4	NC_007181.1	Op917
SACI_RS07945	sHSP-2	Saci_1665	Sacid_01628		1422278	1422658	-	Hsp20/alpha crystallin family protein	hypothetical protein	Posttranslational modification, protein turnover, chaperones	A0A0U3H6D0	NC_007181.1	Op918
SACI_RS07950	Saci_1666	Saci_1666	Sacid_01629		1422783	1423643	+	(Fe-S)-binding protein	hypothetical protein	Energy production and conversion	A0A0U2Y5Q2	NC_007181.1	Op919
SACI_RS07955	lutB	Saci_1667	Sacid_01630		1423643	1424809	+	lactate utilization protein	Lactate utilization protein B	Energy production and conversion	A0A0U3GJ74	NC_007181.1	Op919
SACI_RS07960	Saci_1668	Saci_1668	Sacid_01631		1424856	1426610	-	predicted periplasmic solute-binding protein	hypothetical protein	General Function Prediction Only	A0A0U2VZ71	NC_007181.1	Op920
SACI_RS07965	mdtD_1	Saci_1669	Sacid_01632		1426884	1428551	+	MFS transporter	Putative multidrug resistance protein MdtD	Carbohydrate transport and metabolism	A0A0U3FS95	NC_007181.1	Op921
SACI_RS07970	hpr	Saci_1670	Sacid_01633		1428490	1428912	+	winged helix DNA-binding protein	HTH-type transcriptional regulator Hpr	Transcription	A0A0U2ND46	NC_007181.1	Op921
SACI_RS07975	Saci_1671	Saci_1671	Sacid_01634		1429280	1430254	+	hypothetical protein	hypothetical protein	Carbohydrate transport and metabolism	A0A0U3HJ48	NC_007181.1	Op922
SACI_RS07980	dcd_2	Saci_1672	Sacid_01635		1430325	1430801	+	deoxycytidine triphosphate deaminase	dCTP deaminase, dUMP-forming	Nucleotide transport and metabolism	A0A0U3FKQ7	NC_007181.1	Op923
SACI_RS07985	Saci_1673	Saci_1673	Sacid_01636		1430819	1431358	-	hypothetical protein	hypothetical protein	Function Unknown	A0A0U3H5K9	NC_007181.1	Op924
SACI_RS07990	Saci_1674	Saci_1674	Sacid_01637		1431490	1432317	+	SMP-30/gluconolactonase/LRE family protein	6-deoxy-6-sulfogluconolactonase	Carbohydrate transport and metabolism	A0A0U3GQA1	NC_007181.1	Op925
SACI_RS07995	htpX_3	Saci_1675	Sacid_01639		1432438	1433226	-	M48 family metalloprotease	Protease HtpX	Posttranslational modification, protein turnover, chaperones	A0A0U2NBP4	NC_007181.1	Op926
SACI_RS08000	Saci_1676	Saci_1676	Sacid_01640		1433740	1434384	+	hypothetical protein	hypothetical protein	Function Unknown	A0A0U3GZU6	NC_007181.1	Op927
SACI_RS08005	Saci_1677	Saci_1677	Sacid_01641		1434419	1435297	+	tRNA methyltransferase	hypothetical protein	Translation, ribosomal structure and biogenesis	A0A0U3H8G6	NC_007181.1	Op927
SACI_RS08010	Saci_1678	Saci_1678	Sacid_01642		1435511	1436146	+	hypothetical protein	hypothetical protein	Function Unknown	A0A0U3H0K0	NC_007181.1	Op928
SACI_RS08015	Saci_1679	Saci_1679	Sacid_01643		1436333	1438090	+	S9 family peptidase	hypothetical protein	Amino acid transport and metabolism	A0A0U3GKV5	NC_007181.1	Op929
SACI_RS08020	Saci_1680	Saci_1680	Sacid_01644		1438539	1439069	+	hypothetical protein	hypothetical protein	Function Unknown	A0A0U2W1C7	NC_007181.1	Op930
SACI_RS11690	SACI_RS11690				1440169	1440450	-	hypothetical protein		No arCOG annotation	UPI0002B2670A	NC_007181.1	Op931
SACI_RS11695	SACI_RS11695		Sacid_01645		1440431	1440871	+	hypothetical protein	hypothetical protein	No arCOG annotation	UPI0009B599FC	NC_007181.1	Op932
SACI_RS08030	Saci_1682	Saci_1682	Sacid_01646		1440945	1441511	-	hypothetical protein	hypothetical protein	Function Unknown	A0A0U2WXL7	NC_007181.1	Op933
SACI_RS08035	Saci_1683	Saci_1683	Sacid_01647		1441593	1442975	+	hypothetical protein	hypothetical protein	Function Unknown	A0A0U2Y5P0	NC_007181.1	Op934
SACI_RS08040	SACI_RS08040		Sacid_01648		1443061	1443315	-	hypothetical protein	hypothetical protein	No arCOG annotation	A0A0U3GYK6	NC_007181.1	Op935
SACI_RS08045	Saci_1684	Saci_1684	Sacid_01649		1443499	1444839	+	hypothetical protein	hypothetical protein	Function Unknown	A0A0U3GJ62	NC_007181.1	Op936
SACI_RS08050	Saci_1686	Saci_1686	Sacid_01650		1444832	1446238	+	hypothetical protein	hypothetical protein	Function Unknown	A0A0U3HCM6	NC_007181.1	Op936
SACI_RS08055	Saci_1687	Saci_1687	Sacid_01651		1446235	1446705	+	hypothetical protein	hypothetical protein	Function Unknown	A0A0U2VZ61	NC_007181.1	Op936
SACI_RS08060	Saci_1688	Saci_1688	Sacid_01652		1446821	1447354	-	DUF998 domain-containing protein	hypothetical protein	Function Unknown	A0A0U3FS87	NC_007181.1	Op937
SACI_RS08065	Saci_1689	Saci_1689	Sacid_01653		1447463	1448230	+	hypothetical protein	hypothetical protein	Function Unknown	A0A0U2WVM8	NC_007181.1	Op938
SACI_RS08070	adhT_5	Saci_1690	Sacid_01654		1448374	1449369	-	zinc-binding dehydrogenase	Alcohol dehydrogenase	Energy production and conversion	A0A0U3FSX1	NC_007181.1	Op939
SACI_RS08075	Saci_1691	Saci_1691	Sacid_01655		1449390	1450328	-	dipeptidase	hypothetical protein	Amino acid transport and metabolism	A0A0U2ND33	NC_007181.1	Op939
SACI_RS08080	Saci_1692	Saci_1692	Sacid_01656		1450416	1450697	+	cation transporter	hypothetical protein	Inorganic ion transport and metabolism	A0A0U3H5I8	NC_007181.1	Op940
SACI_RS08085	Saci_1693	Saci_1693	Sacid_01657		1451041	1451967	+	sodium:calcium antiporter	hypothetical protein	Inorganic ion transport and metabolism	A0A0U3FQV1	NC_007181.1	Op941
SACI_RS08090	arnD	Saci_1694	Sacid_01658	pknD_2	1452064	1453305	+	serine/threonine protein kinase	Serine/threonine-protein kinase PknD	General Function Prediction Only	A0A0U2NBN4	NC_007181.1	Op942
SACI_RS08095	SACI_RS08095		Sacid_01659		1453605	1453901	+	hypothetical protein	hypothetical protein	No arCOG annotation	A0A0U3GQ84	NC_007181.1	Op943
SACI_RS08100	SACI_RS08100		Sacid_01660		1453898	1454347	+	hypothetical protein	hypothetical protein	Function Unknown	A0A0U3GRH9	NC_007181.1	Op943
SACI_RS08105	oxlT_2	Saci_1697	Sacid_01661		1454540	1455670	-	OFA family MFS transporter	Oxalate:formate antiporter	Carbohydrate transport and metabolism	A0A0U3H8F4	NC_007181.1	Op944
SACI_RS08110	Saci_1698	Saci_1698	Sacid_01662		1455694	1456410	-	ABC transporter permease	hypothetical protein	Defense mechanisms	UPI00005526D1	NC_007181.1	Op944
SACI_RS08115	drrA_3	Saci_1699	Sacid_01663		1456391	1457242	-	ABC transporter ATP-binding protein	Daunorubicin/doxorubicin resistance ATP-binding protein DrrA	Defense mechanisms	A0A0U3FAI1	NC_007181.1	Op944
SACI_RS08120	aldHT_1	Saci_1700	Sacid_01664		1457389	1458834	-	aldehyde dehydrogenase family protein	Aldehyde dehydrogenase, thermostable	Energy production and conversion	A0A0U3GN45	NC_007181.1	Op945
SACI_RS08125	adeQ	Saci_1701	Sacid_01665		1459196	1460647	-	Xanthine/uracil/vitamin C permease of the AzgA family, NCS2 family permease	Adenine permease AdeQ	Nucleotide transport and metabolism	A0A0U3H7F8	NC_007181.1	Op946
SACI_RS08130	norW_1	Saci_1702	Sacid_01666		1460943	1461908	-	FAD-dependent oxidoreductase	Nitric oxide reductase FlRd-NAD(+) reductase	Energy production and conversion	A0A0U3FST3	NC_007181.1	Op947
SACI_RS08135	cugP_3	Saci_1703	Sacid_01667		1462257	1463306	+	glucose-1-phosphate thymidylyltransferase	UTP--glucose-1-phosphate uridylyltransferase	Cell wall/membrane/envelope biogenesis	A0A0U3GYJ6	NC_007181.1	Op948
SACI_RS08140	rffG	Saci_1704	Sacid_01668		1463323	1464252	+	dTDP-glucose 4,6-dehydratase	dTDP-glucose 4,6-dehydratase 2	Cell wall/membrane/envelope biogenesis	A0A0U3HIZ9	NC_007181.1	Op948
SACI_RS08145	rmlD	Saci_1705	Sacid_01669		1464246	1465094	+	NAD(P)-dependent oxidoreductase	dTDP-4-dehydrorhamnose reductase	Cell wall/membrane/envelope biogenesis	A0A0U2VZ11	NC_007181.1	Op948
SACI_RS08150	rfbC	Saci_1706	Sacid_01670		1465078	1465632	+	dTDP-4-dehydrorhamnose 3,5-epimerase	dTDP-4-dehydrorhamnose 3,5-epimerase	Cell wall/membrane/envelope biogenesis	A0A0U3FS28	NC_007181.1	Op948
SACI_RS08155	Saci_1707	Saci_1707	Sacid_01671		1465796	1466929	+	extracellular solute-binding protein	hypothetical protein	Inorganic ion transport and metabolism	A0A0U2WVL9	NC_007181.1	Op949
SACI_RS08160	merA	Saci_1708	Sacid_01672		1467050	1468414	-	mercury(II) reductase	Mercuric reductase	Energy production and conversion	A0A0U3GWM1	NC_007181.1	Op950
SACI_RS11700	Saci_1709	Saci_1709			1468477	1468635	-	TRASH domain-containing protein		Function Unknown	UPI00005526DC	NC_007181.1	Op951
SACI_RS08165	Saci_1710	Saci_1710	Sacid_01673		1468737	1469135	+	helix-turn-helix transcriptional regulator	hypothetical protein	Transcription	A0A0U3GRF0	NC_007181.1	Op952
SACI_RS08170	clcB	Saci_1711	Sacid_01674		1469148	1470911	-	chloride channel protein	Voltage-gated ClC-type chloride channel ClcB	Inorganic ion transport and metabolism	A0A0U3H5G0	NC_007181.1	Op953
SACI_RS08175	Saci_1712	Saci_1712	Sacid_01675		1471109	1471708	-	hypothetical protein	hypothetical protein	Secondary metabolites biosynthesis, transport and catabolism	A0A0U3HDG2	NC_007181.1	Op954
SACI_RS08180	Saci_1713	Saci_1713	Sacid_01676		1471924	1473096	+	acyl-CoA/acyl-ACP dehydrogenase	Acyl-CoA dehydrogenase fadE12	Lipid transport and metabolism	A0A0U3H0F1	NC_007181.1	Op955
SACI_RS08185	thpS	Saci_1714	Sacid_01677		1473212	1474234	-	thermopsin	hypothetical protein	Amino acid transport and metabolism	A0A0U3H5H2	NC_007181.1	Op956
SACI_RS08190	ilvD	Saci_1715	Sacid_01678		1474337	1476022	-	dihydroxy-acid dehydratase	Dihydroxy-acid dehydratase	Amino acid transport and metabolism	A0A0U2W188	NC_007181.1	Op957
SACI_RS08195	Saci_1716	Saci_1716	Sacid_01679		1476205	1476405	+	hypothetical protein	hypothetical protein	Function Unknown	A0A0U3FU74	NC_007181.1	Op958
SACI_RS08200	Saci_1717	Saci_1717	Sacid_01680		1476378	1476938	+	hypothetical protein	hypothetical protein	Function Unknown	A0A0U3HH64	NC_007181.1	Op959
SACI_RS08205	SACI_RS08205		Sacid_01681		1477012	1477200	-	hypothetical protein	hypothetical protein	No arCOG annotation	A0A0U2Y5I1	NC_007181.1	Op960
SACI_RS08210	Saci_1718	Saci_1718	Sacid_01682		1477513	1478295	+	dienelactone hydrolase family protein	hypothetical protein	Secondary metabolites biosynthesis, transport and catabolism	A0A0U3H7F5	NC_007181.1	Op961
SACI_RS08215	Saci_1720	Saci_1720	Sacid_01684		1478427	1479092	-	DUF72 domain-containing protein	hypothetical protein	Function Unknown	A0A0U3H7D5	NC_007181.1	Op962
SACI_RS08220	Saci_1721	Saci_1721	Sacid_01685		1479253	1479699	+	ribonuclease HI family protein	hypothetical protein	Replication, recombination and repair	A0A0U3GPC5	NC_007181.1	Op963
SACI_RS08225	Saci_1722	Saci_1722	Sacid_01686		1479782	1480342	+	flavin reductase family protein	hypothetical protein	General Function Prediction Only	A0A0U2ND03	NC_007181.1	Op964
SACI_RS08230	Saci_1723	Saci_1723	Sacid_01687		1480533	1481465	+	hypothetical protein	hypothetical protein	Inorganic ion transport and metabolism	Q4J848	NC_007181.1	Op965
SACI_RS08235	Saci_1724	Saci_1724	Sacid_01688		1481661	1483142	+	M61 family metallopeptidase	hypothetical protein	General Function Prediction Only	A0A0U3GJ32	NC_007181.1	Op966
SACI_RS08240	nanT	Saci_1725	Sacid_01689		1483332	1484771	+	MFS transporter	Sialic acid transporter NanT	Carbohydrate transport and metabolism	A0A0U3FCF6	NC_007181.1	Op967
SACI_RS08245	yfdE_2	Saci_1726	Sacid_01690		1484925	1485914	-	CoA transferase	Acetyl-CoA:oxalate CoA-transferase	Energy production and conversion	A0A0U3GQ38	NC_007181.1	Op968
SACI_RS08250	Saci_1727	Saci_1727	Sacid_01691		1486105	1486923	-	DUF1028 domain-containing protein	hypothetical protein	Function Unknown	A0A0U2WVL2	NC_007181.1	Op969
SACI_RS08255	Saci_1728	Saci_1728	Sacid_01692		1487018	1488148	+	acetyl-CoA acyltransferase	hypothetical protein	Lipid transport and metabolism	A0A0U3H895	NC_007181.1	Op970
SACI_RS08260	Saci_1729	Saci_1729	Sacid_01693		1488145	1488414	+	hypothetical protein	hypothetical protein	Defense mechanisms	A0A0U3H5E3	NC_007181.1	Op970
SACI_RS08265	Saci_1730	Saci_1730	Sacid_01694		1488423	1489223	-	hypothetical protein	hypothetical protein	No arCOG annotation	A0A0U3GKP7	NC_007181.1	Op971
SACI_RS08270	abaF_2	Saci_1731	Sacid_01695		1489298	1490629	-	MFS transporter	Fosfomycin resistance protein AbaF	Carbohydrate transport and metabolism	A0A0U2W175	NC_007181.1	Op972
SACI_RS08275	carA2	Saci_1732	Sacid_01696		1490703	1492091	-	NAD(P)/FAD-dependent oxidoreductase	zeta-carotene-forming phytoene desaturase	Secondary metabolites biosynthesis, transport and catabolism	UPI0009B5B9E4	NC_007181.1	Op973
SACI_RS08280	crtB	Saci_1733	Sacid_01697		1492088	1492552	-	beta-carotene biosynthesis CrtB	hypothetical protein	Coenzyme transport and metabolism	A0A0U2WXF5	NC_007181.1	Op973
SACI_RS08285	crtZ	Saci_1734	Sacid_01698		1492674	1493501	+	squalene/phytoene synthase, beta-carotene biosynthesis CrtZ	15-cis-phytoene synthase	Lipid transport and metabolism	A0A0U3FIN4	NC_007181.1	Op974
SACI_RS08290	Saci_1735	Saci_1735	Sacid_01699		1493516	1494178	+	lycopene cyclase domain-containing protein	hypothetical protein	Function Unknown	A0A0U3FAF1	NC_007181.1	Op974
SACI_RS08295	Saci_1736	Saci_1736	Sacid_01700		1494163	1495041	+	hypothetical protein	hypothetical protein	Function Unknown	A0A0U3H7C1	NC_007181.1	Op974
SACI_RS08300	Saci_1737	Saci_1737	Sacid_01701		1495048	1496616	-	Predicted periplasmic solute binding protein	hypothetical protein	General Function Prediction Only	A0A0U3GPB1	NC_007181.1	Op975
SACI_RS08305	gabD	Saci_1738	Sacid_01702		1496792	1498198	-	aldehyde dehydrogenase family protein	Succinate-semialdehyde dehydrogenase [NADP(+)]	Energy production and conversion	A0A0U3H662	NC_007181.1	Op976
SACI_RS08310	Saci_1739	Saci_1739	Sacid_01703		1498316	1499134	-	amidohydrolase	hypothetical protein	General Function Prediction Only	A0A0U3GYG8	NC_007181.1	Op977
SACI_RS08315	Saci_1740	Saci_1740	Sacid_01704		1499324	1499740	-	hypothetical protein	hypothetical protein	General Function Prediction Only	A0A0U3FKJ0	NC_007181.1	Op978
SACI_RS08320	hjc	Saci_1741	Sacid_01705		1499891	1500310	-	Holliday junction resolvase archaeal type, endonuclease	hypothetical protein	Replication, recombination and repair	A0A0U2VYX1	NC_007181.1	Op979
SACI_RS08325	cdhA_3	Saci_1742	Sacid_01706		1500431	1502524	+	xanthine dehydrogenase family protein molybdopterin-binding subunit	Caffeine dehydrogenase subunit alpha	Energy production and conversion	A0A0U3GQ25	NC_007181.1	Op980
SACI_RS08330	mdlC	Saci_1743	Sacid_01707		1502802	1504274	-	thiamine pyrophosphate-binding protein	Benzoylformate decarboxylase	Amino acid transport and metabolism	A0A0U2WVJ7	NC_007181.1	Op981
SACI_RS08335	Saci_1744	Saci_1744	Sacid_01708		1504455	1504646	+	DUF3311 domain-containing protein	hypothetical protein	Function Unknown	A0A0U3H881	NC_007181.1	Op982
SACI_RS08340	mctP_2	Saci_1745	Sacid_01709		1504651	1506231	+	sodium:solute symporter	Monocarboxylate transport permease protein	Amino acid transport and metabolism	A0A0U3H0B9	NC_007181.1	Op982
SACI_RS08345	Saci_1746	Saci_1746	Sacid_01710		1506315	1507382	-	hypothetical protein	hypothetical protein	Function Unknown	A0A0U3H5E1	NC_007181.1	Op983
SACI_RS08350	soxE_1	Saci_1747	Sacid_01711		1507564	1508253	+	sulfocyanin	hypothetical protein	Energy production and conversion	A0A0U2W163	NC_007181.1	Op984
SACI_RS08355	Saci_1748	Saci_1748	Sacid_01712		1508357	1508773	-	hypothetical protein	hypothetical protein	Function Unknown	A0A0U3FU38	NC_007181.1	Op985
SACI_RS08360	Saci_1749	Saci_1749	Sacid_01713		1508754	1509674	-	SPFH domain-containing protein	hypothetical protein	Posttranslational modification, protein turnover, chaperones	A0A0U3HH39	NC_007181.1	Op985
SACI_RS08365	Saci_1750	Saci_1750	Sacid_01714		1509718	1510194	-	hypothetical protein	hypothetical protein	Function Unknown	A0A0U2Y5E7	NC_007181.1	Op986
SACI_RS08370	Saci_1751	Saci_1751	Sacid_01715		1510377	1510661	-	hypothetical protein	hypothetical protein	No arCOG annotation	A0A0U3H7C4	NC_007181.1	Op987
SACI_RS08375	Saci_1752	Saci_1752	Sacid_01716		1510754	1511269	-	hypothetical protein	hypothetical protein	Function Unknown	A0A0U3H7A5	NC_007181.1	Op988
SACI_RS08380	Saci_1753	Saci_1753	Sacid_01717		1511477	1511761	+	hypothetical protein	hypothetical protein	Function Unknown	A0A0U3FSN3	NC_007181.1	Op989
SACI_RS08385	Saci_1754	Saci_1754	Sacid_01719		1512195	1512635	+	hypothetical protein	hypothetical protein	Function Unknown	A0A0U3H5I1	NC_007181.1	Op990
SACI_RS08390	Saci_1755	Saci_1755	Sacid_01720		1512791	1513831	+	tellurite resistance/C4-dicarboxylate transporter family protein	hypothetical protein	Inorganic ion transport and metabolism	A0A0U2NCY3	NC_007181.1	Op991
SACI_RS08395	udgB	Saci_1756	Sacid_01721		1514079	1514735	+	uracil-DNA glycosylase	Type-5 uracil-DNA glycosylase	Replication, recombination and repair	UPI0009B5D0FF	NC_007181.1	Op992
SACI_RS08400	dapE_3	Saci_1757	Sacid_01722		1515030	1516331	+	M20/M25/M40 family metallo-hydrolase	Succinyl-diaminopimelate desuccinylase	Amino acid transport and metabolism	A0A0U3HIW1	NC_007181.1	Op993
SACI_RS08405	Saci_1758	Saci_1758	Sacid_01723		1516393	1516740	-	hypothetical protein	hypothetical protein	General Function Prediction Only	A0A0U3GJ06	NC_007181.1	Op994
SACI_RS08410	Saci_1759	Saci_1759	Sacid_01724		1516737	1517885	-	thiolase family protein	hypothetical protein	Lipid transport and metabolism	A0A0U2VYV3	NC_007181.1	Op994
SACI_RS08415	Saci_1760	Saci_1760	Sacid_01725		1518164	1520461	-	predicted periplasmic solute-binding protein belonging to an oligopeptide transport system	hypothetical protein	Amino acid transport and metabolism	A0A0U3GQ08	NC_007181.1	Op995
SACI_RS08420	Saci_1761	Saci_1761	Sacid_01726		1520778	1521965	-	hypothetical protein	hypothetical protein	Function Unknown	A0A0U2WVI3	NC_007181.1	Op996
SACI_RS08425	dppB_2	Saci_1762	Sacid_01728		1522360	1523418	+	ABC transporter permease	Dipeptide transport system permease protein DppB	Amino acid transport and metabolism	A0A0U3H863	NC_007181.1	Op997
SACI_RS08430	Saci_1763	Saci_1763	Sacid_01729		1523415	1524842	+	ABC transporter permease	hypothetical protein	Amino acid transport and metabolism	A0A0U3H095	NC_007181.1	Op997
SACI_RS08435	oppD	Saci_1764	Sacid_01730		1524839	1525831	+	ABC transporter ATP-binding protein	Oligopeptide transport ATP-binding protein OppD	Amino acid transport and metabolism	A0A0U3GKM4	NC_007181.1	Op997
SACI_RS08440	oppF	Saci_1765	Sacid_01731		1525828	1526769	+	ABC transporter ATP-binding protein	Oligopeptide transport ATP-binding protein OppF	Amino acid transport and metabolism	A0A0U2W145	NC_007181.1	Op997
SACI_RS08445	Saci_1766	Saci_1766	Sacid_01732		1526747	1527250	+	hypothetical protein	hypothetical protein	Function Unknown	A0A0U3FQQ7	NC_007181.1	Op998
SACI_RS08450	Saci_1767	Saci_1767	Sacid_01733		1527497	1528420	+	fumarylacetoacetate hydrolase family protein	hypothetical protein	Secondary metabolites biosynthesis, transport and catabolism	A0A0U2WXB5	NC_007181.1	Op999
SACI_RS08455	COQ5_4	Saci_1768	Sacid_01734		1528633	1529169	+	class I SAM-dependent methyltransferase	2-methoxy-6-polyprenyl-1,4-benzoquinol methylase, mitochondrial	Secondary metabolites biosynthesis, transport and catabolism	A0A0U3HH24	NC_007181.1	Op1000
SACI_RS08460	Saci_1769	Saci_1769	Sacid_01735		1529335	1531320	+	alkaline phosphatase family protein	hypothetical protein	Cell wall/membrane/envelope biogenesis	A0A0U3FIK3	NC_007181.1	Op1001
SACI_RS08465	paaI_1	Saci_1770	Sacid_01736	paaI	1531395	1532090	-	phenylacetate-CoA oxygenase subunit PaaI	hypothetical protein	Secondary metabolites biosynthesis, transport and catabolism	A0A0U3H790	NC_007181.1	Op1002
SACI_RS08470	paaI_2	Saci_1771	Sacid_01737	paaI, boxB	1532100	1532870	-	phenylacetate-CoA oxygenase subunit PaaI	Benzoyl-CoA oxygenase component B	Secondary metabolites biosynthesis, transport and catabolism	A0A0U3FSM1	NC_007181.1	Op1002
SACI_RS08475	crt_2	Saci_1772	Sacid_01738		1533033	1533836	+	enoyl-CoA hydratase/isomerase family protein	Short-chain-enoyl-CoA hydratase	Lipid transport and metabolism	A0A0U3GMZ0	NC_007181.1	Op1003
SACI_RS08480	Saci_1773	Saci_1773	Sacid_01739		1534022	1535308	-	ATP-binding protein	hypothetical protein	General Function Prediction Only	A0A0U2W6U4	NC_007181.1	Op1004
SACI_RS08485	bclA	Saci_1774	Sacid_01740		1535691	1537271	+	benzoate-CoA ligase family protein	Benzoate--CoA ligase	Lipid transport and metabolism	A0A0U3HIU5	NC_007181.1	Op1005
SACI_RS08490	paaX	Saci_1775	Sacid_01742		1537526	1538314	+	transcriptional regulator PaaX	Transcriptional repressor PaaX	Transcription	A0A0U3FKF4	NC_007181.1	Op1006
SACI_RS08495	Saci_1776	Saci_1776	Sacid_01743		1538534	1538887	-	hypothetical protein	hypothetical protein	Function Unknown	A0A0U3FC96	NC_007181.1	Op1007
SACI_RS08500	quiP	Saci_1777	Sacid_01744		1538889	1541342	-	penicillin acylase family protein	Acyl-homoserine lactone acylase QuiP	General Function Prediction Only	A0A0U3GPZ0	NC_007181.1	Op1007
SACI_RS08505	Saci_1778	Saci_1778	Sacid_01745		1541809	1543482	+	acyl-CoA dehydrogenase family protein	hypothetical protein	Lipid transport and metabolism	A0A0U2VYT7	NC_007181.1	Op1008
SACI_RS08510	Saci_1779	Saci_1779	Sacid_01746		1543475	1545016	+	long-chain fatty acid--CoA ligase	Long-chain-fatty-acid--CoA ligase	Lipid transport and metabolism	A0A0U3H849	NC_007181.1	Op1008
SACI_RS08515	pcp	Saci_1780	Sacid_01747		1545054	1545659	-	pyroglutamyl-peptidase I	Pyrrolidone-carboxylate peptidase	Posttranslational modification, protein turnover, chaperones	A0A0U3FRX0	NC_007181.1	Op1009
SACI_RS08520	Saci_1781	Saci_1781	Sacid_01748		1545950	1547152	-	amidohydrolase family protein	putative protein	Secondary metabolites biosynthesis, transport and catabolism	A0A0U3GKK1	NC_007181.1	Op1010
SACI_RS08525	csbC_2	Saci_1782	Sacid_01749		1547302	1548780	-	MFS transporter	putative metabolite transport protein CsbC	Carbohydrate transport and metabolism	A0A0U2W123	NC_007181.1	Op1011
SACI_RS08530	Saci_1784	Saci_1784	Sacid_01750		1549248	1550798	+	ABC transporter permease subunit	hypothetical protein	General Function Prediction Only	A0A0U2Y3H6	NC_007181.1	Op1012
SACI_RS08535	bchE	Saci_1785	Sacid_01751		1551050	1552651	+	B12-binding domain-containing radical SAM protein	Anaerobic magnesium-protoporphyrin IX monomethyl ester cyclase	Energy production and conversion	A0A0U2WXA4	NC_007181.1	Op1013
SACI_RS08540	Saci_1786	Saci_1786	Sacid_01752		1552668	1553003	+	hypothetical protein	hypothetical protein	Function Unknown	A0A0U2Y5B7	NC_007181.1	Op1013
SACI_RS08545	Saci_1787	Saci_1787	Sacid_01753		1553063	1553362	+	winged helix-turn-helix transcriptional regulator	hypothetical protein	Transcription	A0A0U3FQP0	NC_007181.1	Op1014
SACI_RS08550	Saci_1788	Saci_1788	Sacid_01754		1553564	1555882	+	hypothetical protein	hypothetical protein	Function Unknown	A0A0U3H773	NC_007181.1	Op1015
SACI_RS08555	Saci_1789	Saci_1789	Sacid_01755		1555924	1557159	-	MFS transporter	hypothetical protein	Carbohydrate transport and metabolism	A0A0U3HH07	NC_007181.1	Op1016
SACI_RS08560	Saci_1790	Saci_1790	Sacid_01756		1557436	1557846	-	type II toxin-antitoxin system VapC family toxin	hypothetical protein	Defense mechanisms	A0A0U3FIJ1	NC_007181.1	Op1017
SACI_RS08565	Saci_1791	Saci_1791	Sacid_01757		1557834	1558100	-	hypothetical protein	hypothetical protein	Function Unknown	A0A0U3FAA9	NC_007181.1	Op1017
SACI_RS08570	fabG-1	Saci_1792	Sacid_01758	bacC	1558520	1559434	+	SDR family oxidoreductase	Dihydroanticapsin 7-dehydrogenase	Lipid transport and metabolism	A0A0U3GMX5	NC_007181.1	Op1018
SACI_RS08575	Saci_1793	Saci_1793	Sacid_01759		1559674	1559934	-	hypothetical protein	hypothetical protein	Transcription	A0A0U3H6U0	NC_007181.1	Op1019
SACI_RS08580	Saci_1794	Saci_1794	Sacid_01760		1560498	1561211	+	hypothetical protein	hypothetical protein	Function Unknown	A0A0U3FC82	NC_007181.1	Op1020
SACI_RS08585	Saci_1795	Saci_1795	Sacid_01761		1561258	1562364	+	S24/S26 family peptidase	hypothetical protein	Intracellular trafficking, secretion, and vesicular transport	A0A0U3GPX7	NC_007181.1	Op1021
SACI_RS08590	SACI_RS08590		Sacid_01762		1562361	1562771	+	hypothetical protein	hypothetical protein	No arCOG annotation	A0A0U3GYC3	NC_007181.1	Op1021
SACI_RS08595	Saci_1796	Saci_1796	Sacid_01763		1562798	1563679	+	hypothetical protein	hypothetical protein	Function Unknown	A0A0U3GIX1	NC_007181.1	Op1021
SACI_RS08600	SACI_RS08600		Sacid_01765		1563885	1564205	+	hypothetical protein	hypothetical protein	Transcription	A0A0U3H065	NC_007181.1	Op1022
SACI_RS08605	Saci_1797	Saci_1797	Sacid_01766		1564307	1564777	+	hypothetical protein	hypothetical protein	Function Unknown	A0A0U3FS72	NC_007181.1	Op1023
SACI_RS08610	Saci_1798	Saci_1798	Sacid_01767		1564898	1565779	+	hypothetical protein	hypothetical protein	General Function Prediction Only	A0A0U3GKI8	NC_007181.1	Op1024
SACI_RS08615	btuD_8	Saci_1799	Sacid_01768		1566017	1566946	+	ABC transporter ATP-binding protein	Vitamin B12 import ATP-binding protein BtuD	Defense mechanisms	A0A0U2WVF3	NC_007181.1	Op1025
SACI_RS08620	Saci_1800	Saci_1800	Sacid_01769		1566937	1567740	+	ABC transporter permease	hypothetical protein	Defense mechanisms	A0A0U2Y3G4	NC_007181.1	Op1025
SACI_RS08625	Saci_1801	Saci_1801	Sacid_01770		1567823	1568215	-	hypothetical protein	hypothetical protein	Function Unknown	A0A0U3H576	NC_007181.1	Op1026
SACI_RS08630	Saci_1802	Saci_1802	Sacid_01771		1568285	1570210	-	4Fe-4S dicluster domain-containing protein	hypothetical protein	Energy production and conversion	A0A0U2Y5A3	NC_007181.1	Op1027
SACI_RS08635	Saci_1803	Saci_1803	Sacid_01772		1570415	1571125	+	TIGR00266 family protein	putative protein	Function Unknown	A0A0U3FQN1	NC_007181.1	Op1028
SACI_RS08640	Saci_1804	Saci_1804	Sacid_01773		1571433	1571771	-	DUF2173 family protein	hypothetical protein	Function Unknown	A0A0U2NBH2	NC_007181.1	Op1029
SACI_RS08645	Saci_1805	Saci_1805	Sacid_01774		1572053	1572943	+	Small-conductance mechanosensitive ion channel	hypothetical protein	Cell wall/membrane/envelope biogenesis	A0A0U3HGZ4	NC_007181.1	Op1030
SACI_RS08650	abaF_3	Saci_1806	Sacid_01775		1573304	1574416	+	MFS transporter	Fosfomycin resistance protein AbaF	Carbohydrate transport and metabolism	A0A0U3FIH2	NC_007181.1	Op1031
SACI_RS08655	gloB_2	Saci_1807	Sacid_01776		1574483	1575154	-	MBL fold metallo-hydrolase	Hydroxyacylglutathione hydrolase	General Function Prediction Only	UPI000055273E	NC_007181.1	Op1032
SACI_RS08660	Saci_1808	Saci_1808	Sacid_01777		1575279	1576562	-	hypothetical protein	hypothetical protein	Function Unknown	A0A0U3FKC0	NC_007181.1	Op1033
SACI_RS08665	ecfT	Saci_1809	Sacid_01778		1576764	1577747	-	energy-coupling factor transporter transmembrane protein EcfT	Energy-coupling factor transporter transmembrane protein EcfT	Inorganic ion transport and metabolism	A0A0U3GP50	NC_007181.1	Op1034
SACI_RS08670	ykoD_2	Saci_1810	Sacid_01779		1577770	1579347	-	ABC transporter ATP-binding protein	Putative HMP/thiamine import ATP-binding protein YkoD	Inorganic ion transport and metabolism	A0A0U3GPV5	NC_007181.1	Op1034
SACI_RS08675	Saci_1811	Saci_1811	Sacid_01780		1579352	1580068	-	hypothetical protein	hypothetical protein	Function Unknown	A0A0U3GYA9	NC_007181.1	Op1034
SACI_RS08680	Saci_1812	Saci_1812	Sacid_01781		1580688	1580921	+	hypothetical protein	hypothetical protein	Function Unknown	A0A0U3H819	NC_007181.1	Op1035
SACI_RS08685	Saci_1813	Saci_1813	Sacid_01782		1580918	1581340	+	type II toxin-antitoxin system VapC family toxin	hypothetical protein	Defense mechanisms	A0A0U2VYN1	NC_007181.1	Op1035
SACI_RS08690	Saci_1814	Saci_1814	Sacid_01783		1581524	1581916	-	carboxymuconolactone decarboxylase family protein	hypothetical protein	Function Unknown	A0A0U3FRU5	NC_007181.1	Op1036
SACI_RS08695	Saci_1815	Saci_1815	Sacid_01784		1582040	1582345	-	hypothetical protein	hypothetical protein	Function Unknown	A0A0U2YAY6	NC_007181.1	Op1037
SACI_RS08705	treH1	Saci_1816	Sacid_01785		1582631	1584307	-	Trehalase 1	Trehalase	Carbohydrate transport and metabolism	A0A2Z5U3T3	NC_007181.1	Op1038
SACI_RS08710	Saci_1817	Saci_1817	Sacid_01786		1584608	1585231	+	membrane protein	hypothetical protein	Function Unknown	A0A0U2WX77	NC_007181.1	Op1039
SACI_RS08715	Saci_1818	Saci_1818	Sacid_01787		1585617	1586756	-	MFS transporter	hypothetical protein	Carbohydrate transport and metabolism	A0A0U3H582	NC_007181.1	Op1040
SACI_RS08720	Saci_1819	Saci_1819	Sacid_01788		1586796	1587611	+	EamA family transporter	hypothetical protein	Carbohydrate transport and metabolism	A0A0U3H762	NC_007181.1	Op1041
SACI_RS08725	mntH_1	Saci_1820	Sacid_01789		1587618	1588829	-	divalent metal cation transporter (Fe/Mg), ROS-related	Divalent metal cation transporter MntH	Inorganic ion transport and metabolism	A0A0U2NBG3	NC_007181.1	Op1042
SACI_RS08730	dps	Saci_1821	Sacid_01790		1588923	1589513	-	DNA polymerase, DNA protection protein DPS	hypothetical protein	General Function Prediction Only	A0A0U3HGY0	NC_007181.1	Op1043
SACI_RS08735	Saci_1822	Saci_1822	Sacid_01791		1589697	1590029	+	Rieske 2Fe-2S domain-containing protein (ferritin homolog), ROS-related	hypothetical protein	Inorganic ion transport and metabolism	A0A0U3FIG0	NC_007181.1	Op1044
SACI_RS08740	trxA	Saci_1823	Sacid_01792		1590068	1590493	-	thioredoxin, ROS-related	hypothetical protein	Posttranslational modification, protein turnover, chaperones	A0A0U3FA79	NC_007181.1	Op1045
SACI_RS08745	Saci_1824	Saci_1824	Sacid_01793		1590621	1591208	+	hypothetical protein	hypothetical protein	Nucleotide transport and metabolism	A0A0U3GMU6	NC_007181.1	Op1046
SACI_RS08750	Saci_1825	Saci_1825	Sacid_01794		1591473	1591985	+	DUF4382 domain-containing protein	hypothetical protein	Function Unknown	A0A0U3FC43	NC_007181.1	Op1047
SACI_RS08755	Saci_1826	Saci_1826	Sacid_01795		1592189	1592845	+	hypothetical protein	hypothetical protein	Function Unknown	A0A0U3GPT7	NC_007181.1	Op1048
SACI_RS08760	treT	Saci_1827	Sacid_01796		1592842	1594047	+	glycosyltransferring synthase	Trehalose synthase	Cell wall/membrane/envelope biogenesis	A0A0U3GY93	NC_007181.1	Op1048
SACI_RS08765	Saci_1828	Saci_1828	Sacid_01797		1594148	1595446	-	APC family permease	hypothetical protein	Amino acid transport and metabolism	A0A0U3GIU4	NC_007181.1	Op1049
SACI_RS08770	Saci_1829	Saci_1829	Sacid_01798		1595645	1595983	-	hypothetical protein	hypothetical protein	Function Unknown	A0A0U3H037	NC_007181.1	Op1050
SACI_RS08775	mhpC	Saci_1830	Sacid_01799		1596206	1596817	+	alpha/beta hydrolase	2-hydroxy-6-oxononadienedioate/2-hydroxy-6-oxononatrienedioate hydrolase	General Function Prediction Only	A0A0U3GKG7	NC_007181.1	Op1051
SACI_RS08780	Saci_1831	Saci_1831	Sacid_01800		1596826	1597425	+	DUF2250 domain-containing protein	hypothetical protein	Function Unknown	UPI0002B29A10	NC_007181.1	Op1051
SACI_RS11705	SACI_RS11705				1597500	1597703	+	hypothetical protein		No arCOG annotation	A0A0U2Y3D2	NC_007181.1	Op1052
SACI_RS08785	Saci_1832	Saci_1832	Sacid_01801		1597685	1598296	-	YkgJ family cysteine cluster protein	hypothetical protein	General Function Prediction Only	A0A0U3H546	NC_007181.1	Op1053
SACI_RS08790	Saci_1833	Saci_1833	Sacid_01802		1598347	1598922	+	hypothetical protein	hypothetical protein	Function Unknown	A0A0U3H568	NC_007181.1	Op1054
SACI_RS08795	Saci_1834	Saci_1834	Sacid_01803		1598965	1599327	-	hypothetical protein	hypothetical protein	General Function Prediction Only	A0A0U3FQJ0	NC_007181.1	Op1055
SACI_RS08800	abaF_4	Saci_1835	Sacid_01804		1599696	1600976	+	MFS transporter	Fosfomycin resistance protein AbaF	Carbohydrate transport and metabolism	A0A0U2NBF2	NC_007181.1	Op1056
SACI_RS08805	hutI	Saci_1836	Sacid_01805		1600977	1602209	+	amidohydrolase family protein	Imidazolonepropionase	Secondary metabolites biosynthesis, transport and catabolism	A0A0U3HGW3	NC_007181.1	Op1056
SACI_RS08810	vioD	Saci_1837	Sacid_01806		1602333	1603421	+	aminotransferase class I/II-fold pyridoxal phosphate-dependent enzyme	Capreomycidine synthase	Amino acid transport and metabolism	A0A0U3FSG4	NC_007181.1	Op1057
SACI_RS08815	cutL_2	Saci_1838	Sacid_01807		1603570	1605627	-	xanthine dehydrogenase family protein molybdopterin-binding subunit	Carbon monoxide dehydrogenase large chain	Energy production and conversion	A0A0U2NCS8	NC_007181.1	Op1058
SACI_RS08820	Saci_1839	Saci_1839	Sacid_01808		1605917	1607575	+	anion permease	hypothetical protein	Inorganic ion transport and metabolism	A0A0U3GMT0	NC_007181.1	Op1059
SACI_RS08825	Saci_1840	Saci_1840	Sacid_01809		1607933	1608490	+	hypothetical protein	hypothetical protein	Function Unknown	A0A0U3FK79	NC_007181.1	Op1060
SACI_RS08830	Saci_1841	Saci_1841	Sacid_01810		1608625	1610133	+	cation:proton antiporter	hypothetical protein	Inorganic ion transport and metabolism	A0A0U3HIE2	NC_007181.1	Op1061
SACI_RS08835	Saci_1842	Saci_1842	Sacid_01811		1610285	1611094	+	PD-(D/E)XK nuclease family protein	hypothetical protein	Function Unknown	M1IX00	NC_007181.1	Op1062
SACI_RS11865	SACI_RS11865		Sacid_01812, Sacid_01813		1611244	1612227	-	cyclase family protein	hypothetical protein	Amino acid transport and metabolism		NC_007181.1	Op1063
SACI_RS08850	Saci_1845	Saci_1845	Sacid_01814		1612674	1613114	+	hypothetical protein	hypothetical protein	Function Unknown	A0A0U3H023	NC_007181.1	Op1064
SACI_RS08855	Saci_1846	Saci_1846	Sacid_01815		1613165	1616359	-	thermopsin	hypothetical protein	Amino acid transport and metabolism	A0A0U3GKG2	NC_007181.1	Op1065
SACI_RS08860	Saci_1847	Saci_1847	Sacid_01816		1616590	1617324	-	glutamine amidotransferase	hypothetical protein	General Function Prediction Only	A0A0U3FK00	NC_007181.1	Op1066
SACI_RS08865	proP_1	Saci_1848	Sacid_01817		1617462	1618676	-	MFS transporter	Proline/betaine transporter	Carbohydrate transport and metabolism	A0A0U2WVC1	NC_007181.1	Op1067
SACI_RS08870	bgaS	Saci_1849	Sacid_01818	bglA, lacS	1618954	1620429	+	glycoside hydrolase family 1 protein	Beta-glucosidase A	Carbohydrate transport and metabolism	M1IXB5	NC_007181.1	Op1068
SACI_RS08875	Saci_1850	Saci_1850	Sacid_01819		1620502	1621581	-	membrane protein	hypothetical protein	General Function Prediction Only	A0A0U2Y3B6	NC_007181.1	Op1069
SACI_RS08880	ytrA	Saci_1851	Sacid_01820		1621578	1621943	-	GntR family transcriptional regulator	hypothetical protein	Transcription	A0A0U2WX46	NC_007181.1	Op1069
SACI_RS08885	SACI_RS08885				1622179	1622406	+	hypothetical protein		No arCOG annotation	A0A0U3H556	NC_007181.1	Op1070
SACI_RS08890	Saci_1852	Saci_1852	Sacid_01821		1622707	1623654	+	hypothetical protein	hypothetical protein	Carbohydrate transport and metabolism	A0A0U3FQH8	NC_007181.1	Op1071
SACI_RS08900	Saci_1853	Saci_1853	Sacid_01822		1623880	1626798	-	membrane protein	hypothetical protein	Function Unknown	A0A0U2NBE3	NC_007181.1	Op1072
SACI_RS08905	Saci_1854	Saci_1854	Sacid_01823		1626981	1627814	-	hypothetical protein	hypothetical protein	Function Unknown	A0A0U3FSE6	NC_007181.1	Op1073
SACI_RS08910	Saci_1855	Saci_1855	Sacid_01824		1628134	1629138	+	DUF973 family protein	hypothetical protein	Function Unknown	UPI000AB65531	NC_007181.1	Op1074
SACI_RS08915	Saci_1856	Saci_1856	Sacid_01826		1629734	1630903	+	DUF973 family protein	hypothetical protein	Function Unknown	A0A0U2NCR8	NC_007181.1	Op1075
SACI_RS08920	pchA	Saci_1857	Sacid_01827		1631234	1632679	-	aldehyde dehydrogenase family protein	4-hydroxybenzaldehyde dehydrogenase (NADP(+))	Energy production and conversion	A0A0U3HIL8	NC_007181.1	Op1076
SACI_RS08925	cbsA	Saci_1858	Sacid_01828		1633061	1634449	+	cytochrome b558/566 subunit A	hypothetical protein	Energy production and conversion	A0A0U3GMR5	NC_007181.1	Op1077
SACI_RS08930	cbsB	Saci_1859	Sacid_01829		1634446	1635378	+	cytochrome b558/566 subunit B	hypothetical protein	Energy production and conversion	A0A0U3FC13	NC_007181.1	Op1077
SACI_RS08935	soxL2	Saci_1860	Sacid_01830		1635417	1636394	+	Rieske iron-sulfur protein SoxL2	hypothetical protein	Energy production and conversion	A0A0U3GPQ9	NC_007181.1	Op1077
SACI_RS08940	soxN	Saci_1861	Sacid_01831	petB_1	1636440	1638038	+	cytochrome bc complex cytochrome b subunit SoxN	Cytochrome b6	Energy production and conversion	A0A0U3GR09	NC_007181.1	Op1078
SACI_RS08945	odsN	Saci_1862	Sacid_01832		1638022	1638354	+	antibiotic biosynthesis monooxygenase	hypothetical protein	General Function Prediction Only	UPI0002B26481	NC_007181.1	Op1078
SACI_RS08950	Saci_1863	Saci_1863	Sacid_01833		1638716	1639111	+	hypothetical protein	hypothetical protein	Function Unknown	A0A0U3HP26	NC_007181.1	Op1079
SACI_RS08955	Saci_1864	Saci_1864	Sacid_01834	cas6	1639369	1640214	-	CRISPR system precrRNA processing endoribonuclease RAMP protein Cas6	hypothetical protein	Defense mechanisms	A0A0U3GIS0	NC_007181.1	Op1080
SACI_RS08960	Saci_1865	Saci_1865	Sacid_01835		1640585	1641595	-	glycosyltransferase family 2 protein	hypothetical protein	Cell wall/membrane/envelope biogenesis	A0A0U2VYI5	NC_007181.1	Op1081
SACI_RS08965	SACI_RS08965		Sacid_01837		1641753	1642121	-	hypothetical protein	hypothetical protein	No arCOG annotation	A0A0U3GKE8	NC_007181.1	Op1082
SACI_RS08970	Saci_1866	Saci_1866	Sacid_01839		1642858	1643517	-	hypothetical protein	hypothetical protein	No arCOG annotation	A0A0U2WVB9	NC_007181.1	Op1083
SACI_RS08975	Saci_1867	Saci_1867	Sacid_01840		1644024	1644833	-	hypothetical protein	hypothetical protein	Function Unknown	A0A0U3FTP9	NC_007181.1	Op1084
SACI_RS08980	SACI_RS08980				1644920	1645132	-	hypothetical protein		No arCOG annotation	A0A0U3H528	NC_007181.1	Op1085
SACI_RS08985	Saci_1868	Saci_1868	Sacid_01841		1645355	1645846	-	hypothetical protein	hypothetical protein	No arCOG annotation	A0A0U2Y542	NC_007181.1	Op1086
SACI_RS08990	Saci_1869	Saci_1869	Sacid_01842		1646618	1648768	-	serine/threonine protein kinase	hypothetical protein	General Function Prediction Only	A0A0U3FQG3	NC_007181.1	Op1087
SACI_RS08995	SACI_RS08995		Sacid_01844		1649097	1649285	-	hypothetical protein	hypothetical protein	No arCOG annotation	A0A0U2NB93	NC_007181.1	Op1088
SACI_RS09000	Saci_1871	Saci_1871	Sacid_01845		1649867	1650301	-	hypothetical protein	hypothetical protein	No arCOG annotation	A0A0U3FSC7	NC_007181.1	Op1089
SACI_RS09005	SACI_RS09005				1650312	1650539	+	hypothetical protein		No arCOG annotation	A0A0U3FIB9	NC_007181.1	Op1090
SACI_RS09010	cas3	Saci_1872	Sacid_01846		1659678	1661693	-	CRISPR-Cas system related helicase, Cas3	hypothetical protein	General Function Prediction Only	A0A0U3HIK3	NC_007181.1	Op1091
SACI_RS09015	csc1gr5	Saci_1873	Sacid_01847		1661804	1662571	-	CRISPR-associated protein, RAMP family Cas5 group	hypothetical protein	Defense mechanisms	A0A0U3GMQ3	NC_007181.1	Op1092
SACI_RS09020	cas7d	Saci_1874	Sacid_01848	csc2gr7	1662558	1663613	-	type I-D CRISPR-associated protein Cas7/Csc2	hypothetical protein	Transcription	A0A0U3FBZ6	NC_007181.1	Op1092
SACI_RS09025	cas10d	Saci_1875	Sacid_01849		1663610	1666210	-	CRISPR associated protein Cas10d, large subunit of Type I-D system effector complex	hypothetical protein	No arCOG annotation	A0A0U3GPP3	NC_007181.1	Op1092
SACI_RS09030	casR	Saci_1876	Sacid_01850		1666289	1666954	+	CRISPR-Cas associated transcriptional regulator	hypothetical protein	Transcription	A0A0U3GY43	NC_007181.1	Op1093
SACI_RS09035	Saci_1877	Saci_1877	Sacid_01851	cas6	1666935	1667798	+	CRISPR system precrRNA processing endoribonuclease RAMP protein Cas6	hypothetical protein	Defense mechanisms	A0A0U3H7V0	NC_007181.1	Op1093
SACI_RS09040	Saci_1879	Saci_1879		cas2	1668306	1668596	+	CRISPR-associated endonuclease Cas2		Defense mechanisms	A0A0U3GZY9	NC_007181.1	Op1094
SACI_RS09045	Saci_1880	Saci_1880	Sacid_01852	cas4	1668607	1669086	+	CRISPR-associated protein Cas4	hypothetical protein	No arCOG annotation	UPI0002B28E9F	NC_007181.1	Op1094
SACI_RS09050	Saci_1881	Saci_1881	Sacid_01853	cas1	1669823	1670740	-	CRISPR-associated endonuclease Cas1	CRISPR-associated endonuclease Cas1	Defense mechanisms	A0A0U2W0S6	NC_007181.1	Op1095
SACI_RS09055	Saci_1882	Saci_1882	Sacid_01854		1676838	1677062	+	hypothetical protein	hypothetical protein	Function Unknown	A0A0U2Y386	NC_007181.1	Op1096
SACI_RS09060	Saci_1883	Saci_1883	Sacid_01855		1677052	1677447	+	twitching motility protein PilT	hypothetical protein	Defense mechanisms	A0A0U2WX17	NC_007181.1	Op1096
SACI_RS09065	Saci_1884	Saci_1884	Sacid_01857		1677929	1678819	-	DUF1177 domain-containing protein	hypothetical protein	Function Unknown	A0A0U3H512	NC_007181.1	Op1097
SACI_RS09070	Saci_1885	Saci_1885	Sacid_01858		1678816	1680063	-	FAD-binding oxidoreductase	hypothetical protein	Energy production and conversion	A0A0U3FQF0	NC_007181.1	Op1097
SACI_RS09075	SACI_RS09075		Sacid_01859		1680334	1680588	-	hypothetical protein	hypothetical protein	No arCOG annotation	A0A0U3H6Y4	NC_007181.1	Op1098
SACI_RS11985	Saci_1886	Saci_1886	Sacid_01860		1680857	1682047	-	hypothetical protein	hypothetical protein	Amino acid transport and metabolism	A0A0U3FSB6	NC_007181.1	Op1099
SACI_RS09085	Saci_1887	Saci_1887	Sacid_01861		1682917	1684107	+	ATP-binding protein	hypothetical protein	General Function Prediction Only	A0A0U2NCP7	NC_007181.1	Op1100
SACI_RS09090	Saci_1888	Saci_1888	Sacid_01862		1684094	1684540	+	hypothetical protein	hypothetical protein	No arCOG annotation	A0A0U3FA21	NC_007181.1	Op1100
SACI_RS11715	SACI_RS11715		Sacid_01864		1684788	1686024	+	ATP-binding protein	hypothetical protein	General Function Prediction Only		NC_007181.1	Op1101
SACI_RS09105	Saci_1891	Saci_1891	Sacid_01865		1686232	1686642	+	hypothetical protein	hypothetical protein	General Function Prediction Only	A0A0U3H5S1	NC_007181.1	Op1102
SACI_RS09110	Saci_1892	Saci_1892	Sacid_01866		1686895	1687158	+	hypothetical protein	hypothetical protein	No arCOG annotation	A0A0U3GY33	NC_007181.1	Op1103
SACI_RS09115	Saci_1893	Saci_1893	Sacid_01867	csm3gr7	1687155	1688339	+	CRISPR/Cas system, Sulfolobus-specific Type III Cas7 group	hypothetical protein	Defense mechanisms	A0A0U3GIP5	NC_007181.1	Op1103
SACI_RS09120	Saci_1895	Saci_1895	Sacid_01868		1688336	1688653	+	clan AA aspartic protease, part of CRISPR/Cas system, Sulfolobus-specific Type III	hypothetical protein	Function Unknown	A0A0U3GZX2	NC_007181.1	Op1103
SACI_RS09125	Saci_1896	Saci_1896	Sacid_01869	csm3gr7	1688650	1689336	+	CRISPR/Cas system, Sulfolobus-specific Type III Cas7 group	hypothetical protein	Defense mechanisms	A0A0U3FRL5	NC_007181.1	Op1103
SACI_RS09130	csx26	Saci_1897	Sacid_01870		1689322	1689693	-	CRISPR/Cas system, Sulfolobus-specific Type III	hypothetical protein	No arCOG annotation	A0A0U3FQN9	NC_007181.1	Op1104
SACI_RS09135	csm4gr5	Saci_1898	Sacid_01871		1689690	1690427	-	CRISPR/Cas system, Sulfolobus-specific Type III	hypothetical protein	Function Unknown	A0A0U2W0R4	NC_007181.1	Op1104
SACI_RS09140	cas10	Saci_1899	Sacid_01872		1690424	1693081	-	Cas10, Sulfolobus-specific Type III system	hypothetical protein	Function Unknown	A0A0U2Y373	NC_007181.1	Op1104
SACI_RS09145	menG	Saci_1900	Sacid_01873		1694037	1694750	+	class I SAM-dependent methyltransferase	Demethylmenaquinone methyltransferase	Coenzyme transport and metabolism	A0A0U2WX09	NC_007181.1	Op1105
SACI_RS09155	Saci_1901	Saci_1901	Sacid_01875		1696766	1697422	+	hypothetical protein	hypothetical protein	Function Unknown	A0A0U3FQD7	NC_007181.1	Op1106
SACI_RS09160	tsaA	Saci_1902	Sacid_01876		1697964	1698386	+	tRNA (N6-threonylcarbamoyladenosine(37)-N6)-methyltransferase TrmO	hypothetical protein	Function Unknown	A0A0U3GVE6	NC_007181.1	Op1107
SACI_RS09165	Saci_1903	Saci_1903	Sacid_01877		1698637	1699764	-	MFS transporter	hypothetical protein	Carbohydrate transport and metabolism	A0A0U3HGR1	NC_007181.1	Op1108
SACI_RS09170	mshA_2	Saci_1904	Sacid_01878		1700297	1701406	-	glycosyltransferase family 4 protein	D-inositol-3-phosphate glycosyltransferase	Cell wall/membrane/envelope biogenesis	Q4J7M4	NC_007181.1	Op1109
SACI_RS11940	SACI_RS11940				1701777	1702049	+	hypothetical protein		No arCOG annotation	UPI0002B260AD	NC_007181.1	Op1110
SACI_RS09180	Saci_1906	Saci_1906	Sacid_01880		1703744	1705636	-	hypothetical protein	hypothetical protein	Function Unknown	A0A0U3GZT1	NC_007181.1	Op1111
SACI_RS09185	bshA	Saci_1907	Sacid_01881		1706780	1707844	+	glycosyltransferase family 4 protein	N-acetyl-alpha-D-glucosaminyl L-malate synthase	Cell wall/membrane/envelope biogenesis	M1J0E7	NC_007181.1	Op1112
SACI_RS09190	Saci_1908	Saci_1908	Sacid_01882		1707990	1709516	+	putative membrane protein exhibiting 15 transmembrane segments	hypothetical protein	No arCOG annotation	A0A0U3GMM6	NC_007181.1	Op1113
SACI_RS09195	Saci_1909	Saci_1909	Sacid_01883		1709614	1710348	+	glycosyltransferase	hypothetical protein	Cell wall/membrane/envelope biogenesis	M1IT63	NC_007181.1	Op1114
SACI_RS09200	Saci_1910	Saci_1910	Sacid_01884		1710351	1711319	-	hypothetical protein	hypothetical protein	Function Unknown	A0A0U3GK94	NC_007181.1	Op1115
SACI_RS09205	Saci_1911	Saci_1911	Sacid_01885		1711453	1712238	+	glycosyltransferase family 2 protein	hypothetical protein	Cell wall/membrane/envelope biogenesis	A0A0U3GNW5	NC_007181.1	Op1116
SACI_RS09210	Saci_1912	Saci_1912	Sacid_01886		1712336	1714591	-	hypothetical protein	hypothetical protein	Function Unknown	A0A0U2W0L5	NC_007181.1	Op1117
SACI_RS09215	Saci_1913	Saci_1913	Sacid_01887		1714741	1715088	-	hypothetical protein	hypothetical protein	No arCOG annotation	A0A0U3H5Q5	NC_007181.1	Op1118
SACI_RS09220	mshA_3	Saci_1914	Sacid_01888		1715286	1716353	+	glycosyltransferase	D-inositol-3-phosphate glycosyltransferase	Cell wall/membrane/envelope biogenesis	A0A0U3GY17	NC_007181.1	Op1119
SACI_RS09225	Saci_1915	Saci_1915	Sacid_01889		1716446	1717402	-	glycosyltransferase family 2 protein	hypothetical protein	Cell wall/membrane/envelope biogenesis	A0A0U3GIM8	NC_007181.1	Op1120
SACI_RS09230	mshA_4	Saci_1916	Sacid_01890		1717417	1718739	-	glycosyltransferase	D-inositol-3-phosphate glycosyltransferase	Cell wall/membrane/envelope biogenesis	A0A0U2VYE3	NC_007181.1	Op1120
SACI_RS09235	Saci_1917	Saci_1917	Sacid_01891		1718771	1721044	-	hypothetical protein	hypothetical protein	Function Unknown	A0A0U3FRK1	NC_007181.1	Op1120
SACI_RS09240	Saci_1918	Saci_1918	Sacid_01892		1721168	1721947	+	FkbM family methyltransferase	hypothetical protein	Secondary metabolites biosynthesis, transport and catabolism	A0A0U3GWK3	NC_007181.1	Op1121
SACI_RS09245	Saci_1919	Saci_1919	Sacid_01893		1722653	1724938	+	DUF2079 domain-containing protein	hypothetical protein	Function Unknown	A0A0U3HDE5	NC_007181.1	Op1122
SACI_RS09250	Saci_1920	Saci_1920	Sacid_01894		1725044	1727362	-	DUF2079 domain-containing protein	hypothetical protein	Function Unknown	A0A0U3FTI6	NC_007181.1	Op1123
SACI_RS09255	mshA_5	Saci_1921	Sacid_01897		1729694	1730845	-	glycosyltransferase family 4 protein	D-inositol-3-phosphate glycosyltransferase	Cell wall/membrane/envelope biogenesis	A0A0U3H4W8	NC_007181.1	Op1124
SACI_RS09260	Saci_1922	Saci_1922	Sacid_01898		1731075	1732388	+	glycosyltransferase family 4 protein	hypothetical protein	Cell wall/membrane/envelope biogenesis	A0A0U3H4X0	NC_007181.1	Op1125
SACI_RS09265	glgA_2	Saci_1923	Sacid_01899		1732671	1733780	+	glycosyltransferase	Glycogen synthase	Cell wall/membrane/envelope biogenesis	A0A0U3FQB6	NC_007181.1	Op1126
SACI_RS09270	Saci_1924	Saci_1924	Sacid_01901		1734304	1734618	+	hypothetical protein	hypothetical protein	No arCOG annotation	A0A0U3FZR3	NC_007181.1	Op1127
SACI_RS09275	SACI_RS09275		Sacid_01903		1734967	1735197	-	hypothetical protein	hypothetical protein	No arCOG annotation	A0A0U3HGP1	NC_007181.1	Op1128
SACI_RS09280	SACI_RS09280		Sacid_01904		1735255	1735434	-	hypothetical protein	hypothetical protein	No arCOG annotation	A0A0U3FI66	NC_007181.1	Op1129
SACI_RS11720	SACI_RS11720		Sacid_01905		1735450	1735659	-	alkaline phosphatase family protein	hypothetical protein	Inorganic ion transport and metabolism	M1I770	NC_007181.1	Op1129
SACI_RS09285	cysH_1	Saci_1925	Sacid_01906		1735733	1736473	-	phosphoadenosine phosphosulfate reductase family protein	Phosphoadenosine phosphosulfate reductase	Amino acid transport and metabolism	UPI0009B5D3CD	NC_007181.1	Op1130
SACI_RS09290	Saci_1926	Saci_1926	Sacid_01907		1737837	1738394	-	hypothetical protein	hypothetical protein	Cell wall/membrane/envelope biogenesis	A0A0U3F9Z7	NC_007181.1	Op1131
SACI_RS09295	Saci_1927	Saci_1927	Sacid_01908		1738494	1738892	-	glycosyltransferase	hypothetical protein	Cell wall/membrane/envelope biogenesis	A0A0U3HCJ9	NC_007181.1	Op1132
SACI_RS09300	Saci_1928	Saci_1928	Sacid_01909		1739123	1739647	+	HEPN anti-toxin MNT (minimal nucleotide transferase)	hypothetical protein	Function Unknown	M1J0I7	NC_007181.1	Op1133
SACI_RS09305	Saci_1929	Saci_1929	Sacid_01910		1739634	1739975	+	HEPN toxin	hypothetical protein	Defense mechanisms	A0A0U3HCL7	NC_007181.1	Op1133
SACI_RS09310	Saci_1930	Saci_1930	Sacid_01912		1740627	1741877	-	ATP-binding protein	hypothetical protein	General Function Prediction Only	A0A0U3H5M5	NC_007181.1	Op1134
SACI_RS09315	Saci_1931	Saci_1931	Sacid_01913		1742374	1742790	+	hypothetical protein	hypothetical protein	Function Unknown	A0A0U2NHA4	NC_007181.1	Op1135
SACI_RS09320	Saci_1932	Saci_1932	Sacid_01916		1743440	1743625	-	hypothetical protein	hypothetical protein	Function Unknown	A0A0U3HP10	NC_007181.1	Op1136
SACI_RS09325	Saci_1933	Saci_1933	Sacid_01917		1743815	1744156	-	hypothetical protein	hypothetical protein	Function Unknown	A0A0U3FQM3	NC_007181.1	Op1137
SACI_RS11725	SACI_RS11725				1744706	1744900	+	hypothetical protein		No arCOG annotation	M1J0J7	NC_007181.1	Op1138
SACI_RS09330	norW_2	Saci_1934	Sacid_01919		1745193	1746188	-	FAD-dependent oxidoreductase	Nitric oxide reductase FlRd-NAD(+) reductase	Energy production and conversion	A0A0U3FRH5	NC_007181.1	Op1139
SACI_RS09335	ydaP	Saci_1935	Sacid_01920		1746190	1747839	-	pyruvate oxidase	Putative thiamine pyrophosphate-containing protein YdaP	Carbohydrate transport and metabolism	A0A0U3FHJ1	NC_007181.1	Op1139
SACI_RS09340	Saci_1936	Saci_1936	Sacid_01921		1748008	1748289	+	hypothetical protein	hypothetical protein	Function Unknown	A0A0U3GVD0	NC_007181.1	Op1140
SACI_RS09345	Saci_1937	Saci_1937	Sacid_01922		1748267	1748662	+	type II toxin-antitoxin system VapC family toxin	hypothetical protein	Defense mechanisms	A0A0U3GWJ0	NC_007181.1	Op1141
SACI_RS09350	KGSADH	Saci_1938	Sacid_01923	aldHT_2	1748995	1750431	-	α-ketoglutarate semialdehyde dehydrogenase	Aldehyde dehydrogenase, thermostable	Energy production and conversion	A0A0U2Y4W5	NC_007181.1	Op1142
SACI_RS09355	D-KDXD_2	Saci_1939	Sacid_01924	L-KDAD_2	1750538	1751416	+	2-keto-deoxy-D-xylonate/(L-/D-)arabinoate dehydratase	hypothetical protein	General Function Prediction Only	A0A0U2W7A3	NC_007181.1	Op1143
SACI_RS09360	laaA	Saci_1940	Sacid_01925		1751553	1752071	-	proline iminopeptidase-family hydrolase	L-amino acid amidase	General Function Prediction Only	UPI00005527BE	NC_007181.1	Op1144
SACI_RS09365	tnpB_1	Saci_1941	Sacid_01926	tnpB	1752082	1753335	-	IS200/IS605 family element transposase accessory protein TnpB	IS607 family transposase ISSto13	Replication, recombination and repair	M1I799	NC_007181.1	Op1144
SACI_RS09370	pip	Saci_1942	Sacid_01927		1753532	1753918	-	alpha/beta fold hydrolase	Proline iminopeptidase	General Function Prediction Only	A0A0U3H5F3	NC_007181.1	Op1145
SACI_RS11500	SACI_RS11500		Sacid_01928		1754145	1754933	+	hypothetical protein	hypothetical protein	No arCOG annotation	UPI00068B19DE	NC_007181.1	Op1146
SACI_RS09380	xylE_1	Saci_1943	Sacid_01929		1755149	1756606	-	sugar porter family MFS transporter	D-xylose-proton symporter	Carbohydrate transport and metabolism	M1J3Z7	NC_007181.1	Op1147
SACI_RS09385	satP	Saci_1944	Sacid_01930		1756984	1757544	-	hypothetical protein	Succinate-acetate/proton symporter SatP	Function Unknown	A0A0U3HGK1	NC_007181.1	Op1148
SACI_RS09390	Saci_1945	Saci_1945	Sacid_01931		1757884	1758276	-	PIN domain-containing protein	hypothetical protein	Defense mechanisms	A0A0U3FI35	NC_007181.1	Op1149
SACI_RS09395	Saci_1946	Saci_1946	Sacid_01932		1758283	1758555	-	hypothetical protein	hypothetical protein	Function Unknown	A0A0U2YAV8	NC_007181.1	Op1149
SACI_RS09400	Saci_1947	Saci_1947	Sacid_01934		1759516	1759740	+	hypothetical protein	hypothetical protein	Transcription	A0A0U3GMH0	NC_007181.1	Op1150
SACI_RS09405	SACI_RS09405		Sacid_01935		1759822	1760028	+	hypothetical protein	hypothetical protein	No arCOG annotation	A0A0U3HCK3	NC_007181.1	Op1151
SACI_RS11990	SACI_RS11990				1760019	1760123	+	type II toxin-antitoxin system VapC family toxin		No arCOG annotation	UPI0011BDD67A	NC_007181.1	Op1151
SACI_RS09410	Saci_1948	Saci_1948	Sacid_01936		1760591	1761829	-	MFS transporter	hypothetical protein	Carbohydrate transport and metabolism	A0A0U3FY74	NC_007181.1	Op1152
SACI_RS09415	Saci_1949	Saci_1949	Sacid_01937		1762556	1763086	+	PaREP1 family protein	hypothetical protein	General Function Prediction Only	A0A0U2NH93	NC_007181.1	Op1153
SACI_RS09420	Saci_1950	Saci_1950	Sacid_01938		1763695	1764372	-	hypothetical protein	hypothetical protein	Defense mechanisms	A0A0U3HNZ6	NC_007181.1	Op1154
SACI_RS09430	Saci_1952	Saci_1952	Sacid_01939		1765335	1765583	+	hypothetical protein	hypothetical protein	Function Unknown	A0A0U3FQL6	NC_007181.1	Op1155
SACI_RS09435	Saci_1953	Saci_1953	Sacid_01940		1765576	1765995	+	PIN domain-containing protein	hypothetical protein	Defense mechanisms	M1IXR2	NC_007181.1	Op1155
SACI_RS09440	vapC_2	Saci_1954	Sacid_01941		1766204	1766599	-	PIN domain-containing protein	tRNA(fMet)-specific endonuclease VapC	Defense mechanisms	A0A0U2Y313	NC_007181.1	Op1156
SACI_RS09445	Saci_1955	Saci_1955	Sacid_01942		1766583	1766810	-	AbrB/MazE/SpoVT family DNA-binding domain-containing protein	hypothetical protein	Transcription	A0A0U3GWH9	NC_007181.1	Op1156
SACI_RS09450	slyA	Saci_1956	Sacid_01943		1766910	1767353	-	MarR family transcriptional regulator	Transcriptional regulator SlyA	Transcription	A0A0U3H6S6	NC_007181.1	Op1157
SACI_RS09455	mdtD_2	Saci_1957	Sacid_01944		1767340	1769043	-	MFS transporter	Putative multidrug resistance protein MdtD	Carbohydrate transport and metabolism	A0A0U3H4T7	NC_007181.1	Op1157
SACI_RS09460	Saci_1958	Saci_1958	Sacid_01945		1769620	1770117	+	hypothetical protein	hypothetical protein	No arCOG annotation	A0A0U3GQV7	NC_007181.1	Op1158
SACI_RS09465	Saci_1959	Saci_1959	Sacid_01946		1770138	1770809	+	hypothetical protein	hypothetical protein	No arCOG annotation	A0A0U2NB29	NC_007181.1	Op1158
SACI_RS11995	Saci_1960	Saci_1960	Sacid_01947		1770815	1771582	+	hypothetical protein	hypothetical protein	No arCOG annotation	Q4J7G9	NC_007181.1	Op1158
SACI_RS09475	btuD_9	Saci_1961	Sacid_01948		1771579	1772433	+	ABC transporter ATP-binding protein	Vitamin B12 import ATP-binding protein BtuD	Defense mechanisms	A0A0U3FI21	NC_007181.1	Op1158
SACI_RS09480	Saci_1962	Saci_1962	Sacid_01949		1772405	1772992	+	hypothetical protein	hypothetical protein	No arCOG annotation	A0A0U3F9T9	NC_007181.1	Op1159
SACI_RS09485	Saci_1963	Saci_1963	Sacid_01951		1773315	1773644	+	Rieske (2Fe-2S) protein	hypothetical protein	Inorganic ion transport and metabolism	A0A0U3HCH9	NC_007181.1	Op1160
SACI_RS09490	Saci_1964	Saci_1964	Sacid_01952		1773811	1774071	+	hypothetical protein	hypothetical protein	Function Unknown	A0A0U3GNP2	NC_007181.1	Op1161
SACI_RS09495	fabG_6	Saci_1965	Sacid_01953		1774515	1775249	+	beta-ketoacyl-ACP reductase	3-oxoacyl-[acyl-carrier-protein] reductase FabG	Lipid transport and metabolism	A0A0U3H5J5	NC_007181.1	Op1162
SACI_RS09500	lcfB_1	Saci_1966	Sacid_01954	fadD	1775246	1776781	+	AMP-binding protein	Long-chain-fatty-acid--CoA ligase	Lipid transport and metabolism	A0A0U3GXU2	NC_007181.1	Op1162
SACI_RS09505	gci	Saci_1967	Sacid_01955		1776768	1777886	+	mandelate racemase/muconate lactonizing enzyme family protein	D-galactarolactone cycloisomerase	Cell wall/membrane/envelope biogenesis	A0A0U3HNY0	NC_007181.1	Op1162
SACI_RS09510	Saci_1968	Saci_1968	Sacid_01956		1777888	1779048	+	thiolase family protein	hypothetical protein	Lipid transport and metabolism	A0A0U3FS63	NC_007181.1	Op1162
SACI_RS09515	Saci_1969	Saci_1969	Sacid_01957		1779041	1779385	+	hypothetical protein	hypothetical protein	General Function Prediction Only	A0A0U3GIH0	NC_007181.1	Op1162
SACI_RS09520	Saci_1970	Saci_1970	Sacid_01958		1779782	1780024	+	AbrB/MazE/SpoVT family DNA-binding domain-containing protein	hypothetical protein	Transcription	A0A0U2VY66	NC_007181.1	Op1163
SACI_RS12000	SACI_RS12000		Sacid_01959		1780130	1780285	+	hypothetical protein	hypothetical protein	Defense mechanisms	UPI000A8CB844	NC_007181.1	Op1164
SACI_RS09525	Saci_1972	Saci_1972	Sacid_01960		1780729	1782069	+	APC family permease	hypothetical protein	Amino acid transport and metabolism	A0A0U3GVA6	NC_007181.1	Op1165
SACI_RS09530	Saci_1973	Saci_1973	Sacid_01961		1782228	1784474	+	MMPL family transporter	hypothetical protein	General Function Prediction Only	A0A0U2WV23	NC_007181.1	Op1166
SACI_RS09535	Saci_1974	Saci_1974	Sacid_01962		1784778	1785683	-	hypothetical protein	hypothetical protein	Replication, recombination and repair	A0A0U2Y2Z5	NC_007181.1	Op1167
SACI_RS09540	SACI_RS09540		Sacid_01963		1787219	1787317	+	hypothetical protein	hypothetical protein	No arCOG annotation	A0A0U2X333	NC_007181.1	Op1168
SACI_RS09545	Saci_1975	Saci_1975	Sacid_01964		1788086	1788946	+	site-specific DNA-methyltransferase	hypothetical protein	Replication, recombination and repair	A0A0U3H5B4	NC_007181.1	Op1169
SACI_RS09550	Saci_1976	Saci_1976	Sacid_01965		1788954	1790069	+	hypothetical protein	hypothetical protein	Function Unknown	A0A0U3H4R6	NC_007181.1	Op1169
SACI_RS09555	SACI_RS09555		Sacid_01966		1790751	1790999	-	hypothetical protein	hypothetical protein	Mobilome: prophages, transposons	A0A0U2W6N1	NC_007181.1	Op1170
SACI_RS09560	Saci_1977	Saci_1977	Sacid_01967		1791620	1792051	+	HEPN domain-containing protein	hypothetical protein	Function Unknown	A0A0U2NB19	NC_007181.1	Op1171
SACI_RS09565	Saci_1978	Saci_1978	Sacid_01968		1792029	1792373	+	nucleotidyltransferase domain-containing protein	hypothetical protein	General Function Prediction Only	A0A0U2X2I2	NC_007181.1	Op1172
SACI_RS09570	Saci_1979	Saci_1979	Sacid_01969		1792832	1794064	-	helix-turn-helix domain-containing protein	hypothetical protein	Transcription	A0A0U3FHZ6	NC_007181.1	Op1173
SACI_RS09575	Saci_1980	Saci_1980	Sacid_01970		1795356	1795592	+	hypothetical protein	hypothetical protein	Transcription	A0A0U3HCG5	NC_007181.1	Op1174
SACI_RS09580	Saci_1981	Saci_1981	Sacid_01971		1795579	1795983	+	type II toxin-antitoxin system VapC family toxin	hypothetical protein	Defense mechanisms	A0A0U3HCF3	NC_007181.1	Op1174
SACI_RS09585	Saci_1982	Saci_1982	Sacid_01972		1796696	1797802	-	hypothetical protein	hypothetical protein	Function Unknown	A0A0U3GNM6	NC_007181.1	Op1175
SACI_RS09590	Saci_1983	Saci_1983	Sacid_01973		1798026	1798400	-	hypothetical protein	hypothetical protein	No arCOG annotation	A0A0U3H5H8	NC_007181.1	Op1176
SACI_RS09595	Saci_1984	Saci_1984	Sacid_01974		1799402	1799665	+	AbrB/MazE/SpoVT family DNA-binding domain-containing protein	hypothetical protein	Transcription	A0A0U3GXS5	NC_007181.1	Op1177
SACI_RS09600	Saci_1985	Saci_1985	Sacid_01975		1799655	1800041	+	type II toxin-antitoxin system VapC family toxin	hypothetical protein	Defense mechanisms	A0A0U3FQH9	NC_007181.1	Op1177
SACI_RS09605	Saci_1986	Saci_1986	Sacid_01976		1800311	1800781	+	hypothetical protein	hypothetical protein	Defense mechanisms	A0A0U3FHF0	NC_007181.1	Op1178
SACI_RS09610	Saci_1987	Saci_1987	Sacid_01977		1800804	1801706	+	CRISPR-associated DxTHG motif protein	hypothetical protein	Defense mechanisms	A0A0U2VY49	NC_007181.1	Op1178
SACI_RS11735	SACI_RS11735				1801913	1802144	+	DUF4145 domain-containing protein		No arCOG annotation		NC_007181.1	Op1179
SACI_RS11880	SACI_RS11880				1802184	1802258	+	PIN domain nuclease		No arCOG annotation		NC_007181.1	Op1179
SACI_RS09615	Saci_1988	Saci_1988	Sacid_01979		1802907	1804157	-	hypothetical protein	hypothetical protein	Replication, recombination and repair	A0A0U3GWE2	NC_007181.1	Op1180
SACI_RS09620	suaI	Saci_1989	Sacid_01980		1804174	1805922	-	Type II restriction enzyme SuaI, AAA family ATPase	hypothetical protein	Defense mechanisms	A0A0U2WV09	NC_007181.1	Op1180
SACI_RS09625	Saci_1990	Saci_1990	Sacid_01982		1806737	1807546	-	hypothetical protein	hypothetical protein	Function Unknown	A0A0U2Y2Y0	NC_007181.1	Op1181
SACI_RS09630	Saci_1991	Saci_1991	Sacid_01983		1808144	1809382	+	ATP-binding protein	hypothetical protein	General Function Prediction Only	A0A0U3H4N8	NC_007181.1	Op1182
SACI_RS09635	Saci_1992	Saci_1992	Sacid_01984		1809967	1810347	-	winged helix-turn-helix transcriptional regulator, CRISPR-Cas associated	hypothetical protein	Transcription	A0A0U3H4P9	NC_007181.1	Op1183
SACI_RS09640	Saci_1993	Saci_1993	Sacid_01985		1810423	1810956	+	DUF973 family protein	hypothetical protein	Function Unknown	A0A0U3FQ50	NC_007181.1	Op1184
SACI_RS09645	Saci_1994	Saci_1994	Sacid_01986		1811358	1811666	-	hypothetical protein	hypothetical protein	Defense mechanisms	A0A0U2X2I0	NC_007181.1	Op1185
SACI_RS09650	SACI_RS09650		Sacid_01987		1811691	1813018	-	ATP-binding protein	hypothetical protein	No arCOG annotation		NC_007181.1	Op1185
SACI_RS09655	Saci_1998	Saci_1998	Sacid_01991		1813650	1814243	+	hypothetical protein	hypothetical protein	No arCOG annotation	A0A0U2YAQ9	NC_007181.1	Op1186
SACI_RS09660	Saci_1999	Saci_1999	Sacid_01992		1814254	1815237	+	hypothetical protein	hypothetical protein	No arCOG annotation	A0A0U3HCF4	NC_007181.1	Op1186
SACI_RS09665	btuD_10	Saci_2000	Sacid_01993		1815241	1816053	+	ABC transporter ATP-binding protein	Vitamin B12 import ATP-binding protein BtuD	Defense mechanisms	A0A0U3F9Q2	NC_007181.1	Op1186
SACI_RS09670	Saci_2001	Saci_2001	Sacid_01994		1816157	1816741	+	hypothetical protein	hypothetical protein	No arCOG annotation	A0A0U3FY27	NC_007181.1	Op1187
SACI_RS09675	Saci_2002	Saci_2002	Sacid_01995		1817055	1817375	-	hypothetical protein	hypothetical protein	Defense mechanisms	A0A0U3GNK9	NC_007181.1	Op1188
SACI_RS09680	Saci_2003	Saci_2003	Sacid_01996		1817476	1817721	-	hypothetical protein	hypothetical protein	Function Unknown	A0A0U3H5G1	NC_007181.1	Op1189
SACI_RS11740	SACI_RS11740				1818109	1818300	-	hypothetical protein		No arCOG annotation	UPI0002B261DE	NC_007181.1	Op1190
SACI_RS09685	Saci_2004	Saci_2004	Sacid_01997		1818507	1819094	-	hypothetical protein	hypothetical protein	Function Unknown	A0A0U3FQG2	NC_007181.1	Op1191
SACI_RS09690	SACI_RS09690				1819081	1819281	-	hypothetical protein		No arCOG annotation	A0A0U3GID7	NC_007181.1	Op1191
SACI_RS09695	Saci_2005	Saci_2005	Sacid_01998		1819329	1819727	+	helix-turn-helix domain-containing protein	hypothetical protein	Transcription	A0A0U2VY20	NC_007181.1	Op1192
SACI_RS09700	Saci_2006	Saci_2006	Sacid_01999		1819708	1820253	+	hypothetical protein	hypothetical protein	Function Unknown	A0A0U3GWC8	NC_007181.1	Op1192
SACI_RS12005	Saci_2007	Saci_2007	Sacid_02000		1820330	1821373	-	hypothetical protein	hypothetical protein	Function Unknown	A0A0U3HD71	NC_007181.1	Op1193
SACI_RS09710	Saci_2008	Saci_2008	Sacid_02001	cas6	1821722	1822534	-	CRISPR-associated endoribonuclease Cas6	hypothetical protein	Defense mechanisms	A0A0U3H583	NC_007181.1	Op1194
SACI_RS09715	Saci_2009	Saci_2009	Sacid_02002		1822930	1823295	+	hypothetical protein	hypothetical protein	No arCOG annotation	A0A0U2Y2W6	NC_007181.1	Op1195
SACI_RS11750	SACI_RS11750				1823328	1823594	-	hypothetical protein		No arCOG annotation	M1IXH4	NC_007181.1	Op1196
SACI_RS09720	Saci_2010	Saci_2010	Sacid_02003	cas2	1824407	1824703	-	CRISPR-associated endonuclease Cas2	CRISPR-associated endoribonuclease Cas2	Defense mechanisms	A0A0U3H4L9	NC_007181.1	Op1197
SACI_RS09725	Saci_2011	Saci_2011	Sacid_02004	cas1, cas1-1	1824710	1825615	-	CRISPR-associated endonuclease Cas1	CRISPR-associated endonuclease Cas1 1	Defense mechanisms	A0A0U3H4N3	NC_007181.1	Op1197
SACI_RS09730	cas4		Sacid_02005, Sacid_02006		1827072	1827638	-	CRISPR-associated protein Cas4	hypothetical protein	Defense mechanisms		NC_007181.1	Op1197
SACI_RS09735	cas4a		Sacid_02007, Sacid_02008		1828174	1829049	-	type I-A CRISPR-associated protein Cas4/Csa1	hypothetical protein	Defense mechanisms		NC_007181.1	Op1198
SACI_RS11955	SACI_RS11955				1829337	1829474	+	hypothetical protein		No arCOG annotation	UPI000AA94FC4	NC_007181.1	Op1199
SACI_RS09740	Saci_2016	Saci_2016	Sacid_02009		1830318	1831514	-	hypothetical protein	hypothetical protein	Energy production and conversion	A0A0U2X2H2	NC_007181.1	Op1200
SACI_RS09745	sixA	Saci_2017	Sacid_02010		1831633	1832109	+	phosphohistidine phosphatase SixA	Phosphohistidine phosphatase SixA	Signal transduction mechanisms	A0A0U2YAP8	NC_007181.1	Op1201
SACI_RS09750	ppx	Saci_2018	Sacid_02011		1832110	1833345	+	Ppx/GppA family phosphatase	Exopolyphosphatase	Nucleotide transport and metabolism	A0A0U3HGE3	NC_007181.1	Op1201
SACI_RS09755	tmk_2	Saci_2019	Sacid_02012	tmk	1833342	1833983	+	dTMP kinase	Thymidylate kinase	Nucleotide transport and metabolism	A0A0U3FHW3	NC_007181.1	Op1201
SACI_RS09760	tmk_3	Saci_2020	Sacid_02013		1833962	1834594	+	thymidylate kinase	Thymidylate kinase	Nucleotide transport and metabolism	A0A0U3F9N6	NC_007181.1	Op1201
SACI_RS09765	Saci_2021	Saci_2021	Sacid_02014		1834584	1835204	+	hypothetical protein	hypothetical protein	Function Unknown	A0A0U3GM94	NC_007181.1	Op1201
SACI_RS09770	SACI_RS09770		Sacid_02015		1835546	1835902	+	hypothetical protein	hypothetical protein	No arCOG annotation	A0A0U3GNJ3	NC_007181.1	Op1202
SACI_RS09775	Saci_2022	Saci_2022	Sacid_02016		1835913	1836542	+	IS607 family transposase	putative protein	Replication, recombination and repair	A0A0U3FQE7	NC_007181.1	Op1202
SACI_RS09780	tnpB_2	Saci_2023	Sacid_02017	tnpB	1836532	1837788	+	IS200/IS605 family element transposase accessory protein TnpB	IS607 family transposase ISSto13	Replication, recombination and repair	UPI000055280A	NC_007181.1	Op1202
SACI_RS09785	Saci_2024	Saci_2024	Sacid_02018		1838017	1838490	-	hypothetical protein	hypothetical protein	No arCOG annotation	A0A0U3GXQ4	NC_007181.1	Op1203
SACI_RS09790	Saci_2025	Saci_2025	Sacid_02019		1838949	1840031	+	ATPase, ATP-binding protein	hypothetical protein	General Function Prediction Only	A0A0U3GV60	NC_007181.1	Op1204
SACI_RS09795	cpoB	Saci_2026	Sacid_02020		1840247	1841509	+	tetratricopeptide repeat protein	Cell division coordinator CpoB	General Function Prediction Only	A0A0U3GWB4	NC_007181.1	Op1205
SACI_RS09800	Saci_2027	Saci_2027	Sacid_02021		1841968	1842891	+	glycosyltransferase family 2 protein	hypothetical protein	Cell wall/membrane/envelope biogenesis	A0A0U3HD57	NC_007181.1	Op1206
SACI_RS09805	hoxN	Saci_2028	Sacid_02022		1842996	1844063	-	HoxN/HupN/NixA family nickel/cobalt transporter	High-affinity nickel transport protein	Inorganic ion transport and metabolism	A0A0U3H555	NC_007181.1	Op1207
SACI_RS09810	Saci_2029	Saci_2029	Sacid_02023		1844646	1844897	+	hypothetical protein	hypothetical protein	Function Unknown	A0A0U2Y2U5	NC_007181.1	Op1208
SACI_RS09815	vapC_3	Saci_2030	Sacid_02024		1844869	1845270	+	PIN domain-containing protein	tRNA(fMet)-specific endonuclease VapC	Defense mechanisms	A0A0U3H4K9	NC_007181.1	Op1209
SACI_RS11895	SACI_RS11895				1845291	1845724	+	AMP-binding protein		Lipid transport and metabolism		NC_007181.1	Op1209
SACI_RS09820	Saci_2031	Saci_2031	Sacid_02026		1845717	1846163	-	carbon monoxide dehydrogenase subunit G	hypothetical protein	Energy production and conversion	A0A0U3FJZ5	NC_007181.1	Op1210
SACI_RS09825	glpA_2	Saci_2032	Sacid_02027		1846165	1847460	-	FAD-dependent oxidoreductase	Anaerobic glycerol-3-phosphate dehydrogenase subunit A	Energy production and conversion	A0A0U3H4L7	NC_007181.1	Op1210
SACI_RS09830	glpK2	Saci_2033	Sacid_02028	glpK	1847704	1849197	+	glycerol kinase GlpK	Glycerol kinase	Energy production and conversion	M1IFR6	NC_007181.1	Op1211
SACI_RS09835	glpF	Saci_2034	Sacid_02029		1849204	1850085	+	aquaporin	Glycerol uptake facilitator protein	Carbohydrate transport and metabolism	A0A0U3FQ15	NC_007181.1	Op1211
SACI_RS09840	Saci_2035	Saci_2035	Sacid_02030		1850246	1851289	+	DUF917 domain-containing protein	hypothetical protein	Function Unknown	A0A0U2NAZ5	NC_007181.1	Op1212
SACI_RS09845	apc3_2	Saci_2036	Sacid_02031		1851278	1852822	-	hydantoinase subunit beta	Acetophenone carboxylase gamma subunit	Amino acid transport and metabolism	A0A0U3HGC9	NC_007181.1	Op1213
SACI_RS09850	Saci_2037	Saci_2037	Sacid_02032		1852813	1853889	-	DUF917 domain-containing protein	hypothetical protein	Function Unknown	A0A0U3FHU3	NC_007181.1	Op1213
SACI_RS09855	Saci_2038	Saci_2038	Sacid_02033		1853894	1854283	-	hypothetical protein	hypothetical protein	Function Unknown	A0A0U3F9L6	NC_007181.1	Op1213
SACI_RS09860	codB	Saci_2039	Sacid_02034		1854280	1855647	-	cytosine permease	Cytosine permease	Nucleotide transport and metabolism	A0A0U2NH29	NC_007181.1	Op1213
SACI_RS09865	Saci_2040	Saci_2040	Sacid_02035		1855837	1856316	-	Lrp/AsnC family transcriptional regulator	hypothetical protein	Transcription	A0A0U3GNH8	NC_007181.1	Op1214
SACI_RS09870	huyA	Saci_2041	Sacid_02036	apc3_3	1856455	1858497	+	hydantoinase/oxoprolinase family protein	Acetophenone carboxylase gamma subunit	Amino acid transport and metabolism	A0A0U3FQD2	NC_007181.1	Op1215
SACI_RS09875	apc4_2	Saci_2042	Sacid_02037		1858503	1860227	+	hydantoinase B/oxoprolinase family protein	Acetophenone carboxylase delta subunit	Amino acid transport and metabolism	A0A0U3FHA6	NC_007181.1	Op1215
SACI_RS09880	Saci_2043	Saci_2043	Sacid_02038		1861364	1862125	-	hypothetical protein	hypothetical protein	Defense mechanisms	A0A0U3GIA8	NC_007181.1	Op1216
SACI_RS09885	Saci_2044	Saci_2044	Sacid_02039		1862122	1863063	-	hypothetical protein	hypothetical protein	Defense mechanisms	A0A0U2VXX7	NC_007181.1	Op1216
SACI_RS09890	Saci_2045	Saci_2045	Sacid_02040		1863070	1863675	-	hypothetical protein	hypothetical protein	Defense mechanisms	A0A0U3FR81	NC_007181.1	Op1216
SACI_RS09895	Saci_2046	Saci_2046	Sacid_02041		1863675	1866395	-	HD domain-containing protein	hypothetical protein	Defense mechanisms	A0A0U2WUV5	NC_007181.1	Op1216
SACI_RS09900	Saci_2047	Saci_2047	Sacid_02042		1866379	1866594	-	hypothetical protein	hypothetical protein	No arCOG annotation	A0A0U3GQM3	NC_007181.1	Op1216
SACI_RS09905	Saci_2048	Saci_2048	Sacid_02043		1866597	1867352	-	hypothetical protein	hypothetical protein	Defense mechanisms	A0A0U2Y2S3	NC_007181.1	Op1216
SACI_RS09910	Saci_2049	Saci_2049	Sacid_02044		1867402	1868238	-	CRISPR-associated RAMP protein	hypothetical protein	Defense mechanisms	A0A0U3H4J0	NC_007181.1	Op1217
SACI_RS09915	SACI_RS09915		Sacid_02045, Sacid_02046		1868239	1868964	-	CRISPR-associated RAMP protein	hypothetical protein	Defense mechanisms		NC_007181.1	Op1217
SACI_RS09920	Saci_2052	Saci_2052	Sacid_02047		1868961	1869347	-	hypothetical protein	hypothetical protein	Function Unknown	A0A0U3H4K8	NC_007181.1	Op1217
SACI_RS09925	Saci_2053	Saci_2053	Sacid_02048		1869515	1869790	+	hypothetical protein	hypothetical protein	Defense mechanisms	A0A0U2YAK2	NC_007181.1	Op1218
SACI_RS09930	Saci_2054	Saci_2054	Sacid_02049		1869981	1870271	+	hypothetical protein	hypothetical protein	No arCOG annotation	A0A0U2NAY9	NC_007181.1	Op1219
SACI_RS09935	hudA	Saci_2055	Sacid_02050		1871167	1872585	-	UbiD family decarboxylase	UbiD-like decarboxylase	Coenzyme transport and metabolism	A0A0U3HGB3	NC_007181.1	Op1220
SACI_RS09940	Saci_2056	Saci_2056	Sacid_02051		1872930	1873880	+	cyclase family protein	hypothetical protein	Amino acid transport and metabolism	A0A0U3FXX8	NC_007181.1	Op1221
SACI_RS09945	adh_2	Saci_2057	Sacid_02052	adh	1873919	1874953	-	NAD(P)-dependent alcohol dehydrogenase	Alcohol dehydrogenase	General Function Prediction Only	A0A0U2NH16	NC_007181.1	Op1222
SACI_RS09950	proP_2	Saci_2058	Sacid_02053		1875156	1876487	-	MFS transporter	Proline/betaine transporter	Carbohydrate transport and metabolism	A0A0U3GPF6	NC_007181.1	Op1223
SACI_RS09955	nagAc	Saci_2059	Sacid_02054		1876682	1878025	+	aromatic ring-hydroxylating dioxygenase subunit alpha	Naphthalene 1,2-dioxygenase system, large oxygenase component	Inorganic ion transport and metabolism	A0A0U3HNQ5	NC_007181.1	Op1224
SACI_RS09960	absAb	Saci_2060	Sacid_02055		1878019	1878531	+	aromatic ring dioxygenase subunit B	2-aminobenzenesulfonate 2,3-dioxygenase subunit beta	Secondary metabolites biosynthesis, transport and catabolism	A0A0U3FQB8	NC_007181.1	Op1224
SACI_RS09965	Saci_2061	Saci_2061	Sacid_02056		1878613	1879272	+	helix-turn-helix domain-containing protein	hypothetical protein	Transcription	A0A0U3H5B5	NC_007181.1	Op1225
SACI_RS09970	acsA_4	Saci_2062	Sacid_02057		1879438	1881123	+	acetyl-CoA synthetase	Acetyl-coenzyme A synthetase	Lipid transport and metabolism	A0A0U3GV35	NC_007181.1	Op1226
SACI_RS09975	caiD	Saci_2063	Sacid_02058		1881193	1881957	+	enoyl-CoA hydratase/isomerase family protein	Carnitinyl-CoA dehydratase	Lipid transport and metabolism	A0A0U3GW81	NC_007181.1	Op1227
SACI_RS09980	cdhA_4	Saci_2064	Sacid_02059		1881960	1884236	+	xanthine dehydrogenase family protein molybdopterin-binding subunit	Caffeine dehydrogenase subunit alpha	Energy production and conversion	A0A0U2VXW5	NC_007181.1	Op1227
SACI_RS09985	Saci_2065	Saci_2065	Sacid_02060		1884454	1885188	-	hypothetical protein	hypothetical protein	Function Unknown	A0A0U3H523	NC_007181.1	Op1228
SACI_RS09990	Saci_2066	Saci_2066	Sacid_02061		1885365	1885955	+	hypothetical protein	hypothetical protein	No arCOG annotation	A0A0U3GQK4	NC_007181.1	Op1229
SACI_RS09995	Saci_2067	Saci_2067	Sacid_02062		1885960	1886382	+	hemerythrin domain-containing protein	hypothetical protein	Function Unknown	A0A0U2Y2Q5	NC_007181.1	Op1229
SACI_RS10000	Saci_2068	Saci_2068	Sacid_02063		1886421	1887035	+	DUF2249 domain-containing protein	hypothetical protein	Function Unknown	A0A0U3H4H2	NC_007181.1	Op1229
[truncated: 297 more rows]
