# Supplementary material for: Machine Learning Uncovers a Data-Driven Transcriptional Regulatory Network for the Crenarchaeal Thermoacidophile Sulfolobus acidocaldarius
Source: Front Microbiol. 2021 Oct 27;12:753521. doi: 10.3389/fmicb.2021.753521 (PMC8578740; doi:10.3389/fmicb.2021.753521)
Supplement: Supplementary file 4 [file Data_Sheet_4.ZIP]

Archive with 29 entries (26 files):
- Saci_Supplementary_File_4/
- Saci_Supplementary_File_4/.DS_Store
- Saci_Supplementary_File_4/SACI_RS06010.gff
- Saci_Supplementary_File_4/SACI_RS06010.json
- Saci_Supplementary_File_4/Saci_0951.gff
- Saci_Supplementary_File_4/Saci_0951.json
- Saci_Supplementary_File_4/Saci_1225.gff
- Saci_Supplementary_File_4/Saci_1225.json
- Saci_Supplementary_File_4/Saci_1270.gff
- Saci_Supplementary_File_4/Saci_1270.json
- Saci_Supplementary_File_4/Saci_1302.gff
- Saci_Supplementary_File_4/Saci_1302.json
- Saci_Supplementary_File_4/Saci_2095.gff
- Saci_Supplementary_File_4/Saci_2095.json
- __MACOSX/
- __MACOSX/Saci_Supplementary_File_4/
- __MACOSX/Saci_Supplementary_File_4/._.DS_Store
- __MACOSX/Saci_Supplementary_File_4/._SACI_RS06010.gff
- __MACOSX/Saci_Supplementary_File_4/._SACI_RS06010.json
- __MACOSX/Saci_Supplementary_File_4/._Saci_0951.gff
- __MACOSX/Saci_Supplementary_File_4/._Saci_0951.json
- __MACOSX/Saci_Supplementary_File_4/._Saci_1225.gff
- __MACOSX/Saci_Supplementary_File_4/._Saci_1225.json
- __MACOSX/Saci_Supplementary_File_4/._Saci_1270.gff
- __MACOSX/Saci_Supplementary_File_4/._Saci_1270.json
- __MACOSX/Saci_Supplementary_File_4/._Saci_1302.gff
- __MACOSX/Saci_Supplementary_File_4/._Saci_1302.json
- __MACOSX/Saci_Supplementary_File_4/._Saci_2095.gff
- __MACOSX/Saci_Supplementary_File_4/._Saci_2095.json
