# Supplementary material for: Machine Learning Uncovers a Data-Driven Transcriptional Regulatory Network for the Crenarchaeal Thermoacidophile Sulfolobus acidocaldarius
Source: Front Microbiol. 2021 Oct 27;12:753521. doi: 10.3389/fmicb.2021.753521 (PMC8578740; doi:10.3389/fmicb.2021.753521)
Supplement: Supplementary file 4 [file Data_Sheet_4.ZIP › Saci_Supplementary_File_4/Saci_1225.json]

{
 "interproscan-version": "5.52-86.0",
"results": [ {
  "sequence" : "MDEIDLRTIDSKFVEILLEEYFADNNSVINDFYIIKLSEDIEKKVFRFKVWLSRPTDNKIDGFTGYLFFYRNRVKIKLPMVKEKQIDDALILKAVQLFQRIYLTKRVYY",
  "md5" : "32a3949c6ab02c3a3a0bd8bbb917aa38",
  "matches" : [ ],
  "xref" : [ {
    "name" : "SACI_RS05840_Saci_1225",
    "id" : "SACI_RS05840_Saci_1225"
  } ]
} ]
}
