# Supplementary material for: Machine Learning Uncovers a Data-Driven Transcriptional Regulatory Network for the Crenarchaeal Thermoacidophile Sulfolobus acidocaldarius
Source: Front Microbiol. 2021 Oct 27;12:753521. doi: 10.3389/fmicb.2021.753521 (PMC8578740; doi:10.3389/fmicb.2021.753521)
Supplement: Supplementary file 4 [file Data_Sheet_4.ZIP › Saci_Supplementary_File_4/Saci_1270.gff]

##gff-version 3
##feature-ontology http://song.cvs.sourceforge.net/viewvc/song/ontology/sofa.obo?revision=1.269
##interproscan-version 5.52-86.0
##sequence-region SACI_RS06065_Saci_1270 1 297
SACI_RS06065_Saci_1270	.	polypeptide	1	297	.	+	.	ID=SACI_RS06065_Saci_1270;md5=91c8a98e426bf6f43a54f4cef12def97
SACI_RS06065_Saci_1270	Phobius	protein_match	1	20	.	+	.	date=23-09-2021;Target=SACI_RS06065_Saci_1270 1 20;ID=match$1_1_20;signature_desc=Region of a membrane-bound protein predicted to be outside the membrane, in the cytoplasm.;Name=CYTOPLASMIC_DOMAIN;status=T
SACI_RS06065_Saci_1270	Phobius	protein_match	81	100	.	+	.	date=23-09-2021;Target=SACI_RS06065_Saci_1270 81 100;ID=match$2_81_100;signature_desc=Region of a membrane-bound protein predicted to be embedded in the membrane.;Name=TRANSMEMBRANE;status=T
SACI_RS06065_Saci_1270	Phobius	protein_match	169	179	.	+	.	date=23-09-2021;Target=SACI_RS06065_Saci_1270 169 179;ID=match$3_169_179;signature_desc=Region of a membrane-bound protein predicted to be outside the membrane, in the extracellular region.;Name=NON_CYTOPLASMIC_DOMAIN;status=T
SACI_RS06065_Saci_1270	Phobius	protein_match	227	231	.	+	.	date=23-09-2021;Target=SACI_RS06065_Saci_1270 227 231;ID=match$4_227_231;signature_desc=Region of a membrane-bound protein predicted to be outside the membrane, in the extracellular region.;Name=NON_CYTOPLASMIC_DOMAIN;status=T
SACI_RS06065_Saci_1270	Phobius	protein_match	101	105	.	+	.	date=23-09-2021;Target=SACI_RS06065_Saci_1270 101 105;ID=match$5_101_105;signature_desc=Region of a membrane-bound protein predicted to be outside the membrane, in the extracellular region.;Name=NON_CYTOPLASMIC_DOMAIN;status=T
SACI_RS06065_Saci_1270	Phobius	protein_match	127	146	.	+	.	date=23-09-2021;Target=SACI_RS06065_Saci_1270 127 146;ID=match$6_127_146;signature_desc=Region of a membrane-bound protein predicted to be outside the membrane, in the cytoplasm.;Name=CYTOPLASMIC_DOMAIN;status=T
SACI_RS06065_Saci_1270	TMHMM	protein_match	20	42	.	+	.	date=23-09-2021;Target=SACI_RS06065_Saci_1270 20 42;ID=match$7_20_42;signature_desc=Region of a membrane-bound protein predicted to be embedded in the membrane.;Name=TMhelix;status=T
SACI_RS06065_Saci_1270	Phobius	protein_match	200	205	.	+	.	date=23-09-2021;Target=SACI_RS06065_Saci_1270 200 205;ID=match$8_200_205;signature_desc=Region of a membrane-bound protein predicted to be outside the membrane, in the cytoplasm.;Name=CYTOPLASMIC_DOMAIN;status=T
SACI_RS06065_Saci_1270	Phobius	protein_match	147	168	.	+	.	date=23-09-2021;Target=SACI_RS06065_Saci_1270 147 168;ID=match$9_147_168;signature_desc=Region of a membrane-bound protein predicted to be embedded in the membrane.;Name=TRANSMEMBRANE;status=T
SACI_RS06065_Saci_1270	Phobius	protein_match	250	297	.	+	.	date=23-09-2021;Target=SACI_RS06065_Saci_1270 250 297;ID=match$10_250_297;signature_desc=Region of a membrane-bound protein predicted to be outside the membrane, in the cytoplasm.;Name=CYTOPLASMIC_DOMAIN;status=T
SACI_RS06065_Saci_1270	TMHMM	protein_match	180	202	.	+	.	date=23-09-2021;Target=SACI_RS06065_Saci_1270 180 202;ID=match$11_180_202;signature_desc=Region of a membrane-bound protein predicted to be embedded in the membrane.;Name=TMhelix;status=T
SACI_RS06065_Saci_1270	Phobius	protein_match	49	69	.	+	.	date=23-09-2021;Target=SACI_RS06065_Saci_1270 49 69;ID=match$12_49_69;signature_desc=Region of a membrane-bound protein predicted to be embedded in the membrane.;Name=TRANSMEMBRANE;status=T
SACI_RS06065_Saci_1270	TMHMM	protein_match	148	170	.	+	.	date=23-09-2021;Target=SACI_RS06065_Saci_1270 148 170;ID=match$13_148_170;signature_desc=Region of a membrane-bound protein predicted to be embedded in the membrane.;Name=TMhelix;status=T
SACI_RS06065_Saci_1270	TMHMM	protein_match	47	69	.	+	.	date=23-09-2021;Target=SACI_RS06065_Saci_1270 47 69;ID=match$14_47_69;signature_desc=Region of a membrane-bound protein predicted to be embedded in the membrane.;Name=TMhelix;status=T
SACI_RS06065_Saci_1270	Phobius	protein_match	180	199	.	+	.	date=23-09-2021;Target=SACI_RS06065_Saci_1270 180 199;ID=match$15_180_199;signature_desc=Region of a membrane-bound protein predicted to be embedded in the membrane.;Name=TRANSMEMBRANE;status=T
SACI_RS06065_Saci_1270	Phobius	protein_match	206	226	.	+	.	date=23-09-2021;Target=SACI_RS06065_Saci_1270 206 226;ID=match$16_206_226;signature_desc=Region of a membrane-bound protein predicted to be embedded in the membrane.;Name=TRANSMEMBRANE;status=T
SACI_RS06065_Saci_1270	Phobius	protein_match	44	48	.	+	.	date=23-09-2021;Target=SACI_RS06065_Saci_1270 44 48;ID=match$17_44_48;signature_desc=Region of a membrane-bound protein predicted to be outside the membrane, in the extracellular region.;Name=NON_CYTOPLASMIC_DOMAIN;status=T
SACI_RS06065_Saci_1270	Phobius	protein_match	232	249	.	+	.	date=23-09-2021;Target=SACI_RS06065_Saci_1270 232 249;ID=match$18_232_249;signature_desc=Region of a membrane-bound protein predicted to be embedded in the membrane.;Name=TRANSMEMBRANE;status=T
SACI_RS06065_Saci_1270	Phobius	protein_match	21	43	.	+	.	date=23-09-2021;Target=SACI_RS06065_Saci_1270 21 43;ID=match$19_21_43;signature_desc=Region of a membrane-bound protein predicted to be embedded in the membrane.;Name=TRANSMEMBRANE;status=T
SACI_RS06065_Saci_1270	SUPERFAMILY	protein_match	4	296	8.24E-9	+	.	date=23-09-2021;Target=SACI_RS06065_Saci_1270 4 296;ID=match$20_4_296;Name=SSF103473;status=T;Dbxref="InterPro:IPR036259","MetaCyc:PWY-5129","MetaCyc:PWY-6322","MetaCyc:PWY-6369","MetaCyc:PWY-6626","MetaCyc:PWY-6682","MetaCyc:PWY-6955","MetaCyc:PWY-7077","MetaCyc:PWY-7321","MetaCyc:PWY-7740","MetaCyc:PWY-7769","MetaCyc:PWY-7884","MetaCyc:PWY-7886","MetaCyc:PWY-7948","MetaCyc:PWY-7975","MetaCyc:PWY-8129","Reactome:R-BTA-112311","Reactome:R-BTA-181430","Reactome:R-BTA-189200","Reactome:R-BTA-196757","Reactome:R-BTA-2161517","Reactome:R-BTA-352230","Reactome:R-BTA-428643","Reactome:R-BTA-442660","Reactome:R-BTA-549127","Reactome:R-BTA-879518","Reactome:R-BTA-917937","Reactome:R-CEL-112311","Reactome:R-CEL-181430","Reactome:R-CEL-189200","Reactome:R-CEL-189451","Reactome:R-CEL-196757","Reactome:R-CEL-196819","Reactome:R-CEL-196836","Reactome:R-CEL-210500","Reactome:R-CEL-2161517","Reactome:R-CEL-264642","Reactome:R-CEL-2672351","Reactome:R-CEL-422356","Reactome:R-CEL-427975","Reactome:R-CEL-428643","Reactome:R-CEL-429593","Reactome:R-CEL-442660","Reactome:R-CEL-549127","Reactome:R-CEL-561048","Reactome:R-CEL-5653890","Reactome:R-CEL-6798695","Reactome:R-CEL-8856825","Reactome:R-CEL-8856828","Reactome:R-CEL-8981373","Reactome:R-CEL-917937","Reactome:R-DDI-196757","Reactome:R-DDI-196819","Reactome:R-DME-112311","Reactome:R-DME-1660661","Reactome:R-DME-181430","Reactome:R-DME-189200","Reactome:R-DME-189483","Reactome:R-DME-196836","Reactome:R-DME-197264","Reactome:R-DME-200425","Reactome:R-DME-2161517","Reactome:R-DME-264642","Reactome:R-DME-2672351","Reactome:R-DME-422356","Reactome:R-DME-427975","Reactome:R-DME-428643","Reactome:R-DME-442660","Reactome:R-DME-549127","Reactome:R-DME-561048","Reactome:R-DME-5653890","Reactome:R-DME-6798695","Reactome:R-DME-879518","Reactome:R-DME-8856825","Reactome:R-DME-8856828","Reactome:R-DME-8981373","Reactome:R-DRE-1483191","Reactome:R-DRE-1660661","Reactome:R-DRE-189200","Reactome:R-DRE-196757","Reactome:R-DRE-264642","Reactome:R-DRE-352230","Reactome:R-DRE-425410","Reactome:R-DRE-427975","Reactome:R-DRE-428643","Reactome:R-DRE-561048","Reactome:R-DRE-70263","Reactome:R-DRE-83936","Reactome:R-DRE-8856825","Reactome:R-DRE-8856828","Reactome:R-DRE-917937","Reactome:R-GGA-352832","Reactome:R-GGA-373920","Reactome:R-HSA-112311","Reactome:R-HSA-1445148","Reactome:R-HSA-1483191","Reactome:R-HSA-159418","Reactome:R-HSA-1660661","Reactome:R-HSA-181429","Reactome:R-HSA-181430","Reactome:R-HSA-189200","Reactome:R-HSA-189451","Reactome:R-HSA-189483","Reactome:R-HSA-196757","Reactome:R-HSA-196819","Reactome:R-HSA-196836","Reactome:R-HSA-197264","Reactome:R-HSA-200425","Reactome:R-HSA-210500","Reactome:R-HSA-210745","Reactome:R-HSA-210991","Reactome:R-HSA-212676","Reactome:R-HSA-2161517","Reactome:R-HSA-264642","Reactome:R-HSA-2672351","Reactome:R-HSA-3229133","Reactome:R-HSA-351906","Reactome:R-HSA-352230","Reactome:R-HSA-381340","Reactome:R-HSA-4085001","Reactome:R-HSA-422356","Reactome:R-HSA-425397","Reactome:R-HSA-425410","Reactome:R-HSA-427975","Reactome:R-HSA-428643","Reactome:R-HSA-429593","Reactome:R-HSA-433692","Reactome:R-HSA-442660","Reactome:R-HSA-5250955","Reactome:R-HSA-5250968","Reactome:R-HSA-5250981","Reactome:R-HSA-5250992","Reactome:R-HSA-549127","Reactome:R-HSA-561048","Reactome:R-HSA-5619035","Reactome:R-HSA-5619043","Reactome:R-HSA-5619047","Reactome:R-HSA-5619049","Reactome:R-HSA-5619053","Reactome:R-HSA-5619058","Reactome:R-HSA-5619060","Reactome:R-HSA-5619061","Reactome:R-HSA-5619066","Reactome:R-HSA-5619068","Reactome:R-HSA-5619070","Reactome:R-HSA-5619071","Reactome:R-HSA-5619076","Reactome:R-HSA-5619095","Reactome:R-HSA-5619098","Reactome:R-HSA-5619110","Reactome:R-HSA-5653890","Reactome:R-HSA-5655799","Reactome:R-HSA-5662702","Reactome:R-HSA-6798695","Reactome:R-HSA-70263","Reactome:R-HSA-70268","Reactome:R-HSA-83936","Reactome:R-HSA-879518","Reactome:R-HSA-8856825","Reactome:R-HSA-8856828","Reactome:R-HSA-8935964","Reactome:R-HSA-8981373","Reactome:R-HSA-9022699","Reactome:R-HSA-917937","Reactome:R-HSA-9636383","Reactome:R-MMU-112311","Reactome:R-MMU-1483191","Reactome:R-MMU-159418","Reactome:R-MMU-1660661","Reactome:R-MMU-181429","Reactome:R-MMU-181430","Reactome:R-MMU-189200","Reactome:R-MMU-189451","Reactome:R-MMU-189483","Reactome:R-MMU-196757","Reactome:R-MMU-196819","Reactome:R-MMU-196836","Reactome:R-MMU-197264","Reactome:R-MMU-200425","Reactome:R-MMU-210500","Reactome:R-MMU-210991","Reactome:R-MMU-212676","Reactome:R-MMU-2161517","Reactome:R-MMU-264642","Reactome:R-MMU-352230","Reactome:R-MMU-4085001","Reactome:R-MMU-422356","Reactome:R-MMU-425397","Reactome:R-MMU-425410","Reactome:R-MMU-427975","Reactome:R-MMU-428643","Reactome:R-MMU-429593","Reactome:R-MMU-433692","Reactome:R-MMU-442660","Reactome:R-MMU-549127","Reactome:R-MMU-561048","Reactome:R-MMU-5653890","Reactome:R-MMU-5662702","Reactome:R-MMU-6798695","Reactome:R-MMU-70263","Reactome:R-MMU-70268","Reactome:R-MMU-83936","Reactome:R-MMU-879518","Reactome:R-MMU-8856825","Reactome:R-MMU-8856828","Reactome:R-MMU-8981373","Reactome:R-MMU-917937","Reactome:R-RNO-112311","Reactome:R-RNO-159418","Reactome:R-RNO-181429","Reactome:R-RNO-181430","Reactome:R-RNO-189200","Reactome:R-RNO-189483","Reactome:R-RNO-196757","Reactome:R-RNO-196836","Reactome:R-RNO-200425","Reactome:R-RNO-210500","Reactome:R-RNO-210991","Reactome:R-RNO-212676","Reactome:R-RNO-2161517","Reactome:R-RNO-264642","Reactome:R-RNO-352230","Reactome:R-RNO-422356","Reactome:R-RNO-425397","Reactome:R-RNO-425410","Reactome:R-RNO-427975","Reactome:R-RNO-428643","Reactome:R-RNO-429593","Reactome:R-RNO-433692","Reactome:R-RNO-442660","Reactome:R-RNO-549127","Reactome:R-RNO-561048","Reactome:R-RNO-5653890","Reactome:R-RNO-6798695","Reactome:R-RNO-70268","Reactome:R-RNO-83936","Reactome:R-RNO-879518","Reactome:R-RNO-8856825","Reactome:R-RNO-8856828","Reactome:R-RNO-8981373","Reactome:R-RNO-917937","Reactome:R-SCE-189200","Reactome:R-SCE-196757","Reactome:R-SCE-196836","Reactome:R-SCE-352230","Reactome:R-SCE-422356","Reactome:R-SCE-425397","Reactome:R-SCE-427975","Reactome:R-SCE-429593","Reactome:R-SCE-5653890","Reactome:R-SCE-6798695","Reactome:R-SCE-83936","Reactome:R-SCE-879518","Reactome:R-SCE-8981373","Reactome:R-SCE-917937","Reactome:R-SPO-181429","Reactome:R-SPO-181430","Reactome:R-SPO-189200","Reactome:R-SPO-196757","Reactome:R-SPO-212676","Reactome:R-SPO-264642","Reactome:R-SPO-425397","Reactome:R-SPO-427975","Reactome:R-SPO-429593","Reactome:R-SPO-442380","Reactome:R-SPO-442660","Reactome:R-SPO-8856825","Reactome:R-SPO-8856828","Reactome:R-SPO-917937","Reactome:R-SSC-561048","Reactome:R-XTR-1483191","Reactome:R-XTR-189200","Reactome:R-XTR-210500","Reactome:R-XTR-352230","Reactome:R-XTR-428643","Reactome:R-XTR-549127","Reactome:R-XTR-70263"
SACI_RS06065_Saci_1270	Phobius	protein_match	106	126	.	+	.	date=23-09-2021;Target=SACI_RS06065_Saci_1270 106 126;ID=match$21_106_126;signature_desc=Region of a membrane-bound protein predicted to be embedded in the membrane.;Name=TRANSMEMBRANE;status=T
SACI_RS06065_Saci_1270	Phobius	protein_match	70	80	.	+	.	date=23-09-2021;Target=SACI_RS06065_Saci_1270 70 80;ID=match$22_70_80;signature_desc=Region of a membrane-bound protein predicted to be outside the membrane, in the cytoplasm.;Name=CYTOPLASMIC_DOMAIN;status=T
SACI_RS06065_Saci_1270	TMHMM	protein_match	209	231	.	+	.	date=23-09-2021;Target=SACI_RS06065_Saci_1270 209 231;ID=match$23_209_231;signature_desc=Region of a membrane-bound protein predicted to be embedded in the membrane.;Name=TMhelix;status=T
SACI_RS06065_Saci_1270	TMHMM	protein_match	105	127	.	+	.	date=23-09-2021;Target=SACI_RS06065_Saci_1270 105 127;ID=match$24_105_127;signature_desc=Region of a membrane-bound protein predicted to be embedded in the membrane.;Name=TMhelix;status=T
##FASTA
>SACI_RS06065_Saci_1270
MPYWEVFLILSLPYLSRVVGGFIYTHVKSFSIPFIILGILTILQDEINLLFIVRFLIGII
FGLTITYALDKASKSNLMTGITTAGRSIGWLLSYISYSLIHNWNEINILSGIIIIAASLL
GIREIGIKKFERKSERKVQEGKKRNSVKFTSLLLYFSAMTPGFLLQVIPSILEKEGLVNL
LLPSYILSIFTYILLPLVGANIGYKLATVLASTTTLITGVLTFTIFPYAVLMFAPFSLSL
TAVVPRYLISKGERTENLRIAQNIGSTSGIIIPVLFAINPETSEYFLSICSLISILI
>match$1_1_20
MPYWEVFLILSLPYLSRVVG
>match$2_81_100
ITTAGRSIGWLLSYISYSLI
>match$3_169_179
PSILEKEGLVN
>match$4_227_231
PYAVL
>match$5_101_105
HNWNE
>match$6_127_146
IKKFERKSERKVQEGKKRNS
>match$7_20_42
GGFIYTHVKSFSIPFIILGILTI
>match$8_200_205
ANIGYK
>match$9_147_168
VKFTSLLLYFSAMTPGFLLQVI
>match$10_250_297
SKGERTENLRIAQNIGSTSGIIIPVLFAINPETSEYFLSICSLISILI
>match$11_180_202
LLLPSYILSIFTYILLPLVGANI
>match$12_49_69
LLFIVRFLIGIIFGLTITYAL
>match$13_148_170
KFTSLLLYFSAMTPGFLLQVIPS
>match$14_47_69
INLLFIVRFLIGIIFGLTITYAL
>match$15_180_199
LLLPSYILSIFTYILLPLVG
>match$16_206_226
LATVLASTTTLITGVLTFTIF
>match$17_44_48
QDEIN
>match$18_232_249
MFAPFSLSLTAVVPRYLI
>match$19_21_43
GFIYTHVKSFSIPFIILGILTIL
>match$20_4_296
WEVFLILSLPYLSRVVGGFIYTHVKSFSIPFIILGILTILQDEINLLFIVRFLIGIIFGL
TITYALDKASKSNLMTGITTAGRSIGWLLSYISYSLIHNWNEINILSGIIIIAASLLGIR
EIGIKKFERKSERKVQEGKKRNSVKFTSLLLYFSAMTPGFLLQVIPSILEKEGLVNLLLP
SYILSIFTYILLPLVGANIGYKLATVLASTTTLITGVLTFTIFPYAVLMFAPFSLSLTAV
VPRYLISKGERTENLRIAQNIGSTSGIIIPVLFAINPETSEYFLSICSLISIL
>match$21_106_126
INILSGIIIIAASLLGIREIG
>match$22_70_80
DKASKSNLMTG
>match$23_209_231
VLASTTTLITGVLTFTIFPYAVL
>match$24_105_127
EINILSGIIIIAASLLGIREIGI
