# Supplementary material for: Machine Learning Uncovers a Data-Driven Transcriptional Regulatory Network for the Crenarchaeal Thermoacidophile Sulfolobus acidocaldarius
Source: Front Microbiol. 2021 Oct 27;12:753521. doi: 10.3389/fmicb.2021.753521 (PMC8578740; doi:10.3389/fmicb.2021.753521)
Supplement: Supplementary file 4 [file Data_Sheet_4.ZIP › Saci_Supplementary_File_4/Saci_1302.gff]

##gff-version 3
##feature-ontology http://song.cvs.sourceforge.net/viewvc/song/ontology/sofa.obo?revision=1.269
##interproscan-version 5.52-86.0
##sequence-region SACI_RS06225_Saci_1302 1 433
SACI_RS06225_Saci_1302	.	polypeptide	1	433	.	+	.	ID=SACI_RS06225_Saci_1302;md5=ac6f7c6a41ff62fee9e23b3e8568d976
SACI_RS06225_Saci_1302	Phobius	protein_match	12	31	.	+	.	date=23-09-2021;Target=SACI_RS06225_Saci_1302 12 31;ID=match$1_12_31;signature_desc=Region of a membrane-bound protein predicted to be embedded in the membrane.;Name=TRANSMEMBRANE;status=T
SACI_RS06225_Saci_1302	TMHMM	protein_match	7	29	.	+	.	date=23-09-2021;Target=SACI_RS06225_Saci_1302 7 29;ID=match$2_7_29;signature_desc=Region of a membrane-bound protein predicted to be embedded in the membrane.;Name=TMhelix;status=T
SACI_RS06225_Saci_1302	SignalP_GRAM_POSITIVE	protein_match	1	38	.	+	.	date=23-09-2021;Target=SACI_RS06225_Saci_1302 1 38;ID=match$3_1_38;Name=SignalP-TM;status=T
SACI_RS06225_Saci_1302	Phobius	protein_match	1	11	.	+	.	date=23-09-2021;Target=SACI_RS06225_Saci_1302 1 11;ID=match$4_1_11;signature_desc=Region of a membrane-bound protein predicted to be outside the membrane, in the cytoplasm.;Name=CYTOPLASMIC_DOMAIN;status=T
SACI_RS06225_Saci_1302	Phobius	protein_match	32	433	.	+	.	date=23-09-2021;Target=SACI_RS06225_Saci_1302 32 433;ID=match$5_32_433;signature_desc=Region of a membrane-bound protein predicted to be outside the membrane, in the extracellular region.;Name=NON_CYTOPLASMIC_DOMAIN;status=T
##FASTA
>SACI_RS06225_Saci_1302
MKRRKKGISTILGALIFLQILVISISILIVAQNKMANATQQISNKLDFYAQSSPLTIVQN
NGGYFLVSTTPGERITYVIYPDGNIKEVNIQLPSQLSTILNGSEWAVVITNMGTWFNVTN
INSLDGGDLSPSSLISPLYSNMGLVVGYNPLPETYFTPSVVKSINVSTPWNERYEYGLTG
TINTFYAWGFYGFYSPYSSYSLDKNATLIFPIKGNWLNITLYHNPLAYDKYHYPGYTAWY
NLYTNYSDPITLYLPFYVNGTPEYVKIPWKTYTVVTTQYDTNPLFFVPYFNSPGADIRIS
VYPSPLVSLSNNTVKNISLMWGNSPLASWYYSYWWWYGPSLNTQTIQLFPNVPWNFTKIA
INPSRDTMLQYIWWNNSWILVSNWTFATGNWILHSNGYTLPSITSLYNMNWVPGYPGYIV
VTGADYIIDVSTG
>match$1_12_31
LGALIFLQILVISISILIVA
>match$2_7_29
GISTILGALIFLQILVISISILI
>match$3_1_38
MKRRKKGISTILGALIFLQILVISISILIVAQNKMANA
>match$4_1_11
MKRRKKGISTI
>match$5_32_433
QNKMANATQQISNKLDFYAQSSPLTIVQNNGGYFLVSTTPGERITYVIYPDGNIKEVNIQ
LPSQLSTILNGSEWAVVITNMGTWFNVTNINSLDGGDLSPSSLISPLYSNMGLVVGYNPL
PETYFTPSVVKSINVSTPWNERYEYGLTGTINTFYAWGFYGFYSPYSSYSLDKNATLIFP
IKGNWLNITLYHNPLAYDKYHYPGYTAWYNLYTNYSDPITLYLPFYVNGTPEYVKIPWKT
YTVVTTQYDTNPLFFVPYFNSPGADIRISVYPSPLVSLSNNTVKNISLMWGNSPLASWYY
SYWWWYGPSLNTQTIQLFPNVPWNFTKIAINPSRDTMLQYIWWNNSWILVSNWTFATGNW
ILHSNGYTLPSITSLYNMNWVPGYPGYIVVTGADYIIDVSTG
