# Supplementary material for: Machine Learning Uncovers a Data-Driven Transcriptional Regulatory Network for the Crenarchaeal Thermoacidophile Sulfolobus acidocaldarius
Source: Front Microbiol. 2021 Oct 27;12:753521. doi: 10.3389/fmicb.2021.753521 (PMC8578740; doi:10.3389/fmicb.2021.753521)
Supplement: Supplementary file 4 [file Data_Sheet_4.ZIP › Saci_Supplementary_File_4/Saci_2095.gff]

##gff-version 3
##feature-ontology http://song.cvs.sourceforge.net/viewvc/song/ontology/sofa.obo?revision=1.269
##interproscan-version 5.52-86.0
##sequence-region SACI_RS10120_Saci_2095 1 457
SACI_RS10120_Saci_2095	.	polypeptide	1	457	.	+	.	ID=SACI_RS10120_Saci_2095;md5=02ae79679c49a867ebf3ec9af4bb56ec
SACI_RS10120_Saci_2095	TMHMM	protein_match	181	200	.	+	.	date=23-09-2021;Target=SACI_RS10120_Saci_2095 181 200;ID=match$1_181_200;signature_desc=Region of a membrane-bound protein predicted to be embedded in the membrane.;Name=TMhelix;status=T
SACI_RS10120_Saci_2095	Phobius	protein_match	84	89	.	+	.	date=23-09-2021;Target=SACI_RS10120_Saci_2095 84 89;ID=match$2_84_89;signature_desc=Region of a membrane-bound protein predicted to be outside the membrane, in the cytoplasm.;Name=CYTOPLASMIC_DOMAIN;status=T
SACI_RS10120_Saci_2095	Phobius	protein_match	47	57	.	+	.	date=23-09-2021;Target=SACI_RS10120_Saci_2095 47 57;ID=match$3_47_57;signature_desc=Region of a membrane-bound protein predicted to be outside the membrane, in the extracellular region.;Name=NON_CYTOPLASMIC_DOMAIN;status=T
SACI_RS10120_Saci_2095	Phobius	protein_match	201	251	.	+	.	date=23-09-2021;Target=SACI_RS10120_Saci_2095 201 251;ID=match$4_201_251;signature_desc=Region of a membrane-bound protein predicted to be outside the membrane, in the cytoplasm.;Name=CYTOPLASMIC_DOMAIN;status=T
SACI_RS10120_Saci_2095	Gene3D	protein_match	16	456	6.5E-78	+	.	date=23-09-2021;Target=SACI_RS10120_Saci_2095 16 456;ID=match$5_16_456;Name=G3DSA:1.20.1250.20;status=T;Dbxref="InterPro:IPR036259","MetaCyc:PWY-5129","MetaCyc:PWY-6322","MetaCyc:PWY-6369","MetaCyc:PWY-6626","MetaCyc:PWY-6682","MetaCyc:PWY-6955","MetaCyc:PWY-7077","MetaCyc:PWY-7321","MetaCyc:PWY-7740","MetaCyc:PWY-7769","MetaCyc:PWY-7884","MetaCyc:PWY-7886","MetaCyc:PWY-7948","MetaCyc:PWY-7975","…
SACI_RS10120_Saci_2095	TMHMM	protein_match	115	137	.	+	.	date=23-09-2021;Target=SACI_RS10120_Saci_2095 115 137;ID=match$6_115_137;signature_desc=Region of a membrane-bound protein predicted to be embedded in the membrane.;Name=TMhelix;status=T
SACI_RS10120_Saci_2095	ProSitePatterns	protein_match	121	146	.	+	.	date=23-09-2021;Target=SACI_RS10120_Saci_2095 121 146;Ontology_term="GO:0016021","GO:0022857","GO:0055085";ID=match$7_121_146;signature_desc=Sugar transport proteins signature 2.;Name=PS00217;status=T;Dbxref="InterPro:IPR005829","Reactome:R-BTA-112311","Reactome:R-BTA-181430","Reactome:R-BTA-189200","Reactome:R-BTA-196757","Reactome:R-BTA-2161517","Reactome:R-BTA-442660","Reactome:R-BTA-549127","…
SACI_RS10120_Saci_2095	PANTHER	protein_match	8	451	6.8E-57	+	.	date=23-09-2021;Target=SACI_RS10120_Saci_2095 8 451;ID=match$8_8_451;Name=PTHR24064;status=T
SACI_RS10120_Saci_2095	Phobius	protein_match	438	457	.	+	.	date=23-09-2021;Target=SACI_RS10120_Saci_2095 438 457;ID=match$9_438_457;signature_desc=Region of a membrane-bound protein predicted to be outside the membrane, in the cytoplasm.;Name=CYTOPLASMIC_DOMAIN;status=T
SACI_RS10120_Saci_2095	TMHMM	protein_match	256	275	.	+	.	date=23-09-2021;Target=SACI_RS10120_Saci_2095 256 275;ID=match$10_256_275;signature_desc=Region of a membrane-bound protein predicted to be embedded in the membrane.;Name=TMhelix;status=T
SACI_RS10120_Saci_2095	PANTHER	protein_match	8	451	6.8E-57	+	.	date=23-09-2021;Target=SACI_RS10120_Saci_2095 8 451;ID=match$11_8_451;Name=PTHR24064:SF570;status=T
SACI_RS10120_Saci_2095	Phobius	protein_match	354	358	.	+	.	date=23-09-2021;Target=SACI_RS10120_Saci_2095 354 358;ID=match$12_354_358;signature_desc=Region of a membrane-bound protein predicted to be outside the membrane, in the extracellular region.;Name=NON_CYTOPLASMIC_DOMAIN;status=T
SACI_RS10120_Saci_2095	Phobius	protein_match	111	115	.	+	.	date=23-09-2021;Target=SACI_RS10120_Saci_2095 111 115;ID=match$13_111_115;signature_desc=Region of a membrane-bound protein predicted to be outside the membrane, in the extracellular region.;Name=NON_CYTOPLASMIC_DOMAIN;status=T
SACI_RS10120_Saci_2095	TMHMM	protein_match	332	354	.	+	.	date=23-09-2021;Target=SACI_RS10120_Saci_2095 332 354;ID=match$14_332_354;signature_desc=Region of a membrane-bound protein predicted to be embedded in the membrane.;Name=TMhelix;status=T
SACI_RS10120_Saci_2095	Phobius	protein_match	138	148	.	+	.	date=23-09-2021;Target=SACI_RS10120_Saci_2095 138 148;ID=match$15_138_148;signature_desc=Region of a membrane-bound protein predicted to be outside the membrane, in the cytoplasm.;Name=CYTOPLASMIC_DOMAIN;status=T
SACI_RS10120_Saci_2095	TMHMM	protein_match	90	110	.	+	.	date=23-09-2021;Target=SACI_RS10120_Saci_2095 90 110;ID=match$16_90_110;signature_desc=Region of a membrane-bound protein predicted to be embedded in the membrane.;Name=TMhelix;status=T
SACI_RS10120_Saci_2095	Pfam	protein_match	24	448	8.1E-51	+	.	date=23-09-2021;Target=SACI_RS10120_Saci_2095 24 448;Ontology_term="GO:0016021","GO:0022857","GO:0055085";ID=match$17_24_448;signature_desc=Sugar (and other) transporter;Name=PF00083;status=T;Dbxref="InterPro:IPR005828","Reactome:R-BTA-112311","Reactome:R-BTA-181430","Reactome:R-BTA-189200","Reactome:R-BTA-2161517","Reactome:R-BTA-442660","Reactome:R-BTA-549127","Reactome:R-CEL-112311","Reactome:…
SACI_RS10120_Saci_2095	Phobius	protein_match	252	272	.	+	.	date=23-09-2021;Target=SACI_RS10120_Saci_2095 252 272;ID=match$18_252_272;signature_desc=Region of a membrane-bound protein predicted to be embedded in the membrane.;Name=TRANSMEMBRANE;status=T
SACI_RS10120_Saci_2095	Phobius	protein_match	359	378	.	+	.	date=23-09-2021;Target=SACI_RS10120_Saci_2095 359 378;ID=match$19_359_378;signature_desc=Region of a membrane-bound protein predicted to be embedded in the membrane.;Name=TRANSMEMBRANE;status=T
SACI_RS10120_Saci_2095	Phobius	protein_match	292	312	.	+	.	date=23-09-2021;Target=SACI_RS10120_Saci_2095 292 312;ID=match$20_292_312;signature_desc=Region of a membrane-bound protein predicted to be embedded in the membrane.;Name=TRANSMEMBRANE;status=T
SACI_RS10120_Saci_2095	Phobius	protein_match	1	20	.	+	.	date=23-09-2021;Target=SACI_RS10120_Saci_2095 1 20;ID=match$21_1_20;signature_desc=Region of a membrane-bound protein predicted to be outside the membrane, in the cytoplasm.;Name=CYTOPLASMIC_DOMAIN;status=T
SACI_RS10120_Saci_2095	TMHMM	protein_match	29	51	.	+	.	date=23-09-2021;Target=SACI_RS10120_Saci_2095 29 51;ID=match$22_29_51;signature_desc=Region of a membrane-bound protein predicted to be embedded in the membrane.;Name=TMhelix;status=T
SACI_RS10120_Saci_2095	Phobius	protein_match	116	137	.	+	.	date=23-09-2021;Target=SACI_RS10120_Saci_2095 116 137;ID=match$23_116_137;signature_desc=Region of a membrane-bound protein predicted to be embedded in the membrane.;Name=TRANSMEMBRANE;status=T
SACI_RS10120_Saci_2095	ProSitePatterns	protein_match	308	324	.	+	.	date=23-09-2021;Target=SACI_RS10120_Saci_2095 308 324;Ontology_term="GO:0016021","GO:0022857","GO:0055085";ID=match$24_308_324;signature_desc=Sugar transport proteins signature 1.;Name=PS00216;status=T;Dbxref="InterPro:IPR005829","Reactome:R-BTA-112311","Reactome:R-BTA-181430","Reactome:R-BTA-189200","Reactome:R-BTA-196757","Reactome:R-BTA-2161517","Reactome:R-BTA-442660","Reactome:R-BTA-549127",…
SACI_RS10120_Saci_2095	Phobius	protein_match	324	353	.	+	.	date=23-09-2021;Target=SACI_RS10120_Saci_2095 324 353;ID=match$25_324_353;signature_desc=Region of a membrane-bound protein predicted to be embedded in the membrane.;Name=TRANSMEMBRANE;status=T
SACI_RS10120_Saci_2095	ProSiteProfiles	protein_match	20	441	35.835804	+	.	date=23-09-2021;Target=SACI_RS10120_Saci_2095 20 441;Ontology_term="GO:0022857";ID=match$26_20_441;signature_desc=Major facilitator superfamily (MFS) profile.;Name=PS50850;status=T;Dbxref="InterPro:IPR020846","Reactome:R-BTA-112311","Reactome:R-BTA-181430","Reactome:R-BTA-189200","Reactome:R-BTA-196757","Reactome:R-BTA-2161517","Reactome:R-BTA-428643","Reactome:R-BTA-442660","Reactome:R-BTA-54912…
SACI_RS10120_Saci_2095	Phobius	protein_match	181	200	.	+	.	date=23-09-2021;Target=SACI_RS10120_Saci_2095 181 200;ID=match$27_181_200;signature_desc=Region of a membrane-bound protein predicted to be embedded in the membrane.;Name=TRANSMEMBRANE;status=T
SACI_RS10120_Saci_2095	Phobius	protein_match	379	389	.	+	.	date=23-09-2021;Target=SACI_RS10120_Saci_2095 379 389;ID=match$28_379_389;signature_desc=Region of a membrane-bound protein predicted to be outside the membrane, in the cytoplasm.;Name=CYTOPLASMIC_DOMAIN;status=T
SACI_RS10120_Saci_2095	Phobius	protein_match	390	410	.	+	.	date=23-09-2021;Target=SACI_RS10120_Saci_2095 390 410;ID=match$29_390_410;signature_desc=Region of a membrane-bound protein predicted to be embedded in the membrane.;Name=TRANSMEMBRANE;status=T
SACI_RS10120_Saci_2095	Phobius	protein_match	411	415	.	+	.	date=23-09-2021;Target=SACI_RS10120_Saci_2095 411 415;ID=match$30_411_415;signature_desc=Region of a membrane-bound protein predicted to be outside the membrane, in the extracellular region.;Name=NON_CYTOPLASMIC_DOMAIN;status=T
SACI_RS10120_Saci_2095	Phobius	protein_match	170	180	.	+	.	date=23-09-2021;Target=SACI_RS10120_Saci_2095 170 180;ID=match$31_170_180;signature_desc=Region of a membrane-bound protein predicted to be outside the membrane, in the extracellular region.;Name=NON_CYTOPLASMIC_DOMAIN;status=T
SACI_RS10120_Saci_2095	TMHMM	protein_match	290	312	.	+	.	date=23-09-2021;Target=SACI_RS10120_Saci_2095 290 312;ID=match$32_290_312;signature_desc=Region of a membrane-bound protein predicted to be embedded in the membrane.;Name=TMhelix;status=T
SACI_RS10120_Saci_2095	CDD	protein_match	21	440	4.83958E-110	+	.	date=23-09-2021;Target=SACI_RS10120_Saci_2095 21 440;ID=match$33_21_440;signature_desc=MFS_PhT;Name=cd17364;status=T
SACI_RS10120_Saci_2095	Phobius	protein_match	416	437	.	+	.	date=23-09-2021;Target=SACI_RS10120_Saci_2095 416 437;ID=match$34_416_437;signature_desc=Region of a membrane-bound protein predicted to be embedded in the membrane.;Name=TRANSMEMBRANE;status=T
SACI_RS10120_Saci_2095	Phobius	protein_match	21	46	.	+	.	date=23-09-2021;Target=SACI_RS10120_Saci_2095 21 46;ID=match$35_21_46;signature_desc=Region of a membrane-bound protein predicted to be embedded in the membrane.;Name=TRANSMEMBRANE;status=T
SACI_RS10120_Saci_2095	Phobius	protein_match	58	83	.	+	.	date=23-09-2021;Target=SACI_RS10120_Saci_2095 58 83;ID=match$36_58_83;signature_desc=Region of a membrane-bound protein predicted to be embedded in the membrane.;Name=TRANSMEMBRANE;status=T
SACI_RS10120_Saci_2095	Phobius	protein_match	90	110	.	+	.	date=23-09-2021;Target=SACI_RS10120_Saci_2095 90 110;ID=match$37_90_110;signature_desc=Region of a membrane-bound protein predicted to be embedded in the membrane.;Name=TRANSMEMBRANE;status=T
SACI_RS10120_Saci_2095	TMHMM	protein_match	149	171	.	+	.	date=23-09-2021;Target=SACI_RS10120_Saci_2095 149 171;ID=match$38_149_171;signature_desc=Region of a membrane-bound protein predicted to be embedded in the membrane.;Name=TMhelix;status=T
SACI_RS10120_Saci_2095	TMHMM	protein_match	416	438	.	+	.	date=23-09-2021;Target=SACI_RS10120_Saci_2095 416 438;ID=match$39_416_438;signature_desc=Region of a membrane-bound protein predicted to be embedded in the membrane.;Name=TMhelix;status=T
SACI_RS10120_Saci_2095	Phobius	protein_match	273	291	.	+	.	date=23-09-2021;Target=SACI_RS10120_Saci_2095 273 291;ID=match$40_273_291;signature_desc=Region of a membrane-bound protein predicted to be outside the membrane, in the extracellular region.;Name=NON_CYTOPLASMIC_DOMAIN;status=T
SACI_RS10120_Saci_2095	Phobius	protein_match	149	169	.	+	.	date=23-09-2021;Target=SACI_RS10120_Saci_2095 149 169;ID=match$41_149_169;signature_desc=Region of a membrane-bound protein predicted to be embedded in the membrane.;Name=TRANSMEMBRANE;status=T
SACI_RS10120_Saci_2095	TMHMM	protein_match	61	83	.	+	.	date=23-09-2021;Target=SACI_RS10120_Saci_2095 61 83;ID=match$42_61_83;signature_desc=Region of a membrane-bound protein predicted to be embedded in the membrane.;Name=TMhelix;status=T
SACI_RS10120_Saci_2095	Phobius	protein_match	313	323	.	+	.	date=23-09-2021;Target=SACI_RS10120_Saci_2095 313 323;ID=match$43_313_323;signature_desc=Region of a membrane-bound protein predicted to be outside the membrane, in the cytoplasm.;Name=CYTOPLASMIC_DOMAIN;status=T
SACI_RS10120_Saci_2095	SUPERFAMILY	protein_match	7	447	3.4E-58	+	.	date=23-09-2021;Target=SACI_RS10120_Saci_2095 7 447;ID=match$44_7_447;Name=SSF103473;status=T;Dbxref="InterPro:IPR036259","MetaCyc:PWY-5129","MetaCyc:PWY-6322","MetaCyc:PWY-6369","MetaCyc:PWY-6626","MetaCyc:PWY-6682","MetaCyc:PWY-6955","MetaCyc:PWY-7077","MetaCyc:PWY-7321","MetaCyc:PWY-7740","MetaCyc:PWY-7769","MetaCyc:PWY-7884","MetaCyc:PWY-7886","MetaCyc:PWY-7948","MetaCyc:PWY-7975","MetaCyc:PW…
##FASTA
>SACI_RS10120_Saci_2095
MSKPFKPLDEKNLSWFHFKSMITTGMGVFTDGYDLSSIGIVLLTVLQTFGITRANPDYSL
YVSLITGSALMGSAVGAILFGFLSNKGRKTFYGVDVAILTIGAILQALVVDPVQLIIVRF
ILGLGIGADYVLSPMIMAEHSNARDRGKMLALGFGLFWGFGATTSALLYLGLSSMGLSPQ
LLWKVVLAAGAIPAASVIYLRRKIPETARYLGRIKGDLEELNSVIKSVTGETYPVNTDLR
DKNSFRFYLTKFWRQFLAACVLWFLFDIVAYAGNLFGPSLIASSLGINSGVFQIMIEGLF
VIPGGIVALMLVDRIGRKPMQTIGFFGMALALLGFSLYKSFALSFSPIVAFLIYGLNNFA
SQAGPGSVSAVGILGVELAPTKIRGFVQSLTVASGRIGAALTAFVFPSLFTEYGEAFAIG
FLSAVAIVSAIVTLISIPETKGKSLEETSGEVEILSA
>match$1_181_200
LLWKVVLAAGAIPAASVIYL
>match$2_84_89
SNKGRK
>match$3_47_57
QTFGITRANPD
>match$4_201_251
RRKIPETARYLGRIKGDLEELNSVIKSVTGETYPVNTDLRDKNSFRFYLTK
>match$5_16_456
FHFKSMITTGMGVFTDGYDLSSIGIVLLTVLQTFGITRANPDYSLYVSLITGSALMGSAV
GAILFGFLSNKGRKTFYGVDVAILTIGAILQALVVDPVQLIIVRFILGLGIGADYVLSPM
IMAEHSNARDRGKMLALGFGLFWGFGATTSALLYLGLSSMGLSPQLLWKVVLAAGAIPAA
SVIYLRRKIPETARYLGRIKGDLEELNSVIKSVTGETYPVNTDLRDKNSFRFYLTKFWRQ
FLAACVLWFLFDIVAYAGNLFGPSLIASSLGINSGVFQIMIEGLFVIPGGIVALMLVDRI
GRKPMQTIGFFGMALALLGFSLYKSFALSFSPIVAFLIYGLNNFASQAGPGSVSAVGILG
VELAPTKIRGFVQSLTVASGRIGAALTAFVFPSLFTEYGEAFAIGFLSAVAIVSAIVTLI
SIPETKGKSLEETSGEVEILS
>match$6_115_137
LIIVRFILGLGIGADYVLSPMIM
>match$7_121_146
ILGLGIGADYVLSPMIMAEHSNARDR
>match$8_8_451
LDEKNLSWFHFKSMITTGMGVFTDGYDLSSIGIVLLTVLQTFGITRANPDYSLYVSLITG
SALMGSAVGAILFGFLSNKGRKTFYGVDVAILTIGAILQALVVDPVQLIIVRFILGLGIG
ADYVLSPMIMAEHSNARDRGKMLALGFGLFWGFGATTSALLYLGLSSMGLSPQLLWKVVL
AAGAIPAASVIYLRRKIPETARYLGRIKGDLEELNSVIKSVTGETYPVNTDLRDKNSFRF
YLTKFWRQFLAACVLWFLFDIVAYAGNLFGPSLIASSLGINSGVFQIMIEGLFVIPGGIV
ALMLVDRIGRKPMQTIGFFGMALALLGFSLYKSFALSFSPIVAFLIYGLNNFASQAGPGS
VSAVGILGVELAPTKIRGFVQSLTVASGRIGAALTAFVFPSLFTEYGEAFAIGFLSAVAI
VSAIVTLISIPETKGKSLEETSGE
>match$9_438_457
PETKGKSLEETSGEVEILSA
>match$10_256_275
FLAACVLWFLFDIVAYAGNL
>match$11_8_451
LDEKNLSWFHFKSMITTGMGVFTDGYDLSSIGIVLLTVLQTFGITRANPDYSLYVSLITG
SALMGSAVGAILFGFLSNKGRKTFYGVDVAILTIGAILQALVVDPVQLIIVRFILGLGIG
ADYVLSPMIMAEHSNARDRGKMLALGFGLFWGFGATTSALLYLGLSSMGLSPQLLWKVVL
AAGAIPAASVIYLRRKIPETARYLGRIKGDLEELNSVIKSVTGETYPVNTDLRDKNSFRF
YLTKFWRQFLAACVLWFLFDIVAYAGNLFGPSLIASSLGINSGVFQIMIEGLFVIPGGIV
ALMLVDRIGRKPMQTIGFFGMALALLGFSLYKSFALSFSPIVAFLIYGLNNFASQAGPGS
VSAVGILGVELAPTKIRGFVQSLTVASGRIGAALTAFVFPSLFTEYGEAFAIGFLSAVAI
VSAIVTLISIPETKGKSLEETSGE
>match$12_354_358
YGLNN
>match$13_111_115
DPVQL
>match$14_332_354
LLGFSLYKSFALSFSPIVAFLIY
>match$15_138_148
AEHSNARDRGK
>match$16_90_110
TFYGVDVAILTIGAILQALVV
>match$17_24_448
TGMGVFTDGYDLSSIGIVLLTVLQTFGITRANPDYSLYVSLITGSALMGSAVGAILFGFL
SNKGRKTFYGVDVAILTIGAILQALVVDPVQLIIVRFILGLGIGADYVLSPMIMAEHSNA
RDRGKMLALGFGLFWGFGATTSALLYLGLSSMGLSPQLLWKVVLAAGAIPAASVIYLRRK
IPETARYLGRIKGDLEELNSVIKSVTGETYPVNTDLRDKNSFRFYLTKFWRQFLAACVLW
FLFDIVAYAGNLFGPSLIASSLGINSGVFQIMIEGLFVIPGGIVALMLVDRIGRKPMQTI
GFFGMALALLGFSLYKSFALSFSPIVAFLIYGLNNFASQAGPGSVSAVGILGVELAPTKI
RGFVQSLTVASGRIGAALTAFVFPSLFTEYGEAFAIGFLSAVAIVSAIVTLISIPETKGK
SLEET
>match$18_252_272
FWRQFLAACVLWFLFDIVAYA
>match$19_359_378
FASQAGPGSVSAVGILGVEL
>match$20_292_312
FQIMIEGLFVIPGGIVALMLV
>match$21_1_20
MSKPFKPLDEKNLSWFHFKS
>match$22_29_51
FTDGYDLSSIGIVLLTVLQTFGI
>match$23_116_137
IIVRFILGLGIGADYVLSPMIM
>match$24_308_324
ALMLVDRIGRKPMQTIG
>match$25_324_353
GFFGMALALLGFSLYKSFALSFSPIVAFLI
>match$26_20_441
SMITTGMGVFTDGYDLSSIGIVLLTVLQTFGITRANPDYSLYVSLITGSALMGSAVGAIL
FGFLSNKGRKTFYGVDVAILTIGAILQALVVDPVQLIIVRFILGLGIGADYVLSPMIMAE
HSNARDRGKMLALGFGLFWGFGATTSALLYLGLSSMGLSPQLLWKVVLAAGAIPAASVIY
LRRKIPETARYLGRIKGDLEELNSVIKSVTGETYPVNTDLRDKNSFRFYLTKFWRQFLAA
CVLWFLFDIVAYAGNLFGPSLIASSLGINSGVFQIMIEGLFVIPGGIVALMLVDRIGRKP
MQTIGFFGMALALLGFSLYKSFALSFSPIVAFLIYGLNNFASQAGPGSVSAVGILGVELA
PTKIRGFVQSLTVASGRIGAALTAFVFPSLFTEYGEAFAIGFLSAVAIVSAIVTLISIPE
TK
>match$27_181_200
LLWKVVLAAGAIPAASVIYL
>match$28_379_389
APTKIRGFVQS
>match$29_390_410
LTVASGRIGAALTAFVFPSLF
>match$30_411_415
TEYGE
>match$31_170_180
LGLSSMGLSPQ
>match$32_290_312
GVFQIMIEGLFVIPGGIVALMLV
>match$33_21_440
MITTGMGVFTDGYDLSSIGIVLLTVLQTFGITRANPDYSLYVSLITGSALMGSAVGAILF
GFLSNKGRKTFYGVDVAILTIGAILQALVVDPVQLIIVRFILGLGIGADYVLSPMIMAEH
SNARDRGKMLALGFGLFWGFGATTSALLYLGLSSMGLSPQLLWKVVLAAGAIPAASVIYL
RRKIPETARYLGRIKGDLEELNSVIKSVTGETYPVNTDLRDKNSFRFYLTKFWRQFLAAC
VLWFLFDIVAYAGNLFGPSLIASSLGINSGVFQIMIEGLFVIPGGIVALMLVDRIGRKPM
QTIGFFGMALALLGFSLYKSFALSFSPIVAFLIYGLNNFASQAGPGSVSAVGILGVELAP
TKIRGFVQSLTVASGRIGAALTAFVFPSLFTEYGEAFAIGFLSAVAIVSAIVTLISIPET
>match$34_416_437
AFAIGFLSAVAIVSAIVTLISI
>match$35_21_46
MITTGMGVFTDGYDLSSIGIVLLTVL
>match$36_58_83
YSLYVSLITGSALMGSAVGAILFGFL
>match$37_90_110
TFYGVDVAILTIGAILQALVV
>match$38_149_171
MLALGFGLFWGFGATTSALLYLG
>match$39_416_438
AFAIGFLSAVAIVSAIVTLISIP
>match$40_273_291
GNLFGPSLIASSLGINSGV
>match$41_149_169
MLALGFGLFWGFGATTSALLY
>match$42_61_83
YVSLITGSALMGSAVGAILFGFL
>match$43_313_323
DRIGRKPMQTI
>match$44_7_447
PLDEKNLSWFHFKSMITTGMGVFTDGYDLSSIGIVLLTVLQTFGITRANPDYSLYVSLIT
GSALMGSAVGAILFGFLSNKGRKTFYGVDVAILTIGAILQALVVDPVQLIIVRFILGLGI
GADYVLSPMIMAEHSNARDRGKMLALGFGLFWGFGATTSALLYLGLSSMGLSPQLLWKVV
LAAGAIPAASVIYLRRKIPETARYLGRIKGDLEELNSVIKSVTGETYPVNTDLRDKNSFR
FYLTKFWRQFLAACVLWFLFDIVAYAGNLFGPSLIASSLGINSGVFQIMIEGLFVIPGGI
VALMLVDRIGRKPMQTIGFFGMALALLGFSLYKSFALSFSPIVAFLIYGLNNFASQAGPG
SVSAVGILGVELAPTKIRGFVQSLTVASGRIGAALTAFVFPSLFTEYGEAFAIGFLSAVA
IVSAIVTLISIPETKGKSLEE
