# Supplementary material for: Machine Learning Uncovers a Data-Driven Transcriptional Regulatory Network for the Crenarchaeal Thermoacidophile Sulfolobus acidocaldarius
Source: Front Microbiol. 2021 Oct 27;12:753521. doi: 10.3389/fmicb.2021.753521 (PMC8578740; doi:10.3389/fmicb.2021.753521)
Supplement: Supplementary file 6 [file Data_Sheet_6.ZIP › Saci_Supplementary_File_6.xlsx]

## Sheet: pseudogene
	gene_weight	gene_name	old_locus_tag	prokka_locus_tag	synonyms	start	end	strand	gene_product	gene_product_prokka	arCOG	uniprot	accession	operon	regulator
SACI_RS05165	0.290069	SACI_RS05165		Sacid_01058, Sacid_01059		883177	883904	-	hypothetical protein	hypothetical protein	General Function Prediction Only		NC_007181.1	Op578
SACI_RS08610	0.523578	Saci_1798	Saci_1798	Sacid_01767		1564898	1565779	+	hypothetical protein	hypothetical protein	General Function Prediction Only	A0A0U3GKI8	NC_007181.1	Op1024

## Sheet: heat-stress
	gene_weight	gene_name	old_locus_tag	prokka_locus_tag	synonyms	start	end	strand	gene_product	gene_product_prokka	arCOG	uniprot	accession	operon	regulator
SACI_RS00030	0.243027	Saci_0006	Saci_0006	Sacid_00006		3801	4052	-	winged helix-turn-helix transcriptional regulator	hypothetical protein	Transcription	A0A0U3F8V4	NC_007181.1	Op1
SACI_RS00605	0.0743358	Saci_0128	Saci_0128	Sacid_00123		99663	100643	+	stage II sporulation protein M	hypothetical protein	General Function Prediction Only	A0A0U3GMB5	NC_007181.1	Op67
SACI_RS00795	0.101912	Saci_0167	Saci_0167	Sacid_00161		136962	137603	-	hypothetical protein	hypothetical protein	Function Unknown	A0A0U3HB35	NC_007181.1	Op95
SACI_RS01395	0.0725244	Saci_0286	Saci_0286	Sacid_00282		241651	242223	-	DedA family protein	hypothetical protein	Function Unknown	A0A0U2Y936	NC_007181.1	Op157
SACI_RS01445	0.0922646	moaA_1	Saci_0296	Sacid_00292		251845	252864	-	PTO1314 family radical SAM protein	GTP 3',8-cyclase	General Function Prediction Only	A0A0U3H336	NC_007181.1	Op165
SACI_RS02175	0.108268	Saci_0449	Saci_0449	Sacid_00443		381830	382318	+	helix-turn-helix domain-containing protein	hypothetical protein	Transcription	A0A0U3HAC8	NC_007181.1	Op254
SACI_RS02250	0.0911615	Saci_0464	Saci_0464	Sacid_00458		392594	393088	-	hypothetical protein	hypothetical protein	No arCOG annotation	A0A0U2X0I3	NC_007181.1	Op264
SACI_RS02420	-0.0641207	Saci_0503	Saci_0503	Sacid_00497		417681	417860	+	hypothetical protein	hypothetical protein	Replication, recombination and repair	A0A0U3FN09	NC_007181.1	Op288
SACI_RS02570	0.138449	Saci_0538	Saci_0538	Sacid_00528		440555	440959	-	hypothetical protein	hypothetical protein	No arCOG annotation	A0A0U3F7L4	NC_007181.1	Op308
SACI_RS11800	-0.114979	SACI_RS11800				442246	442317	-	hypothetical protein		No arCOG annotation		NC_007181.1	Op310
SACI_RS03450	0.153133	Saci_0724	Saci_0724	Sacid_00702		580124	581809	+	hypothetical protein	hypothetical protein	Function Unknown	A0A0U3GJX8	NC_007181.1	Op384
SACI_RS03460	-0.0743739	SACI_RS03460		Sacid_00705		584094	584273	+	hypothetical protein	hypothetical protein	No arCOG annotation	A0A0U3FV95	NC_007181.1	Op387
SACI_RS04230	0.0765514	naiP	Saci_0886	Sacid_00863		712521	714002	-	MFS transporter	Putative niacin/nicotinamide transporter NaiP	Carbohydrate transport and metabolism	A0A0U3HAF2	NC_007181.1	Op468
SACI_RS11630	0.0681055	SACI_RS11630				799347	799547	-	integrase		Function Unknown		NC_007181.1	Op523
SACI_RS05040	0.0680324	Saci_1055	Saci_1055	Sacid_01029		857245	858099	+	metal-dependent hydrolase	hypothetical protein	General Function Prediction Only	A0A0U3H926	NC_007181.1	Op558
SACI_RS05460	-0.0656437	cdhA_2		Sacid_01121		955282	955806	+	xanthine dehydrogenase family protein molybdopterin-binding subunit	Caffeine dehydrogenase subunit alpha	Energy production and conversion	A0A0U3H177	NC_007181.1	Op627
SACI_RS05800	0.0660408	Saci_1217	Saci_1217	Sacid_01194		1036824	1037123	-	hypothetical protein	hypothetical protein	Function Unknown	A0A0U3GRG5	NC_007181.1	Op673
SACI_RS05830	0.0732308	abfR2	Saci_1223	Sacid_01200		1041456	1041827	+	Lrs14 family biofilm regulator AbfR2	hypothetical protein	Transcription	A0A0U3FE21	NC_007181.1	Op678	biofilm
SACI_RS05870	0.0987045	Saci_1231	Saci_1231	Sacid_01208		1047426	1049072	-	hypothetical protein	hypothetical protein	Function Unknown	A0A0U3HK31	NC_007181.1	Op685
SACI_RS05955	0.0744097	Saci_1248	Saci_1248	Sacid_01225		1062400	1062597	+	hypothetical protein	hypothetical protein	Function Unknown	A0A0U3GU82	NC_007181.1	Op698
SACI_RS06525	0.0630105	Saci_1364	Saci_1364	Sacid_01338		1165834	1166673	+	hypothetical protein	hypothetical protein	Function Unknown	A0A0U2NC73	NC_007181.1	Op757
SACI_RS06900	0.116785	SACI_RS06900		Sacid_01413		1234257	1234739	-	hypothetical protein	hypothetical protein	Replication, recombination and repair	A0A0U3FTF6	NC_007181.1	Op798
SACI_RS07960	0.216607	Saci_1668	Saci_1668	Sacid_01631		1424856	1426610	-	predicted periplasmic solute-binding protein	hypothetical protein	General Function Prediction Only	A0A0U2VZ71	NC_007181.1	Op920	XylR
SACI_RS08000	0.0666772	Saci_1676	Saci_1676	Sacid_01640		1433740	1434384	+	hypothetical protein	hypothetical protein	Function Unknown	A0A0U3GZU6	NC_007181.1	Op927
SACI_RS08300	0.134535	Saci_1737	Saci_1737	Sacid_01701		1495048	1496616	-	Predicted periplasmic solute binding protein	hypothetical protein	General Function Prediction Only	A0A0U3GPB1	NC_007181.1	Op975	XylR
SACI_RS08380	0.0899235	Saci_1753	Saci_1753	Sacid_01717		1511477	1511761	+	hypothetical protein	hypothetical protein	Function Unknown	A0A0U3FSN3	NC_007181.1	Op989
SACI_RS08625	0.104247	Saci_1801	Saci_1801	Sacid_01770		1567823	1568215	-	hypothetical protein	hypothetical protein	Function Unknown	A0A0U3H576	NC_007181.1	Op1026
SACI_RS08800	-0.0706821	abaF_4	Saci_1835	Sacid_01804		1599696	1600976	+	MFS transporter	Fosfomycin resistance protein AbaF	Carbohydrate transport and metabolism	A0A0U2NBF2	NC_007181.1	Op1056
SACI_RS08985	-0.0742945	Saci_1868	Saci_1868	Sacid_01841		1645355	1645846	-	hypothetical protein	hypothetical protein	No arCOG annotation	A0A0U2Y542	NC_007181.1	Op1086
SACI_RS09240	0.0822596	Saci_1918	Saci_1918	Sacid_01892		1721168	1721947	+	FkbM family methyltransferase	hypothetical protein	Secondary metabolites biosynthesis, transport and catabolism	A0A0U3GWK3	NC_007181.1	Op1121
SACI_RS09625	0.0865777	Saci_1990	Saci_1990	Sacid_01982		1806737	1807546	-	hypothetical protein	hypothetical protein	Function Unknown	A0A0U2Y2Y0	NC_007181.1	Op1181
SACI_RS11740	-0.104716	SACI_RS11740				1818109	1818300	-	hypothetical protein		No arCOG annotation	UPI0002B261DE	NC_007181.1	Op1190
SACI_RS11760	0.129425	SACI_RS11760		Sacid_02092		1914003	1914761	-	quinol oxidase subunit 2	hypothetical protein	Energy production and conversion	UPI000B5A7FB5	NC_007181.1	Op1249
SACI_RS10345	-0.064424	Saci_2139	Saci_2139	Sacid_02137		1966994	1967353	-	hypothetical protein	hypothetical protein	Function Unknown	A0A0U3FQV9	NC_007181.1	Op1282	XylR
SACI_RS10495	0.0860846	Saci_2170	Saci_2170	Sacid_02168		2003590	2005236	-	thermopsin family protease	hypothetical protein	Amino acid transport and metabolism	A0A0U3GN56	NC_007181.1	Op1308
SACI_RS10600	-0.087302	Saci_2193	Saci_2193	Sacid_02192		2032646	2032873	-	AbrB/MazE/SpoVT family DNA-binding domain-containing protein	hypothetical protein	Transcription	A0A0U3H4Q9	NC_007181.1	Op1325
SACI_RS11910	0.0985912	Saci_2356	Saci_2356	Sacid_02355		2204892	2206832	+	hypothetical protein	hypothetical protein	Function Unknown	A0A0U2NAI3	NC_007181.1	Op1434	XylR
SACI_RS11435	0.0689261	glmS	Saci_2364	Sacid_02363		2211982	2213754	-	glutamine--fructose-6-phosphate transaminase (isomerizing)	Glutamine--fructose-6-phosphate aminotransferase [isomerizing]	Cell wall/membrane/envelope biogenesis	A0A0U3FYJ6	NC_007181.1	Op1439

## Sheet: SoxL2N
	gene_weight	gene_name	old_locus_tag	prokka_locus_tag	synonyms	start	end	strand	gene_product	gene_product_prokka	arCOG	uniprot	accession	operon	regulator
SACI_RS08925	0.289731	cbsA	Saci_1858	Sacid_01828		1633061	1634449	+	cytochrome b558/566 subunit A	hypothetical protein	Energy production and conversion	A0A0U3GMR5	NC_007181.1	Op1077
SACI_RS08930	0.266023	cbsB	Saci_1859	Sacid_01829		1634446	1635378	+	cytochrome b558/566 subunit B	hypothetical protein	Energy production and conversion	A0A0U3FC13	NC_007181.1	Op1077
SACI_RS08935	0.274232	soxL2	Saci_1860	Sacid_01830		1635417	1636394	+	Rieske iron-sulfur protein SoxL2	hypothetical protein	Energy production and conversion	A0A0U3GPQ9	NC_007181.1	Op1077	biofilm
SACI_RS08940	0.286235	soxN	Saci_1861	Sacid_01831	petB_1	1636440	1638038	+	cytochrome bc complex cytochrome b subunit SoxN	Cytochrome b6	Energy production and conversion	A0A0U3GR09	NC_007181.1	Op1078
SACI_RS08945	0.262889	odsN	Saci_1862	Sacid_01832		1638022	1638354	+	antibiotic biosynthesis monooxygenase	hypothetical protein	General Function Prediction Only	UPI0002B26481	NC_007181.1	Op1078

## Sheet: fatty-acid-related
	gene_weight	gene_name	old_locus_tag	prokka_locus_tag	synonyms	start	end	strand	gene_product	gene_product_prokka	arCOG	uniprot	accession	operon	regulator
SACI_RS10335	0.129288	Saci_2137	Saci_2137	Sacid_02135	spuC	1964516	1965850	+	beta-alanine aminotransferase	Putrescine--pyruvate aminotransferase	Amino acid transport and metabolism	A0A0U3HCW1	NC_007181.1	Op1280	BarR,hypotonic-K,hypotonic-all
SACI_RS10675	0.103259	fadJ_4	Saci_2208	Sacid_02209		2046825	2048798	-	3-hydroxyacyl-CoA dehydrogenase/enoyl-CoA hydratase family protein	Fatty acid oxidation complex subunit alpha	Lipid transport and metabolism	A0A0U3FHD7	NC_007181.1	Op1337
SACI_RS10690	0.119224	Saci_2211	Saci_2211	Sacid_02212		2050681	2052348	-	long-chain-fatty-acid--CoA ligase	Long-chain-fatty-acid--CoA ligase	Lipid transport and metabolism	A0A0U3GLS7	NC_007181.1	Op1339
SACI_RS10695	0.116022	Saci_2212	Saci_2212	Sacid_02213		2052558	2053550	+	R2-like ligand-binding oxidase	hypothetical protein	Nucleotide transport and metabolism	A0A0U3GN22	NC_007181.1	Op1340
SACI_RS10700	0.186997	bpoC	Saci_2213	Sacid_02214		2053621	2054565	-	alpha/beta hydrolase	Putative non-heme bromoperoxidase BpoC	General Function Prediction Only	F2Z668	NC_007181.1	Op1341
SACI_RS10705	0.133943	Saci_2214	Saci_2214	Sacid_02215		2054663	2056171	-	hypothetical protein	hypothetical protein	No arCOG annotation	A0A0U3GXE1	NC_007181.1	Op1342
SACI_RS10710	0.170888	Saci_2215	Saci_2215	Sacid_02216		2056355	2058994	-	hypothetical protein	hypothetical protein	No arCOG annotation	A0A0U3GHV8	NC_007181.1	Op1343
SACI_RS10715	0.139543	Saci_2216	Saci_2216	Sacid_02217		2059230	2059847	-	hypothetical protein	hypothetical protein	Lipid transport and metabolism	A0A0U2VXF7	NC_007181.1	Op1344
SACI_RS10720	0.193837	mmgC_2	Saci_2217	Sacid_02219		2059997	2061196	+	acyl-CoA dehydrogenase family protein	Acyl-CoA dehydrogenase	Lipid transport and metabolism	A0A0U3FQM0	NC_007181.1	Op1345
SACI_RS10725	0.154157	fadJ_5	Saci_2218	Sacid_02220		2061332	2063251	+	3-hydroxyacyl-CoA dehydrogenase/enoyl-CoA hydratase family protein	Fatty acid oxidation complex subunit alpha	Lipid transport and metabolism	A0A0U3FYV7	NC_007181.1	Op1346
SACI_RS10730	0.196009	Saci_2219	Saci_2219	Sacid_02221		2063298	2063792	-	hypothetical protein	hypothetical protein	Lipid transport and metabolism	A0A0U2Y2D3	NC_007181.1	Op1347
SACI_RS10735	0.20395	Saci_2220	Saci_2220	Sacid_02222		2063999	2065036	+	R2-like ligand-binding oxidase, ribonucleotide reductase small subunit	hypothetical protein	Nucleotide transport and metabolism	A0A0U3H448	NC_007181.1	Op1348
SACI_RS10740	0.187505	Saci_2221	Saci_2221	Sacid_02223		2065138	2065809	+	hypothetical protein	hypothetical protein	Function Unknown	UPI00005528C2	NC_007181.1	Op1349
SACI_RS10745	0.187838	Saci_2223	Saci_2223	Sacid_02224		2065820	2066245	+	hypothetical protein	hypothetical protein	Energy production and conversion	A0A0U3HBU2	NC_007181.1	Op1349
SACI_RS10750	0.161442	Saci_2224	Saci_2224	Sacid_02225		2066295	2067353	+	alcohol dehydrogenase catalytic domain-containing protein	Alcohol dehydrogenase	General Function Prediction Only	A0A0U2NAP3	NC_007181.1	Op1350
SACI_RS10755	0.186947	Saci_2225	Saci_2225	Sacid_02226		2067743	2069371	+	long-chain-fatty-acid--CoA ligase	Long-chain-fatty-acid--CoA ligase	Lipid transport and metabolism	UPI0002B2A55A	NC_007181.1	Op1351
SACI_RS10760	0.124819	Saci_2226	Saci_2226	Sacid_02227		2069481	2069891	+	hypothetical protein	hypothetical protein	Energy production and conversion	A0A0U3HFW6	NC_007181.1	Op1352

## Sheet: Riboflavin
	gene_weight	gene_name	old_locus_tag	prokka_locus_tag	synonyms	start	end	strand	gene_product	gene_product_prokka	arCOG	uniprot	accession	operon	regulator
SACI_RS03915	0.232396	mtaD_1	Saci_0818	Sacid_00797		656317	657420	-	amidohydrolase family protein	5-methylthioadenosine/S-adenosylhomocysteine deaminase	Nucleotide transport and metabolism	A0A0U2N979	NC_007181.1	Op433
SACI_RS03920	0.233548	gch3	Saci_0819	Sacid_00798		657402	658061	-	GTP cyclohydrolase IIa	hypothetical protein	Nucleotide transport and metabolism	A0A0U2Y7W8	NC_007181.1	Op433
SACI_RS03925	0.245319	ribH	Saci_0820	Sacid_00799		658058	658534	-	6,7-dimethyl-8-ribityllumazine synthase	6,7-dimethyl-8-ribityllumazine synthase	Coenzyme transport and metabolism	UPI00005523C3	NC_007181.1	Op433
SACI_RS03930	0.30809	Saci_0821	Saci_0821	Sacid_00800		658506	658976	-	riboflavin synthase	hypothetical protein	Coenzyme transport and metabolism	A0A0U3FF10	NC_007181.1	Op433
SACI_RS03935	0.296197	ribB	Saci_0822	Sacid_00801		658973	659635	-	3,4-dihydroxy-2-butanone-4-phosphate synthase	3,4-dihydroxy-2-butanone 4-phosphate synthase	Coenzyme transport and metabolism	A0A0U3F6Y4	NC_007181.1	Op433
SACI_RS04990	0.334581	csbC_1	Saci_1045	Sacid_01018		845538	846869	+	MFS transporter	putative metabolite transport protein CsbC	Carbohydrate transport and metabolism	A0A0U3FYG8	NC_007181.1	Op549

## Sheet: niacin-transport
	gene_weight	gene_name	old_locus_tag	prokka_locus_tag	synonyms	start	end	strand	gene_product	gene_product_prokka	arCOG	uniprot	accession	operon	regulator
SACI_RS04230	0.392167	naiP	Saci_0886	Sacid_00863		712521	714002	-	MFS transporter	Putative niacin/nicotinamide transporter NaiP	Carbohydrate transport and metabolism	A0A0U3HAF2	NC_007181.1	Op468
SACI_RS05000	-0.298456	Saci_1047	Saci_1047	Sacid_01021		848080	848499	-	hypothetical protein	hypothetical protein	Function Unknown	A0A0U3H1U4	NC_007181.1	Op551
SACI_RS05005	-0.262939	Saci_1048	Saci_1048	Sacid_01022		848599	848853	+	DUF504 domain-containing protein	hypothetical protein	Function Unknown	A0A0U3H296	NC_007181.1	Op552
SACI_RS10120	0.268527	xylE_2	Saci_2095	Sacid_02091		1912263	1913636	-	MFS transporter	D-xylose-proton symporter	Carbohydrate transport and metabolism	A0A0U3GM32	NC_007181.1	Op1248

## Sheet: cold-stress
	gene_weight	gene_name	old_locus_tag	prokka_locus_tag	synonyms	start	end	strand	gene_product	gene_product_prokka	arCOG	uniprot	accession	operon	regulator
SACI_RS02480	0.0827014	Saci_0517	Saci_0517	Sacid_00510		426068	426739	-	hypothetical protein	hypothetical protein	Function Unknown	A0A0U2VVL2	NC_007181.1	Op297
SACI_RS11570	-0.1649	SACI_RS11570				542365	542577	+	putative integrase		No arCOG annotation	UPI000AE9D732	NC_007181.1	Op365
SACI_RS11700	0.0927454	Saci_1709	Saci_1709			1468477	1468635	-	TRASH domain-containing protein		Function Unknown	UPI00005526DC	NC_007181.1	Op951
SACI_RS09400	-0.0763052	Saci_1947	Saci_1947	Sacid_01934		1759516	1759740	+	hypothetical protein	hypothetical protein	Transcription	A0A0U3GMH0	NC_007181.1	Op1150
SACI_RS11990	0.119218	SACI_RS11990				1760019	1760123	+	type II toxin-antitoxin system VapC family toxin		No arCOG annotation	UPI0011BDD67A	NC_007181.1	Op1151
SACI_RS09835	0.106142	glpF	Saci_2034	Sacid_02029		1849204	1850085	+	aquaporin	Glycerol uptake facilitator protein	Carbohydrate transport and metabolism	A0A0U3FQ15	NC_007181.1	Op1211
SACI_RS09840	0.12714	Saci_2035	Saci_2035	Sacid_02030		1850246	1851289	+	DUF917 domain-containing protein	hypothetical protein	Function Unknown	A0A0U2NAZ5	NC_007181.1	Op1212
SACI_RS09865	0.125052	Saci_2040	Saci_2040	Sacid_02035		1855837	1856316	-	Lrp/AsnC family transcriptional regulator	hypothetical protein	Transcription	A0A0U3GNH8	NC_007181.1	Op1214
SACI_RS09895	0.0740088	Saci_2046	Saci_2046	Sacid_02041		1863675	1866395	-	HD domain-containing protein	hypothetical protein	Defense mechanisms	A0A0U2WUV5	NC_007181.1	Op1216
SACI_RS09900	0.0882808	Saci_2047	Saci_2047	Sacid_02042		1866379	1866594	-	hypothetical protein	hypothetical protein	No arCOG annotation	A0A0U3GQM3	NC_007181.1	Op1216
SACI_RS09905	0.0783255	Saci_2048	Saci_2048	Sacid_02043		1866597	1867352	-	hypothetical protein	hypothetical protein	Defense mechanisms	A0A0U2Y2S3	NC_007181.1	Op1216
SACI_RS09910	0.0786436	Saci_2049	Saci_2049	Sacid_02044		1867402	1868238	-	CRISPR-associated RAMP protein	hypothetical protein	Defense mechanisms	A0A0U3H4J0	NC_007181.1	Op1217
SACI_RS09915	0.163242	SACI_RS09915		Sacid_02045, Sacid_02046		1868239	1868964	-	CRISPR-associated RAMP protein	hypothetical protein	Defense mechanisms		NC_007181.1	Op1217
SACI_RS09920	0.179792	Saci_2052	Saci_2052	Sacid_02047		1868961	1869347	-	hypothetical protein	hypothetical protein	Function Unknown	A0A0U3H4K8	NC_007181.1	Op1217
SACI_RS09935	0.0764881	hudA	Saci_2055	Sacid_02050		1871167	1872585	-	UbiD family decarboxylase	UbiD-like decarboxylase	Coenzyme transport and metabolism	A0A0U3HGB3	NC_007181.1	Op1220	hypotonic-K,Saci_1955
SACI_RS09940	0.0967516	Saci_2056	Saci_2056	Sacid_02051		1872930	1873880	+	cyclase family protein	hypothetical protein	Amino acid transport and metabolism	A0A0U3FXX8	NC_007181.1	Op1221
SACI_RS09965	0.103816	Saci_2061	Saci_2061	Sacid_02056		1878613	1879272	+	helix-turn-helix domain-containing protein	hypothetical protein	Transcription	A0A0U3H5B5	NC_007181.1	Op1225
SACI_RS09970	0.0764681	acsA_4	Saci_2062	Sacid_02057		1879438	1881123	+	acetyl-CoA synthetase	Acetyl-coenzyme A synthetase	Lipid transport and metabolism	A0A0U3GV35	NC_007181.1	Op1226	biofilm
SACI_RS09975	0.0914584	caiD	Saci_2063	Sacid_02058		1881193	1881957	+	enoyl-CoA hydratase/isomerase family protein	Carnitinyl-CoA dehydratase	Lipid transport and metabolism	A0A0U3GW81	NC_007181.1	Op1227
SACI_RS09980	0.0891227	cdhA_4	Saci_2064	Sacid_02059		1881960	1884236	+	xanthine dehydrogenase family protein molybdopterin-binding subunit	Caffeine dehydrogenase subunit alpha	Energy production and conversion	A0A0U2VXW5	NC_007181.1	Op1227
SACI_RS09990	0.125516	Saci_2066	Saci_2066	Sacid_02061		1885365	1885955	+	hypothetical protein	hypothetical protein	No arCOG annotation	A0A0U3GQK4	NC_007181.1	Op1229
SACI_RS09995	0.0945034	Saci_2067	Saci_2067	Sacid_02062		1885960	1886382	+	hemerythrin domain-containing protein	hypothetical protein	Function Unknown	A0A0U2Y2Q5	NC_007181.1	Op1229
SACI_RS10000	0.101167	Saci_2068	Saci_2068	Sacid_02063		1886421	1887035	+	DUF2249 domain-containing protein	hypothetical protein	Function Unknown	A0A0U3H4H2	NC_007181.1	Op1229
SACI_RS10005	0.07688	Saci_2069	Saci_2069	Sacid_02064		1887074	1887406	+	metal-sulfur cluster assembly factor	hypothetical protein	General Function Prediction Only	A0A0U3FYQ8	NC_007181.1	Op1229
SACI_RS10010	0.0978652	Saci_2070	Saci_2070	Sacid_02065		1887403	1888473	+	hypothetical protein	hypothetical protein	Function Unknown	A0A0U3H4J3	NC_007181.1	Op1229
SACI_RS10020	0.122189	Saci_2073	Saci_2073	Sacid_02068		1889944	1891080	-	MFS transporter	hypothetical protein	Carbohydrate transport and metabolism	A0A0U3HC74	NC_007181.1	Op1232	BarR
SACI_RS10025	0.163997	Saci_2074	Saci_2074	Sacid_02069		1891245	1892489	-	HD domain-containing protein	hypothetical protein	General Function Prediction Only	A0A0U3FHQ7	NC_007181.1	Op1233
SACI_RS10030	0.20018	Saci_2075	Saci_2075	Sacid_02070		1892482	1892763	-	hypothetical protein	hypothetical protein	Function Unknown	A0A0U2NH07	NC_007181.1	Op1233
SACI_RS10035	0.141525	ydjE_3	Saci_2076	Sacid_02071		1893103	1894461	+	MFS transporter	Inner membrane metabolite transport protein YdjE	Carbohydrate transport and metabolism	A0A0U3GM52	NC_007181.1	Op1234
SACI_RS11960	0.128537	SACI_RS11960		Sacid_02072		1894627	1894794	-	hypothetical protein	hypothetical protein	No arCOG annotation	UPI0002B296FE	NC_007181.1	Op1235
SACI_RS10040	0.159516	Saci_2077	Saci_2077	Sacid_02073		1894943	1896865	-	hypothetical protein	hypothetical protein	No arCOG annotation	M1J4W4	NC_007181.1	Op1236
SACI_RS10045	0.115476	Saci_2078	Saci_2078	Sacid_02074		1897287	1897949	+	hypothetical protein	hypothetical protein	Function Unknown	A0A0U3FH80	NC_007181.1	Op1237	YtrA
SACI_RS10055	0.0779378	Saci_2080	Saci_2080	Sacid_02076		1898342	1898716	+	type II toxin-antitoxin system VapC family toxin	hypothetical protein	Defense mechanisms	A0A0U3GI76	NC_007181.1	Op1238
SACI_RS10060	0.144051	cyp119	Saci_2081	Sacid_02077	yjiB	1898928	1900034	+	cytochrome P450	Putative cytochrome P450 YjiB	Secondary metabolites biosynthesis, transport and catabolism	A0A0U3HD14	NC_007181.1	Op1239
SACI_RS10065	0.173133	Saci_2082	Saci_2082	Sacid_02078		1900243	1901136	+	DUF973 family protein	hypothetical protein	Function Unknown	A0A0U3H4Z8	NC_007181.1	Op1240
SACI_RS10070	0.180189	yecD	Saci_2083	Sacid_02079		1901241	1901804	-	cysteine hydrolase	Isochorismatase family protein YecD	Secondary metabolites biosynthesis, transport and catabolism	A0A0U3GQI8	NC_007181.1	Op1241
SACI_RS10075	0.156287	ribZ_2	Saci_2084	Sacid_02080		1901993	1903417	-	MFS transporter	Riboflavin transporter RibZ	Carbohydrate transport and metabolism	A0A0U2W6A3	NC_007181.1	Op1242
SACI_RS11755	0.134203	soxL	Saci_2085	Sacid_02081		1903637	1903837	-	hypothetical protein	hypothetical protein	Function Unknown	UPI0002B27972	NC_007181.1	Op1243

## Sheet: carbon-fixation
	gene_weight	gene_name	old_locus_tag	prokka_locus_tag	synonyms	start	end	strand	gene_product	gene_product_prokka	arCOG	uniprot	accession	operon	regulator
SACI_RS00195	0.0901027	IMPDH_1	Saci_0044	Sacid_00042		29614	30108	+	CBS domain-containing protein	Inosine-5'-monophosphate dehydrogenase	Function Unknown	A0A0U3GVE4	NC_007181.1	Op23	YtrA
SACI_RS01265	0.0844046	cfiB	Saci_0260	Sacid_00256	pycA	217169	218701	+	Acetyl-CoA/propionyl-CoA carboxylase subunit alpha (E1 alpha)	2-oxoglutarate carboxylase small subunit	Lipid transport and metabolism	A0A0U3H337	NC_007181.1	Op144
SACI_RS01270	0.0986166	Saci_0261	Saci_0261	Sacid_00257		218701	219204	+	Acetyl-CoA/propionyl-CoA carboxylase subunit beta (E1 beta)	hypothetical protein	Lipid transport and metabolism	A0A0U3GUX2	NC_007181.1	Op144
SACI_RS03240	0.0869534	Saci_0681	Saci_0681	Sacid_00662		541758	542003	+	hypothetical protein	hypothetical protein	Replication, recombination and repair	A0A0U3H9V2	NC_007181.1	Op364
SACI_RS04910	0.096804	Saci_1028	Saci_1028	Sacid_01002	argD	827654	828943	+	acetyl ornithine aminotransferase family protein	Acetylornithine aminotransferase	Amino acid transport and metabolism	A0A0U3HA02	NC_007181.1	Op541
SACI_RS05560	0.116667	Saci_1167	Saci_1167	Sacid_01144		983366	983848	-	CBS domain-containing protein	hypothetical protein	General Function Prediction Only	A0A0U3FLF0	NC_007181.1	Op642
SACI_RS05645	0.120481	acsA_3	Saci_1184	Sacid_01162	acs	1003003	1004967	-	3-Hydroxypropionate:CoA ligase (E4)	Acetyl-coenzyme A synthetase	Lipid transport and metabolism	A0A0U3FLD5	NC_007181.1	Op654
SACI_RS07750	0.127476	Saci_1623	Saci_1623	Sacid_01588	lcdH	1386119	1387081	+	Malonate semialdehyde reductase (E3)	L-carnitine dehydrogenase	Lipid transport and metabolism	A0A0U3HHE6	NC_007181.1	Op890
SACI_RS07755	0.159463	Saci_1624	Saci_1624	Sacid_01589		1387132	1387698	-	cupin domain-containing protein	hypothetical protein	Secondary metabolites biosynthesis, transport and catabolism	A0A0U3H0Q0	NC_007181.1	Op891
SACI_RS08640	0.108396	Saci_1804	Saci_1804	Sacid_01773		1571433	1571771	-	DUF2173 family protein	hypothetical protein	Function Unknown	A0A0U2NBH2	NC_007181.1	Op1029
SACI_RS11740	-0.0945076	SACI_RS11740				1818109	1818300	-	hypothetical protein		No arCOG annotation	UPI0002B261DE	NC_007181.1	Op1190
SACI_RS10365	0.101525	abfD_2	Saci_2143	Sacid_02141		1971870	1973387	+	4-Hydroxybutyryl-CoA dehydratase (E11)	4-hydroxybutyryl-CoA dehydratase/vinylacetyl-CoA-Delta-isomerase	Secondary metabolites biosynthesis, transport and catabolism	A0A0U2YAB2	NC_007181.1	Op1285
SACI_RS10370	0.138859	Saci_2144	Saci_2144	Sacid_02142		1973605	1974603	-	NAD(P)/FAD-dependent oxidoreductase, Ferredoxin--NADP reductase 2	Ferredoxin--NADP reductase	Posttranslational modification, protein turnover, chaperones	A0A0U3FPT7	NC_007181.1	Op1286
SACI_RS10375	0.248342	frmA	Saci_2145	Sacid_02143		1974724	1975815	+	Succinate semialdehyde reductase (E9)	S-(hydroxymethyl)glutathione dehydrogenase	Energy production and conversion	A0A0U2NAT8	NC_007181.1	Op1287
SACI_RS10380	0.241802	Saci_2146	Saci_2146	Sacid_02144		1976028	1977455	+	4-Hydroxybutyrate-CoA synthetase (E10 alt)	Phenylacetate-coenzyme A ligase	Coenzyme transport and metabolism	A0A0U3FXQ2	NC_007181.1	Op1288
SACI_RS10385	0.247748	asd2	Saci_2147	Sacid_02145	asd	1977811	1978869	+	aspartate-semialdehyde dehydrogenase	Aspartate-semialdehyde dehydrogenase 2	Amino acid transport and metabolism	A0A0U3FHI6	NC_007181.1	Op1289	YtrA
SACI_RS11460	0.159894	Saci_2370	Saci_2370	Sacid_02368	asd, asd_2	2217234	2218298	-	Malonyl-CoA/succinyl-CoA reductase (E2)	Aspartate-semialdehyde dehydrogenase	Amino acid transport and metabolism	A0A0U3FQ94	NC_007181.1	Op1443

## Sheet: Fe-S-lipoylation
	gene_weight	gene_name	old_locus_tag	prokka_locus_tag	synonyms	start	end	strand	gene_product	gene_product_prokka	arCOG	uniprot	accession	operon	regulator
SACI_RS01565	0.0681321	fdhF	Saci_0320	Sacid_00316		272254	275184	-	formate dehydrogenase subunit alpha	Putative formate dehydrogenase	General Function Prediction Only	A0A0U2Y905	NC_007181.1	Op183
SACI_RS01570	0.0906739	Saci_0321	Saci_0321	Sacid_00317		275396	276538	-	2'-5' RNA ligase family protein	hypothetical protein	General Function Prediction Only	A0A0U3H3W5	NC_007181.1	Op184
SACI_RS01585	0.197796	Saci_0324	Saci_0324	Sacid_00320		277460	278311	-	sulfite exporter TauE/SafE family protein	putative membrane transporter protein	General Function Prediction Only	A0A0U2VW32	NC_007181.1	Op186
SACI_RS01590	0.153582	hdrB2	Saci_0325	Sacid_00321	sdhE_1	278371	279282	-	CoB--CoM heterodisulfide reductase iron-sulfur subunit B family protein	8-methylmenaquinol:fumarate reductase membrane anchor subunit	Energy production and conversion	A0A0U3FPF4	NC_007181.1	Op187
SACI_RS01595	0.158831	hdrC2	Saci_0326	Sacid_00322		279279	279971	-	4Fe-4S dicluster domain-containing protein, heterodisulfide reductase protein	hypothetical protein	Energy production and conversion	A0A0U2WT74	NC_007181.1	Op187
SACI_RS01600	0.170436	Saci_0327	Saci_0327	Sacid_00323		279958	280641	-	Heterodisulfide reductase, subunit A, polyferredoxin	hypothetical protein	Function Unknown	A0A0U2Y162	NC_007181.1	Op187	XylR
SACI_RS01605	0.180646	hdrA	Saci_0328	Sacid_00324	thi4_1	280685	281782	-	CoB--CoM heterodisulfide reductase iron-sulfur subunit A family protein	Thiamine thiazole synthase	Energy production and conversion	A0A0U3GTK9	NC_007181.1	Op188
SACI_RS01610	0.172489	hdrB1	Saci_0329	Sacid_00325		281837	283147	-	heterodisulfide reductase subunit B	hypothetical protein	Energy production and conversion	A0A0U3GUQ8	NC_007181.1	Op189
SACI_RS01615	0.119824	Saci_0330	Saci_0330	Sacid_00326		283670	283903	+	sulfurtransferase TusA family protein	hypothetical protein	Posttranslational modification, protein turnover, chaperones	A0A0U3FNF5	NC_007181.1	Op190
SACI_RS01620	0.0851208	Saci_0331	Saci_0331	Sacid_00327	SQO	283916	285073	+	sulphide: quinone oxidoreductase NAD(P)/FAD-dependent, Pyridine nucleotide-disulfide oxidoreductase	hypothetical protein	General Function Prediction Only	A0A0U3H3H3	NC_007181.1	Op190	biofilm
SACI_RS01625	0.087223	Saci_0332	Saci_0332	Sacid_00328		285075	285455	+	DsrE family protein	hypothetical protein	General Function Prediction Only	A0A0U3GP07	NC_007181.1	Op190
SACI_RS01630	0.0801731	Saci_0333	Saci_0333	Sacid_00329		285461	286381	+	DUF1641 domain-containing protein	hypothetical protein	Function Unknown	A0A0U3H7G2	NC_007181.1	Op190
SACI_RS01635	0.135252	hdrC1	Saci_0334	Sacid_00330		286554	287396	-	4Fe-4S dicluster domain-containing protein, heterodisulfide reductase protein	hypothetical protein	Energy production and conversion	A0A0U3FG46	NC_007181.1	Op191
SACI_RS01640	0.0767325	tusA	Saci_0335	Sacid_00331		287471	287713	-	sulfurtransferase TusA family protein	Sulfur carrier protein TusA	Posttranslational modification, protein turnover, chaperones	A0A0U3F829	NC_007181.1	Op192
SACI_RS01645	0.0648277	dsrE2	Saci_0336	Sacid_00332		287725	288156	-	DsrE/DsrF/DrsH-like family protein	Sulfur carrier protein DsrE2	General Function Prediction Only	A0A0U3GKJ1	NC_007181.1	Op192
SACI_RS01650	0.0995415	Saci_0337	Saci_0337	Sacid_00333		288292	288693	+	Sulphur reduction (DsrE family)	hypothetical protein	General Function Prediction Only	A0A0U2Y8Z1	NC_007181.1	Op193
SACI_RS01655	0.0925811	lpd	Saci_0338	Sacid_00334		288700	290034	+	Pyridine nucleotide-disulfide oxidoreductase, NAD(P)/FAD-dependent	Dihydrolipoyl dehydrogenase	Energy production and conversion	A0A0U3HAN5	NC_007181.1	Op193
SACI_RS01660	0.0899224	Saci_0339	Saci_0339	Sacid_00335		290021	290362	+	hypothetical protein	hypothetical protein	Function Unknown	A0A0U3HAL4	NC_007181.1	Op193
SACI_RS01665	0.0876089	ahpF	Saci_0340	Sacid_00336		290359	290910	+	thioredoxin family protein	NADH dehydrogenase	Posttranslational modification, protein turnover, chaperones	A0A0U3GW70	NC_007181.1	Op193
SACI_RS01675	0.0875709	Saci_0342	Saci_0342	Sacid_00338		291259	292092	-	peptidoglycan DD-metalloendopeptidase family protein	hypothetical protein	Function Unknown	UPI000055222E	NC_007181.1	Op194
SACI_RS01680	0.0871492	bioB_1	Saci_0343	Sacid_00339		292093	293148	-	radical SAM protein	Biotin synthase	General Function Prediction Only	A0A0U3FPA0	NC_007181.1	Op194
SACI_RS01685	0.087914	bioB_2	Saci_0344	Sacid_00340		293145	294050	-	radical SAM protein	Biotin synthase	General Function Prediction Only	A0A0U2WT55	NC_007181.1	Op194
SACI_RS01690	0.105015	lipM_2	Saci_0345	Sacid_00341		294047	295081	-	lipoate--protein ligase family protein	Octanoyltransferase LipM	Coenzyme transport and metabolism	A0A0U2Y143	NC_007181.1	Op194
SACI_RS01700	0.0701428	Saci_0348	Saci_0348	Sacid_00343		295803	296297	-	HAD family hydrolase	hypothetical protein	General Function Prediction Only	A0A0U3GUP1	NC_007181.1	Op195
SACI_RS01705	0.0664727	gcvH3	Saci_0349	Sacid_00344		296337	296777	+	glycine cleavage system protein H	Glycine cleavage system H protein	Amino acid transport and metabolism	A0A0U3FNE1	NC_007181.1	Op196
SACI_RS01710	0.0970052	gcvH2	Saci_0350	Sacid_00345		296924	297373	+	glycine cleavage system protein H	Glycine cleavage system H protein	Amino acid transport and metabolism	A0A0U2N9U9	NC_007181.1	Op196
SACI_RS01715	0.0947671	lipM_3	Saci_0351	Sacid_00346		297373	298470	+	lipoate--protein ligase family protein	Octanoyltransferase LipM	Coenzyme transport and metabolism	A0A0U3HEN6	NC_007181.1	Op196
SACI_RS01720	0.0876292	Saci_0352	Saci_0352	Sacid_00347		298665	299114	+	hypothetical protein	hypothetical protein	Function Unknown	A0A0U2W4N3	NC_007181.1	Op197
SACI_RS01725	0.0750219	Saci_0353	Saci_0353	Sacid_00348		299111	299536	+	OsmC family protein	hypothetical protein	Posttranslational modification, protein turnover, chaperones	A0A0U3F807	NC_007181.1	Op197
SACI_RS02105	-0.0752848	Saci_0433	Saci_0433	Sacid_00427		371319	371498	+	hypothetical protein	hypothetical protein	Function Unknown	A0A0U2WSY1	NC_007181.1	Op245
SACI_RS02305	0.066497	Saci_0477	Saci_0477	Sacid_00469		401100	401420	-	hypothetical protein	hypothetical protein	Function Unknown	A0A0U3FNZ8	NC_007181.1	Op270
SACI_RS05570	0.123988	trxB_2	Saci_1169	Sacid_01146	trxB	984596	985579	-	thioredoxin-disulfide reductase (FAD-dependent)	Thioredoxin reductase	Posttranslational modification, protein turnover, chaperones	A0A0U3HCT4	NC_007181.1	Op644
SACI_RS11930	0.0804849	SACI_RS11930				1235099	1235239	-	hypothetical protein		No arCOG annotation	UPI0012D9D522	NC_007181.1	Op799
SACI_RS08350	-0.0846782	soxE_1	Saci_1747	Sacid_01711		1507564	1508253	+	sulfocyanin	hypothetical protein	Energy production and conversion	A0A0U2W163	NC_007181.1	Op984
SACI_RS08385	-0.0714369	Saci_1754	Saci_1754	Sacid_01719		1512195	1512635	+	hypothetical protein	hypothetical protein	Function Unknown	A0A0U3H5I1	NC_007181.1	Op990
SACI_RS08740	0.0798209	trxA	Saci_1823	Sacid_01792		1590068	1590493	-	thioredoxin, ROS-related	hypothetical protein	Posttranslational modification, protein turnover, chaperones	A0A0U3FA79	NC_007181.1	Op1045	biofilm
SACI_RS09005	0.0973558	SACI_RS09005				1650312	1650539	+	hypothetical protein		No arCOG annotation	A0A0U3FIB9	NC_007181.1	Op1090
SACI_RS09985	0.0771292	Saci_2065	Saci_2065	Sacid_02060		1884454	1885188	-	hypothetical protein	hypothetical protein	Function Unknown	A0A0U3H523	NC_007181.1	Op1228
SACI_RS10165	0.0667601	Saci_2103	Saci_2103	Sacid_02100		1925059	1925688	+	MarR family transcriptional regulator	hypothetical protein	Transcription	A0A0U2Y2M2	NC_007181.1	Op1254
SACI_RS10540	0.0696827	puuP	Saci_2181	Sacid_02179		2015597	2016988	-	APC family permease	Putrescine importer PuuP	Amino acid transport and metabolism	A0A0U3H482	NC_007181.1	Op1316

## Sheet: HMG-CoA
	gene_weight	gene_name	old_locus_tag	prokka_locus_tag	synonyms	start	end	strand	gene_product	gene_product_prokka	arCOG	uniprot	accession	operon	regulator
SACI_RS01880	-0.228067	Saci_0384	Saci_0384	Sacid_00380		331631	331996	+	DUF2203 domain-containing protein	hypothetical protein	Function Unknown	A0A0U3HEK3	NC_007181.1	Op219	aCPSF2-stat
SACI_RS06500	0.224299	hmgA	Saci_1359	Sacid_01333		1161400	1162635	-	hydroxymethylglutaryl-CoA reductase (NADPH)	hypothetical protein	Lipid transport and metabolism	A0A0U3FV32	NC_007181.1	Op755
SACI_RS06505	0.252092	Saci_1360	Saci_1360	Sacid_01334		1162619	1163032	-	Zn-ribbon domain-containing OB-fold protein	hypothetical protein	Defense mechanisms	A0A0U3H6A0	NC_007181.1	Op755
SACI_RS06510	0.267876	acaB1	Saci_1361	Sacid_01335		1163038	1164132	-	thiolase family protein	hypothetical protein	Lipid transport and metabolism	A0A0U2Y6H3	NC_007181.1	Op755
SACI_RS06515	0.298705	mvaS	Saci_1362	Sacid_01336		1164132	1165178	-	hydroxymethylglutaryl-CoA synthase	Hydroxymethylglutaryl-CoA synthase	Lipid transport and metabolism	A0A0U3H6B3	NC_007181.1	Op755

[truncated: 35 more sheets: Purine, XylR-SoxM, YtrA, LysM, Phenylacetate, single_gene_1, single_gene_2, translation-1, UV-tfb3, Arginine, Pyroglutamate, translation-2, unchar-1, sulfur-assimilation, FadR-KO, Cobalamin, 4-HPA, ArnRAB, single_gene_3, FadR …]
